# Supplementary material for: A new monoclinic polymorph of 1,1′-bis­(di­phenyl­thio­phosphor­yl)ferrocene
Source: Acta Crystallogr E Crystallogr Commun. 2015 Jul 4;71(Pt 8):886–9. doi: 10.1107/S2056989015012682 (PMC4571348; doi:10.1107/S2056989015012682)
Supplement: Supplementary file 1 [file e-71-00886-sup1.cif]

##############################################################################
#                                                                            #
# This CIF contains the data in a paper accepted for publication in          #
# Acta Crystallographica Section E. It conforms to the requirements of       #
# Notes for Authors for Acta Crystallographica Section E, and has been       #
# peer reviewed under the auspices of the IUCr Commission on Journals.       #
#                                                                            #
# Full details of the Crystallographic Information File format               #
# are given in the paper "The Crystallographic Information File (CIF):       #
# a New Standard Archive File for Crystallography" by S. R. Hall, F. H.      #
# Allen and I. D. Brown [Acta Cryst. (1991), A47, 655-685].                  #
#                                                                            #
# The current version of the core CIF dictionary is obtainable from          #
# ftp://ftp.iucr.org/pub/cif_core.dic.                                       #
#                                                                            #
# Software is freely available for graphical display of the structure(s)     #
# in this CIF. For information consult the CIF software page                 #
# http://www.iucr.org/resources/cif/software.                                #
#                                                                            #
# This file may be used for bona fide research purposes within the           #
# scientific community so long as proper attribution is given to the journal # 
# article from which it was obtained.                                        #
#                                                                            #
##############################################################################
data_I
_database_code_depnum_ccdc_archive 'CCDC 1409866'
_audit_creation_method     'SHELXL-2014/7'
_chemical_name_systematic
;
1,1'-Bis(diphenylthiophosphoryl)ferrocene
;
_chemical_name_common     ?
_chemical_formula_moiety     'C34 H28 Fe P2 S2'
_chemical_formula_sum     'C34 H28 Fe P2 S2'
_chemical_formula_iupac     '[Fe (C17 H14 P1 S1)2]'
_chemical_formula_weight     618.47
_chemical_melting_point     ?
_shelx_space_group_comment
;
The symmetry employed for this shelxl refinement is uniquely defined
by the following loop, which should always be used as a source of
symmetry information in preference to the above space-group names.
They are only intended as comments.
;
_space_group_crystal_system     monoclinic
_space_group_name_H-M_alt     'P 21/c'
_space_group_name_Hall     '-P 2ybc'
loop_
    _space_group_symop_operation_xyz
    'x, y, z'
    '-x, y+1/2, -z+1/2'
    '-x, -y, -z'
    'x, -y-1/2, z-1/2'
_cell_length_a     8.7451(3)
_cell_length_b     21.2453(6)
_cell_length_c     15.4537(5)
_cell_angle_alpha     90
_cell_angle_beta     95.631(3)
_cell_angle_gamma     90
_cell_volume     2857.32(16)
_cell_formula_units_Z     4
_cell_measurement_reflns_used     11974
_cell_measurement_theta_min     3.8910
_cell_measurement_theta_max     29.3050
_cell_measurement_temperature     100(2)
_exptl_crystal_description     prism
_exptl_crystal_colour     orange
_exptl_crystal_size_max     0.250
_exptl_crystal_size_mid     0.250
_exptl_crystal_size_min     0.250
_exptl_crystal_density_diffrn     1.438
_exptl_crystal_density_meas     ?
_exptl_crystal_density_method     ?
_exptl_crystal_F_000     1280
_exptl_absorpt_coefficient_mu     0.809
_exptl_absorpt_correction_type     multi-scan
_exptl_absorpt_process_details
;
(CrysAlis PRO; Agilent, 2013)
;
_shelx_estimated_absorpt_T_min     0.823
_shelx_estimated_absorpt_T_max     0.823
_exptl_absorpt_correction_T_min     0.75144
_exptl_absorpt_correction_T_max     1.00000
_diffrn_ambient_temperature     100(2)
_diffrn_radiation_type     MoK\a
_diffrn_radiation_wavelength     0.71073
_diffrn_radiation_source     'SuperNova (Mo) X-ray Source'
_diffrn_radiation_monochromator     Mirror
_diffrn_measurement_device_type
     'Agilent Technologies SuperNova Dual diffractometer with an Atlas detector'
_diffrn_measurement_method     '\w scan'
_diffrn_detector_area_resol_mean     10.4041
_diffrn_reflns_number     31395
_diffrn_reflns_av_R_equivalents     0.0360
_diffrn_reflns_theta_min     2.817
_diffrn_reflns_theta_max     27.496
_diffrn_reflns_theta_full     27.496
_diffrn_measured_fraction_theta_max     0.993
_diffrn_measured_fraction_theta_full     0.993
_diffrn_reflns_limit_h_min     -10
_diffrn_reflns_limit_h_max     11
_diffrn_reflns_limit_k_min     -23
_diffrn_reflns_limit_k_max     27
_diffrn_reflns_limit_l_min     -19
_diffrn_reflns_limit_l_max     20
_diffrn_standards_number     0
_diffrn_standards_interval_count     0
_diffrn_standards_interval_time     0
_diffrn_standards_decay_%     0
_refine_special_details     ?
_reflns_number_total     6509
_reflns_number_gt     5701
_reflns_threshold_expression     I>2\s(I)
_refine_ls_structure_factor_coef     Fsqd
_refine_ls_matrix_type     full
_refine_ls_R_factor_all     0.0354
_refine_ls_R_factor_gt     0.0287
_refine_ls_wR_factor_gt     0.0678
_refine_ls_wR_factor_ref     0.0728
_refine_ls_goodness_of_fit_ref     1.048
_refine_ls_restrained_S_all     1.048
_refine_ls_number_reflns     6509
_refine_ls_number_parameters     352
_refine_ls_number_restraints     0
_refine_ls_hydrogen_treatment     constr
_refine_ls_weighting_scheme     calc
_refine_ls_weighting_details
              'w=1/[\s^2^(Fo^2^)+(0.0304P)^2^+1.6529P] where P=(Fo^2^+2Fc^2^)/3'
_atom_sites_solution_hydrogens     geom
_atom_sites_solution_primary     ?
_atom_sites_solution_secondary     ?
_refine_ls_shift/su_max     0.001
_refine_ls_shift/su_mean     0.000
_refine_diff_density_max     0.400
_refine_diff_density_min     -0.240
_refine_ls_extinction_method     none
_refine_ls_extinction_coef     .
loop_
    _atom_type_symbol
    _atom_type_description
    _atom_type_scat_dispersion_real
    _atom_type_scat_dispersion_imag
    _atom_type_scat_source
    'C' 'C' 0.0033 0.0016
                         'International Tables Vol C Tables 4.2.6.8 and 6.1.1.4'
    'H' 'H' 0.0000 0.0000
                         'International Tables Vol C Tables 4.2.6.8 and 6.1.1.4'
    'Fe' 'Fe' 0.3463 0.8444
                         'International Tables Vol C Tables 4.2.6.8 and 6.1.1.4'
    'P' 'P' 0.1023 0.0942
                         'International Tables Vol C Tables 4.2.6.8 and 6.1.1.4'
    'S' 'S' 0.1246 0.1234
                         'International Tables Vol C Tables 4.2.6.8 and 6.1.1.4'
_computing_data_collection
;
CrysAlis PRO (Agilent, 2013)
;
_computing_cell_refinement
;
CrysAlis PRO (Agilent, 2013)
;
_computing_data_reduction
;
CrysAlis PRO (Agilent, 2013)
;
_computing_structure_solution
;
SHELXS97 (Sheldrick, 2008)
;
_computing_structure_refinement
;
SHELXL2014 (Sheldrick, 2015)
;
_computing_molecular_graphics
;
ORTEP-3 for Windows (Farrugia, 2012), <i>QMol</i> (Gans & Shalloway,
2001) and
DIAMOND (Brandenburg, 2006)
;
_computing_publication_material
;
publCIF (Westrip, 2010)
;
loop_
    _atom_site_type_symbol
    _atom_site_label
    _atom_site_fract_x
    _atom_site_fract_y
    _atom_site_fract_z
    _atom_site_U_iso_or_equiv
    _atom_site_adp_type
    _atom_site_calc_flag
    _atom_site_occupancy
    _atom_site_disorder_assembly
    _atom_site_disorder_group
    Fe Fe 0.34255(2) 0.23085(2) 0.17509(2) 0.01395(7) Uani d 1 . .
    S S1 0.24914(5) 0.41754(2) 0.09257(3) 0.02424(10) Uani d 1 . .
    S S2 0.69563(5) 0.15111(2) 0.05280(3) 0.02111(10) Uani d 1 . .
    P P1 0.10320(5) 0.35615(2) 0.12875(3) 0.01579(9) Uani d 1 . .
    P P2 0.65005(5) 0.13323(2) 0.17155(3) 0.01496(9) Uani d 1 . .
    C C1 0.16059(18) 0.27653(7) 0.11083(10) 0.0166(3) Uani d 1 . .
    C C2 0.11134(18) 0.21919(7) 0.14866(11) 0.0182(3) Uani d 1 . .
    H H2 0.0388 0.2156 0.1903 0.022 Uiso calc 1 . .
    C C3 0.19051(18) 0.16874(8) 0.11258(11) 0.0210(3) Uani d 1 . .
    H H3 0.1802 0.1254 0.1262 0.025 Uiso calc 1 . .
    C C4 0.28756(19) 0.19377(8) 0.05290(10) 0.0203(3) Uani d 1 . .
    H H4 0.3530 0.1702 0.0196 0.024 Uiso calc 1 . .
    C C5 0.27019(18) 0.26013(8) 0.05146(10) 0.0179(3) Uani d 1 . .
    H H5 0.3221 0.2887 0.0172 0.021 Uiso calc 1 . .
    C C6 0.54850(18) 0.19445(7) 0.22183(10) 0.0156(3) Uani d 1 . .
    C C7 0.56320(18) 0.26062(7) 0.20595(10) 0.0165(3) Uani d 1 . .
    H H7 0.6280 0.2795 0.1674 0.020 Uiso calc 1 . .
    C C8 0.46383(19) 0.29294(8) 0.25808(11) 0.0200(3) Uani d 1 . .
    H H8 0.4509 0.3373 0.2604 0.024 Uiso calc 1 . .
    C C9 0.38708(19) 0.24804(8) 0.30613(10) 0.0202(3) Uani d 1 . .
    H H9 0.3140 0.2571 0.3460 0.024 Uiso calc 1 . .
    C C10 0.43834(18) 0.18708(8) 0.28431(10) 0.0185(3) Uani d 1 . .
    H H10 0.4056 0.1483 0.3070 0.022 Uiso calc 1 . .
    C C11 0.07025(18) 0.36206(7) 0.24275(10) 0.0172(3) Uani d 1 . .
    C C12 0.1599(2) 0.40242(8) 0.29758(11) 0.0219(3) Uani d 1 . .
    H H12 0.2401 0.4260 0.2759 0.026 Uiso calc 1 . .
    C C13 0.1318(2) 0.40811(9) 0.38407(12) 0.0266(4) Uani d 1 . .
    H H13 0.1934 0.4355 0.4215 0.032 Uiso calc 1 . .
    C C14 0.0144(2) 0.37407(9) 0.41629(11) 0.0264(4) Uani d 1 . .
    H H14 -0.0051 0.3786 0.4754 0.032 Uiso calc 1 . .
    C C15 -0.0743(2) 0.33340(8) 0.36210(11) 0.0237(4) Uani d 1 . .
    H H15 -0.1535 0.3095 0.3843 0.028 Uiso calc 1 . .
    C C16 -0.04748(19) 0.32759(8) 0.27542(11) 0.0204(3) Uani d 1 . .
    H H16 -0.1093 0.3001 0.2382 0.025 Uiso calc 1 . .
    C C21 -0.08745(18) 0.36448(7) 0.07138(10) 0.0176(3) Uani d 1 . .
    C C22 -0.1447(2) 0.42511(8) 0.05516(11) 0.0220(3) Uani d 1 . .
    H H22 -0.0829 0.4607 0.0717 0.026 Uiso calc 1 . .
    C C23 -0.2922(2) 0.43325(8) 0.01480(11) 0.0254(4) Uani d 1 . .
    H H23 -0.3320 0.4745 0.0049 0.030 Uiso calc 1 . .
    C C24 -0.3816(2) 0.38158(9) -0.01103(11) 0.0234(4) Uani d 1 . .
    H H24 -0.4826 0.3874 -0.0385 0.028 Uiso calc 1 . .
    C C25 -0.32411(19) 0.32144(8) 0.00299(11) 0.0227(3) Uani d 1 . .
    H H25 -0.3850 0.2860 -0.0158 0.027 Uiso calc 1 . .
    C C26 -0.17703(19) 0.31268(8) 0.04459(10) 0.0196(3) Uani d 1 . .
    H H26 -0.1380 0.2713 0.0547 0.023 Uiso calc 1 . .
    C C31 0.82272(18) 0.11941(7) 0.24346(10) 0.0177(3) Uani d 1 . .
    C C32 0.9158(2) 0.06866(8) 0.22515(13) 0.0268(4) Uani d 1 . .
    H H32 0.8863 0.0421 0.1769 0.032 Uiso calc 1 . .
    C C33 1.0508(2) 0.05695(9) 0.27696(13) 0.0328(4) Uani d 1 . .
    H H33 1.1126 0.0218 0.2650 0.039 Uiso calc 1 . .
    C C34 1.0959(2) 0.09614(10) 0.34592(13) 0.0314(4) Uani d 1 . .
    H H34 1.1889 0.0880 0.3812 0.038 Uiso calc 1 . .
    C C35 1.0063(2) 0.14718(9) 0.36387(11) 0.0267(4) Uani d 1 . .
    H H35 1.0390 0.1746 0.4106 0.032 Uiso calc 1 . .
    C C36 0.86822(19) 0.15844(8) 0.31345(11) 0.0201(3) Uani d 1 . .
    H H36 0.8051 0.1928 0.3269 0.024 Uiso calc 1 . .
    C C41 0.53591(18) 0.06263(7) 0.18021(11) 0.0176(3) Uani d 1 . .
    C C42 0.53090(19) 0.03306(8) 0.26044(11) 0.0205(3) Uani d 1 . .
    H H42 0.5890 0.0493 0.3107 0.025 Uiso calc 1 . .
    C C43 0.4402(2) -0.02033(8) 0.26646(12) 0.0254(4) Uani d 1 . .
    H H43 0.4356 -0.0404 0.3211 0.031 Uiso calc 1 . .
    C C44 0.3569(2) -0.04412(8) 0.19325(13) 0.0279(4) Uani d 1 . .
    H H44 0.2945 -0.0803 0.1979 0.033 Uiso calc 1 . .
    C C45 0.3636(2) -0.01573(8) 0.11305(13) 0.0285(4) Uani d 1 . .
    H H45 0.3070 -0.0327 0.0628 0.034 Uiso calc 1 . .
    C C46 0.4534(2) 0.03775(8) 0.10640(11) 0.0230(4) Uani d 1 . .
    H H46 0.4584 0.0573 0.0515 0.028 Uiso calc 1 . .
loop_
    _atom_site_aniso_label
    _atom_site_aniso_U_11
    _atom_site_aniso_U_22
    _atom_site_aniso_U_33
    _atom_site_aniso_U_12
    _atom_site_aniso_U_13
    _atom_site_aniso_U_23
    Fe 0.01307(12) 0.01394(11) 0.01483(12) -0.00055(8) 0.00125(9) -0.00082(8)
    S1 0.0231(2) 0.0228(2) 0.0270(2) -0.00807(17) 0.00339(18) 0.00380(17)
    S2 0.0243(2) 0.0204(2) 0.0197(2) -0.00123(16) 0.00761(17) -0.00035(15)
    P1 0.0150(2) 0.01549(19) 0.0169(2) -0.00153(15) 0.00182(15) 0.00147(15)
    P2 0.0147(2) 0.01333(18) 0.0172(2) -0.00070(15) 0.00332(16) -0.00081(15)
    C1 0.0142(7) 0.0186(7) 0.0168(8) -0.0006(6) 0.0000(6) 0.0003(6)
    C2 0.0128(7) 0.0204(8) 0.0213(8) -0.0018(6) 0.0010(6) 0.0006(6)
    C3 0.0172(8) 0.0185(8) 0.0262(9) -0.0025(6) -0.0038(7) -0.0035(6)
    C4 0.0187(8) 0.0240(8) 0.0175(8) 0.0008(7) -0.0019(6) -0.0068(6)
    C5 0.0153(8) 0.0237(8) 0.0144(7) -0.0005(6) 0.0004(6) 0.0001(6)
    C6 0.0145(7) 0.0158(7) 0.0161(7) 0.0008(6) 0.0002(6) -0.0009(6)
    C7 0.0134(7) 0.0159(7) 0.0195(8) -0.0021(6) -0.0014(6) -0.0006(6)
    C8 0.0193(8) 0.0171(8) 0.0226(8) 0.0010(6) -0.0031(7) -0.0045(6)
    C9 0.0204(8) 0.0254(8) 0.0144(7) 0.0039(7) 0.0002(6) -0.0033(6)
    C10 0.0189(8) 0.0198(8) 0.0167(8) 0.0011(6) 0.0010(6) 0.0017(6)
    C11 0.0171(8) 0.0169(7) 0.0175(8) 0.0045(6) 0.0009(6) 0.0013(6)
    C12 0.0216(8) 0.0196(8) 0.0241(9) 0.0020(6) 0.0004(7) 0.0009(7)
    C13 0.0279(9) 0.0282(9) 0.0225(9) 0.0042(7) -0.0042(7) -0.0047(7)
    C14 0.0282(9) 0.0328(10) 0.0181(8) 0.0119(8) 0.0015(7) 0.0017(7)
    C15 0.0214(8) 0.0275(9) 0.0229(9) 0.0069(7) 0.0063(7) 0.0063(7)
    C16 0.0188(8) 0.0211(8) 0.0215(8) 0.0028(6) 0.0021(7) 0.0008(6)
    C21 0.0170(8) 0.0201(8) 0.0157(7) 0.0000(6) 0.0024(6) 0.0026(6)
    C22 0.0245(9) 0.0190(8) 0.0223(8) 0.0011(7) 0.0016(7) 0.0013(6)
    C23 0.0271(9) 0.0235(8) 0.0257(9) 0.0075(7) 0.0030(7) 0.0059(7)
    C24 0.0182(8) 0.0338(9) 0.0182(8) 0.0023(7) 0.0012(7) 0.0066(7)
    C25 0.0188(8) 0.0270(9) 0.0220(8) -0.0049(7) 0.0016(7) 0.0033(7)
    C26 0.0186(8) 0.0196(8) 0.0208(8) 0.0000(6) 0.0036(7) 0.0040(6)
    C31 0.0148(7) 0.0173(7) 0.0215(8) -0.0014(6) 0.0039(6) 0.0040(6)
    C32 0.0230(9) 0.0218(8) 0.0360(10) 0.0026(7) 0.0050(8) 0.0002(7)
    C33 0.0226(9) 0.0322(10) 0.0444(12) 0.0097(8) 0.0064(8) 0.0096(9)
    C34 0.0148(8) 0.0469(12) 0.0324(10) 0.0004(8) 0.0018(7) 0.0179(9)
    C35 0.0211(9) 0.0397(10) 0.0194(8) -0.0078(8) 0.0023(7) 0.0066(7)
    C36 0.0167(8) 0.0247(8) 0.0195(8) -0.0018(6) 0.0049(6) 0.0031(6)
    C41 0.0163(8) 0.0131(7) 0.0239(8) 0.0005(6) 0.0041(6) -0.0022(6)
    C42 0.0169(8) 0.0178(8) 0.0269(9) 0.0005(6) 0.0028(7) 0.0016(7)
    C43 0.0202(9) 0.0201(8) 0.0367(10) 0.0017(7) 0.0063(8) 0.0074(7)
    C44 0.0203(9) 0.0150(8) 0.0489(11) -0.0025(7) 0.0062(8) -0.0010(8)
    C45 0.0250(9) 0.0218(9) 0.0384(10) -0.0036(7) 0.0008(8) -0.0094(8)
    C46 0.0244(9) 0.0199(8) 0.0250(9) -0.0006(7) 0.0045(7) -0.0049(7)
_geom_special_details
;
All e.s.d.'s (except the e.s.d. in the dihedral angle between two l.s. planes)
are estimated using the full covariance matrix. The cell e.s.d.'s are taken
into account individually in the estimation of e.s.d.'s in distances, angles
and torsion angles; correlations between e.s.d.'s in cell parameters are only
used when they are defined by crystal symmetry. An approximate (isotropic)
treatment of cell e.s.d.'s is used for estimating e.s.d.'s involving l.s.
planes.
;
loop_
    _geom_bond_atom_site_label_1
    _geom_bond_atom_site_label_2
    _geom_bond_site_symmetry_2
    _geom_bond_distance
    _geom_bond_publ_flag
    Fe C6 . 2.0269(15) ?
    Fe C10 . 2.0341(16) ?
    Fe C1 . 2.0372(16) ?
    Fe C2 . 2.0383(16) ?
    Fe C7 . 2.0421(15) ?
    Fe C3 . 2.0470(16) ?
    Fe C5 . 2.0495(16) ?
    Fe C9 . 2.0569(16) ?
    Fe C4 . 2.0589(16) ?
    Fe C8 . 2.0597(16) ?
    S1 P1 . 1.9449(6) ?
    S2 P2 . 1.9530(6) ?
    P1 C1 . 1.7936(16) ?
    P1 C11 . 1.8171(16) ?
    P1 C21 . 1.8184(16) ?
    P2 C6 . 1.7943(16) ?
    P2 C31 . 1.8089(16) ?
    P2 C41 . 1.8139(16) ?
    C1 C5 . 1.433(2) ?
    C1 C2 . 1.436(2) ?
    C2 C3 . 1.419(2) ?
    C2 H2 . 0.9500 ?
    C3 C4 . 1.417(2) ?
    C3 H3 . 0.9500 ?
    C4 C5 . 1.418(2) ?
    C4 H4 . 0.9500 ?
    C5 H5 . 0.9500 ?
    C6 C7 . 1.435(2) ?
    C6 C10 . 1.438(2) ?
    C7 C8 . 1.419(2) ?
    C7 H7 . 0.9500 ?
    C8 C9 . 1.418(2) ?
    C8 H8 . 0.9500 ?
    C9 C10 . 1.422(2) ?
    C9 H9 . 0.9500 ?
    C10 H10 . 0.9500 ?
    C11 C12 . 1.392(2) ?
    C11 C16 . 1.398(2) ?
    C12 C13 . 1.388(3) ?
    C12 H12 . 0.9500 ?
    C13 C14 . 1.387(3) ?
    C13 H13 . 0.9500 ?
    C14 C15 . 1.387(3) ?
    C14 H14 . 0.9500 ?
    C15 C16 . 1.388(2) ?
    C15 H15 . 0.9500 ?
    C16 H16 . 0.9500 ?
    C21 C26 . 1.390(2) ?
    C21 C22 . 1.396(2) ?
    C22 C23 . 1.387(2) ?
    C22 H22 . 0.9500 ?
    C23 C24 . 1.383(3) ?
    C23 H23 . 0.9500 ?
    C24 C25 . 1.382(2) ?
    C24 H24 . 0.9500 ?
    C25 C26 . 1.393(2) ?
    C25 H25 . 0.9500 ?
    C26 H26 . 0.9500 ?
    C31 C36 . 1.390(2) ?
    C31 C32 . 1.397(2) ?
    C32 C33 . 1.382(3) ?
    C32 H32 . 0.9500 ?
    C33 C34 . 1.379(3) ?
    C33 H33 . 0.9500 ?
    C34 C35 . 1.382(3) ?
    C34 H34 . 0.9500 ?
    C35 C36 . 1.392(2) ?
    C35 H35 . 0.9500 ?
    C36 H36 . 0.9500 ?
    C41 C46 . 1.393(2) ?
    C41 C42 . 1.394(2) ?
    C42 C43 . 1.392(2) ?
    C42 H42 . 0.9500 ?
    C43 C44 . 1.380(3) ?
    C43 H43 . 0.9500 ?
    C44 C45 . 1.385(3) ?
    C44 H44 . 0.9500 ?
    C45 C46 . 1.391(2) ?
    C45 H45 . 0.9500 ?
    C46 H46 . 0.9500 ?
loop_
    _geom_angle_atom_site_label_1
    _geom_angle_atom_site_label_2
    _geom_angle_atom_site_label_3
    _geom_angle_site_symmetry_1
    _geom_angle_site_symmetry_3
    _geom_angle
    _geom_angle_publ_flag
    C6 Fe C10 . . 41.47(6) ?
    C6 Fe C1 . . 168.45(6) ?
    C10 Fe C1 . . 149.39(7) ?
    C6 Fe C2 . . 148.69(6) ?
    C10 Fe C2 . . 115.49(7) ?
    C1 Fe C2 . . 41.25(6) ?
    C6 Fe C7 . . 41.30(6) ?
    C10 Fe C7 . . 69.21(6) ?
    C1 Fe C7 . . 129.88(6) ?
    C2 Fe C7 . . 168.66(6) ?
    C6 Fe C3 . . 115.82(6) ?
    C10 Fe C3 . . 107.00(7) ?
    C1 Fe C3 . . 68.71(6) ?
    C2 Fe C3 . . 40.66(6) ?
    C7 Fe C3 . . 149.88(7) ?
    C6 Fe C5 . . 129.07(6) ?
    C10 Fe C5 . . 167.58(6) ?
    C1 Fe C5 . . 41.06(6) ?
    C2 Fe C5 . . 68.94(7) ?
    C7 Fe C5 . . 108.78(6) ?
    C3 Fe C5 . . 68.22(7) ?
    C6 Fe C9 . . 68.97(6) ?
    C10 Fe C9 . . 40.67(6) ?
    C1 Fe C9 . . 117.30(7) ?
    C2 Fe C9 . . 107.89(7) ?
    C7 Fe C9 . . 68.40(7) ?
    C3 Fe C9 . . 129.09(7) ?
    C5 Fe C9 . . 151.07(7) ?
    C6 Fe C4 . . 107.48(6) ?
    C10 Fe C4 . . 128.77(7) ?
    C1 Fe C4 . . 68.55(6) ?
    C2 Fe C4 . . 68.40(7) ?
    C7 Fe C4 . . 117.58(7) ?
    C3 Fe C4 . . 40.37(7) ?
    C5 Fe C4 . . 40.38(6) ?
    C9 Fe C4 . . 167.28(7) ?
    C6 Fe C8 . . 68.73(6) ?
    C10 Fe C8 . . 68.36(7) ?
    C1 Fe C8 . . 109.16(6) ?
    C2 Fe C8 . . 129.99(7) ?
    C7 Fe C8 . . 40.47(6) ?
    C3 Fe C8 . . 167.84(7) ?
    C5 Fe C8 . . 118.62(7) ?
    C9 Fe C8 . . 40.28(7) ?
    C4 Fe C8 . . 151.13(7) ?
    C1 P1 C11 . . 106.75(7) ?
    C1 P1 C21 . . 105.88(7) ?
    C11 P1 C21 . . 103.94(7) ?
    C1 P1 S1 . . 112.74(6) ?
    C11 P1 S1 . . 113.78(6) ?
    C21 P1 S1 . . 113.00(5) ?
    C6 P2 C31 . . 105.69(7) ?
    C6 P2 C41 . . 105.55(7) ?
    C31 P2 C41 . . 104.63(7) ?
    C6 P2 S2 . . 114.92(5) ?
    C31 P2 S2 . . 111.95(6) ?
    C41 P2 S2 . . 113.24(6) ?
    C5 C1 C2 . . 107.49(14) ?
    C5 C1 P1 . . 122.88(12) ?
    C2 C1 P1 . . 129.63(12) ?
    C5 C1 Fe . . 69.93(9) ?
    C2 C1 Fe . . 69.42(9) ?
    P1 C1 Fe . . 126.24(8) ?
    C3 C2 C1 . . 107.67(14) ?
    C3 C2 Fe . . 70.00(9) ?
    C1 C2 Fe . . 69.33(9) ?
    C3 C2 H2 . . 126.2 ?
    C1 C2 H2 . . 126.2 ?
    Fe C2 H2 . . 126.1 ?
    C4 C3 C2 . . 108.58(14) ?
    C4 C3 Fe . . 70.27(9) ?
    C2 C3 Fe . . 69.34(9) ?
    C4 C3 H3 . . 125.7 ?
    C2 C3 H3 . . 125.7 ?
    Fe C3 H3 . . 126.3 ?
    C3 C4 C5 . . 108.26(14) ?
    C3 C4 Fe . . 69.36(9) ?
    C5 C4 Fe . . 69.45(9) ?
    C3 C4 H4 . . 125.9 ?
    C5 C4 H4 . . 125.9 ?
    Fe C4 H4 . . 126.9 ?
    C4 C5 C1 . . 108.00(14) ?
    C4 C5 Fe . . 70.17(9) ?
    C1 C5 Fe . . 69.01(9) ?
    C4 C5 H5 . . 126.0 ?
    C1 C5 H5 . . 126.0 ?
    Fe C5 H5 . . 126.4 ?
    C7 C6 C10 . . 107.38(14) ?
    C7 C6 P2 . . 125.42(12) ?
    C10 C6 P2 . . 127.20(12) ?
    C7 C6 Fe . . 69.92(9) ?
    C10 C6 Fe . . 69.53(9) ?
    P2 C6 Fe . . 125.62(8) ?
    C8 C7 C6 . . 107.86(14) ?
    C8 C7 Fe . . 70.43(9) ?
    C6 C7 Fe . . 68.78(9) ?
    C8 C7 H7 . . 126.1 ?
    C6 C7 H7 . . 126.1 ?
    Fe C7 H7 . . 126.3 ?
    C9 C8 C7 . . 108.65(14) ?
    C9 C8 Fe . . 69.75(9) ?
    C7 C8 Fe . . 69.10(9) ?
    C9 C8 H8 . . 125.7 ?
    C7 C8 H8 . . 125.7 ?
    Fe C8 H8 . . 127.1 ?
    C8 C9 C10 . . 108.19(14) ?
    C8 C9 Fe . . 69.96(9) ?
    C10 C9 Fe . . 68.80(9) ?
    C8 C9 H9 . . 125.9 ?
    C10 C9 H9 . . 125.9 ?
    Fe C9 H9 . . 126.9 ?
    C9 C10 C6 . . 107.92(14) ?
    C9 C10 Fe . . 70.53(9) ?
    C6 C10 Fe . . 69.00(9) ?
    C9 C10 H10 . . 126.0 ?
    C6 C10 H10 . . 126.0 ?
    Fe C10 H10 . . 126.0 ?
    C12 C11 C16 . . 119.58(15) ?
    C12 C11 P1 . . 119.96(13) ?
    C16 C11 P1 . . 120.43(12) ?
    C13 C12 C11 . . 119.85(16) ?
    C13 C12 H12 . . 120.1 ?
    C11 C12 H12 . . 120.1 ?
    C14 C13 C12 . . 120.49(17) ?
    C14 C13 H13 . . 119.8 ?
    C12 C13 H13 . . 119.8 ?
    C15 C14 C13 . . 119.86(16) ?
    C15 C14 H14 . . 120.1 ?
    C13 C14 H14 . . 120.1 ?
    C14 C15 C16 . . 120.05(17) ?
    C14 C15 H15 . . 120.0 ?
    C16 C15 H15 . . 120.0 ?
    C15 C16 C11 . . 120.15(16) ?
    C15 C16 H16 . . 119.9 ?
    C11 C16 H16 . . 119.9 ?
    C26 C21 C22 . . 119.68(15) ?
    C26 C21 P1 . . 122.07(12) ?
    C22 C21 P1 . . 118.24(12) ?
    C23 C22 C21 . . 119.82(16) ?
    C23 C22 H22 . . 120.1 ?
    C21 C22 H22 . . 120.1 ?
    C24 C23 C22 . . 120.32(16) ?
    C24 C23 H23 . . 119.8 ?
    C22 C23 H23 . . 119.8 ?
    C25 C24 C23 . . 120.12(16) ?
    C25 C24 H24 . . 119.9 ?
    C23 C24 H24 . . 119.9 ?
    C24 C25 C26 . . 120.06(16) ?
    C24 C25 H25 . . 120.0 ?
    C26 C25 H25 . . 120.0 ?
    C21 C26 C25 . . 119.97(15) ?
    C21 C26 H26 . . 120.0 ?
    C25 C26 H26 . . 120.0 ?
    C36 C31 C32 . . 119.35(15) ?
    C36 C31 P2 . . 122.64(12) ?
    C32 C31 P2 . . 117.97(13) ?
    C33 C32 C31 . . 120.22(18) ?
    C33 C32 H32 . . 119.9 ?
    C31 C32 H32 . . 119.9 ?
    C34 C33 C32 . . 120.14(18) ?
    C34 C33 H33 . . 119.9 ?
    C32 C33 H33 . . 119.9 ?
    C33 C34 C35 . . 120.27(17) ?
    C33 C34 H34 . . 119.9 ?
    C35 C34 H34 . . 119.9 ?
    C34 C35 C36 . . 120.01(17) ?
    C34 C35 H35 . . 120.0 ?
    C36 C35 H35 . . 120.0 ?
    C31 C36 C35 . . 119.97(16) ?
    C31 C36 H36 . . 120.0 ?
    C35 C36 H36 . . 120.0 ?
    C46 C41 C42 . . 119.88(15) ?
    C46 C41 P2 . . 119.87(13) ?
    C42 C41 P2 . . 120.25(12) ?
    C43 C42 C41 . . 119.62(16) ?
    C43 C42 H42 . . 120.2 ?
    C41 C42 H42 . . 120.2 ?
    C44 C43 C42 . . 120.12(17) ?
    C44 C43 H43 . . 119.9 ?
    C42 C43 H43 . . 119.9 ?
    C43 C44 C45 . . 120.61(16) ?
    C43 C44 H44 . . 119.7 ?
    C45 C44 H44 . . 119.7 ?
    C44 C45 C46 . . 119.71(17) ?
    C44 C45 H45 . . 120.1 ?
    C46 C45 H45 . . 120.1 ?
    C45 C46 C41 . . 120.03(17) ?
    C45 C46 H46 . . 120.0 ?
    C41 C46 H46 . . 120.0 ?
loop_
    _geom_torsion_atom_site_label_1
    _geom_torsion_atom_site_label_2
    _geom_torsion_atom_site_label_3
    _geom_torsion_atom_site_label_4
    _geom_torsion_site_symmetry_1
    _geom_torsion_site_symmetry_2
    _geom_torsion_site_symmetry_3
    _geom_torsion_site_symmetry_4
    _geom_torsion
    _geom_torsion_publ_flag
    C11 P1 C1 C5 . . . . -145.23(13) ?
    C21 P1 C1 C5 . . . . 104.46(14) ?
    S1 P1 C1 C5 . . . . -19.57(15) ?
    C11 P1 C1 C2 . . . . 35.24(17) ?
    C21 P1 C1 C2 . . . . -75.08(16) ?
    S1 P1 C1 C2 . . . . 160.89(13) ?
    C11 P1 C1 Fe . . . . -57.11(12) ?
    C21 P1 C1 Fe . . . . -167.42(9) ?
    S1 P1 C1 Fe . . . . 68.54(11) ?
    C5 C1 C2 C3 . . . . 0.08(17) ?
    P1 C1 C2 C3 . . . . 179.67(12) ?
    Fe C1 C2 C3 . . . . -59.75(11) ?
    C5 C1 C2 Fe . . . . 59.82(11) ?
    P1 C1 C2 Fe . . . . -120.58(14) ?
    C1 C2 C3 C4 . . . . -0.18(18) ?
    Fe C2 C3 C4 . . . . -59.51(11) ?
    C1 C2 C3 Fe . . . . 59.33(11) ?
    C2 C3 C4 C5 . . . . 0.21(18) ?
    Fe C3 C4 C5 . . . . -58.72(11) ?
    C2 C3 C4 Fe . . . . 58.93(11) ?
    C3 C4 C5 C1 . . . . -0.16(18) ?
    Fe C4 C5 C1 . . . . -58.83(11) ?
    C3 C4 C5 Fe . . . . 58.66(11) ?
    C2 C1 C5 C4 . . . . 0.05(17) ?
    P1 C1 C5 C4 . . . . -179.57(11) ?
    Fe C1 C5 C4 . . . . 59.55(11) ?
    C2 C1 C5 Fe . . . . -59.50(11) ?
    P1 C1 C5 Fe . . . . 120.88(12) ?
    C31 P2 C6 C7 . . . . 91.76(14) ?
    C41 P2 C6 C7 . . . . -157.72(13) ?
    S2 P2 C6 C7 . . . . -32.20(15) ?
    C31 P2 C6 C10 . . . . -88.52(15) ?
    C41 P2 C6 C10 . . . . 21.99(16) ?
    S2 P2 C6 C10 . . . . 147.51(12) ?
    C31 P2 C6 Fe . . . . -178.74(9) ?
    C41 P2 C6 Fe . . . . -68.22(11) ?
    S2 P2 C6 Fe . . . . 57.30(11) ?
    C10 C6 C7 C8 . . . . 0.13(17) ?
    P2 C6 C7 C8 . . . . 179.89(11) ?
    Fe C6 C7 C8 . . . . 59.83(11) ?
    C10 C6 C7 Fe . . . . -59.70(11) ?
    P2 C6 C7 Fe . . . . 120.06(12) ?
    C6 C7 C8 C9 . . . . -0.11(18) ?
    Fe C7 C8 C9 . . . . 58.68(11) ?
    C6 C7 C8 Fe . . . . -58.79(10) ?
    C7 C8 C9 C10 . . . . 0.06(18) ?
    Fe C8 C9 C10 . . . . 58.34(11) ?
    C7 C8 C9 Fe . . . . -58.28(11) ?
    C8 C9 C10 C6 . . . . 0.02(18) ?
    Fe C9 C10 C6 . . . . 59.08(11) ?
    C8 C9 C10 Fe . . . . -59.05(11) ?
    C7 C6 C10 C9 . . . . -0.09(17) ?
    P2 C6 C10 C9 . . . . -179.85(12) ?
    Fe C6 C10 C9 . . . . -60.04(11) ?
    C7 C6 C10 Fe . . . . 59.94(10) ?
    P2 C6 C10 Fe . . . . -119.81(13) ?
    C1 P1 C11 C12 . . . . 117.38(13) ?
    C21 P1 C11 C12 . . . . -130.95(13) ?
    S1 P1 C11 C12 . . . . -7.64(15) ?
    C1 P1 C11 C16 . . . . -64.36(14) ?
    C21 P1 C11 C16 . . . . 47.30(14) ?
    S1 P1 C11 C16 . . . . 170.61(11) ?
    C16 C11 C12 C13 . . . . 0.0(2) ?
    P1 C11 C12 C13 . . . . 178.28(13) ?
    C11 C12 C13 C14 . . . . -0.3(3) ?
    C12 C13 C14 C15 . . . . 0.9(3) ?
    C13 C14 C15 C16 . . . . -1.1(3) ?
    C14 C15 C16 C11 . . . . 0.8(2) ?
    C12 C11 C16 C15 . . . . -0.3(2) ?
    P1 C11 C16 C15 . . . . -178.54(12) ?
    C1 P1 C21 C26 . . . . 16.91(16) ?
    C11 P1 C21 C26 . . . . -95.38(14) ?
    S1 P1 C21 C26 . . . . 140.79(12) ?
    C1 P1 C21 C22 . . . . -163.87(13) ?
    C11 P1 C21 C22 . . . . 83.84(14) ?
    S1 P1 C21 C22 . . . . -39.99(15) ?
    C26 C21 C22 C23 . . . . 1.9(3) ?
    P1 C21 C22 C23 . . . . -177.31(13) ?
    C21 C22 C23 C24 . . . . -1.3(3) ?
    C22 C23 C24 C25 . . . . -0.2(3) ?
    C23 C24 C25 C26 . . . . 1.2(3) ?
    C22 C21 C26 C25 . . . . -1.0(2) ?
    P1 C21 C26 C25 . . . . 178.21(13) ?
    C24 C25 C26 C21 . . . . -0.6(3) ?
    C6 P2 C31 C36 . . . . -9.64(15) ?
    C41 P2 C31 C36 . . . . -120.81(14) ?
    S2 P2 C31 C36 . . . . 116.17(13) ?
    C6 P2 C31 C32 . . . . 172.81(13) ?
    C41 P2 C31 C32 . . . . 61.64(15) ?
    S2 P2 C31 C32 . . . . -61.38(14) ?
    C36 C31 C32 C33 . . . . 0.9(3) ?
    P2 C31 C32 C33 . . . . 178.53(14) ?
    C31 C32 C33 C34 . . . . -1.4(3) ?
    C32 C33 C34 C35 . . . . 0.2(3) ?
    C33 C34 C35 C36 . . . . 1.4(3) ?
    C32 C31 C36 C35 . . . . 0.8(2) ?
    P2 C31 C36 C35 . . . . -176.76(13) ?
    C34 C35 C36 C31 . . . . -1.9(2) ?
    C6 P2 C41 C46 . . . . 107.95(14) ?
    C31 P2 C41 C46 . . . . -140.78(13) ?
    S2 P2 C41 C46 . . . . -18.60(15) ?
    C6 P2 C41 C42 . . . . -72.25(14) ?
    C31 P2 C41 C42 . . . . 39.01(15) ?
    S2 P2 C41 C42 . . . . 161.20(11) ?
    C46 C41 C42 C43 . . . . -1.6(2) ?
    P2 C41 C42 C43 . . . . 178.63(13) ?
    C41 C42 C43 C44 . . . . 0.6(3) ?
    C42 C43 C44 C45 . . . . 0.6(3) ?
    C43 C44 C45 C46 . . . . -0.9(3) ?
    C44 C45 C46 C41 . . . . -0.1(3) ?
    C42 C41 C46 C45 . . . . 1.3(3) ?
    P2 C41 C46 C45 . . . . -178.86(13) ?
loop_
    _geom_hbond_atom_site_label_D
    _geom_hbond_atom_site_label_H
    _geom_hbond_atom_site_label_A
    _geom_hbond_site_symmetry_A
    _geom_hbond_distance_DH
    _geom_hbond_distance_HA
    _geom_hbond_distance_DA
    _geom_hbond_angle_DHA
    C2 H2 Cg1 1_455 0.95 2.92 3.6111(18) 130
_shelx_hkl_file
;
   0   0  -3    0.09    0.19
   0   0   3    0.26    0.37
   0   0   4   36.70    1.44
   0   0  -4   34.51    1.48
   0   0   4   38.28    2.04
   0   0   5    0.96    0.35
   0   0   5    1.16    0.61
   0   0  -5    1.01    0.32
   0   0  -6    8.76    1.22
   0   0   6    4.06    0.60
   0   0   7    1.64    1.00
   0   0  -7    0.34    0.41
   0   0   8  122.56    3.99
   0   0  -8  120.17    5.41
   0   0   8  120.24    5.14
   0   0  -9   -0.37    0.59
   0   0   9    0.81    0.81
   0   0   9    0.39    0.36
   0   0  10   10.51    1.09
   0   0  10    7.31    1.47
   0   0 -10    8.69    1.58
   0   0  10    7.51    2.14
   0   0  11   -0.26    0.44
   0   0  11   -0.87    1.48
   0   0 -11   -0.41    0.61
   0   0  11   -0.93    1.08
   0   0 -12   27.14    2.94
   0   0  12   26.27    2.64
   0   0  12   27.94    1.94
   0   0  13    0.08    1.03
   0   0  13    0.80    0.53
   0   0  14  202.03    8.47
   0   0  14  213.44    6.64
   0   0  14  188.25   10.13
   0   0 -14  225.28    9.55
   0   0 -15    2.87    1.33
   0   0  15    1.24    0.64
   0   0  15    0.02    1.71
   0   0  15   -1.05    1.13
   0   0  16  135.91    4.99
   0   0  16  134.01    6.76
   0   0  16  120.12    8.45
   0   0  17    1.46    1.16
   0   0 -17    3.39    1.41
   0   0  17    0.97    1.56
   0   0  18  135.40    9.45
   0   0 -18  147.47    8.36
   0   0  19   -1.94    2.14
   0   0  20   15.71    3.57
   0  -1   2 3775.59   76.39
   0  -1  -3  692.34   14.88
   0  -1   3  651.39   15.99
   0  -1   3  695.77   15.22
   0   1   3  704.83   15.42
   0   1   3  673.29   14.79
   0  -1   4  178.01    6.39
   0  -1   4  194.80    4.49
   0  -1   4  190.05    5.62
   0   1   4  200.16    5.86
   0   1   4  194.02    5.10
   0   1  -4  189.03    5.58
   0   1  -4  197.52    4.57
   0  -1  -4  188.49    5.20
   0  -1  -5   22.07    1.38
   0  -1   5   22.94    1.06
   0   1  -5   25.84    1.17
   0   1   5   23.35    1.35
   0  -1   5   20.85    2.14
   0   1  -5   20.73    1.62
   0  -1   5   24.61    1.78
   0   1   5   23.61    1.81
   0  -1   6  169.57    7.07
   0   1  -6  166.56    5.96
   0  -1   6  177.96    4.59
   0  -1   6  183.91    5.98
   0   1   6  182.47    5.16
   0   1   6  182.20    6.23
   0  -1   7   56.17    3.09
   0   1  -7   52.81    3.10
   0  -1   7   52.70    2.04
   0   1   7   55.69    3.28
   0  -1   7   46.67    3.73
   0  -1  -7   51.73    3.17
   0   1   7   51.85    2.39
   0  -1   8  393.20   11.21
   0  -1   8  377.25   13.20
   0   1   8  411.80   11.84
   0  -1  -8  400.01   11.79
   0   1   8  391.95    9.93
   0   1  -8  378.35   11.44
   0  -1   8  393.43    9.32
   0  -1   9  155.30    6.34
   0   1  -9  172.04    6.88
   0   1   9  166.94    5.37
   0  -1   9  170.76    8.26
   0  -1  -9  158.26    6.83
   0  -1   9  173.42    4.90
   0  -1  10  298.60    7.65
   0   1  10  291.32    9.75
   0   1 -10  300.39   10.22
   0  -1 -10  308.48   10.50
   0  -1  10  304.46   12.15
   0   1  10  282.23    8.24
   0  -1  10  279.78    9.54
   0  -1  11    9.71    2.28
   0   1  11    6.12    0.98
   0  -1  11    6.37    1.41
   0  -1  11    6.51    0.84
   0  -1  11    8.78    2.31
   0   1  11    8.27    1.62
   0   1 -11    6.25    1.36
   0  -1 -11    4.57    1.23
   0   1 -12    5.31    1.36
   0  -1  12    3.87    1.85
   0  -1 -12    7.14    1.57
   0  -1  12    5.91    0.82
   0   1  12    6.09    1.04
   0  -1  12    6.34    1.45
   0   1  12    6.18    1.56
   0  -1 -12    5.74    1.28
   0  -1  13   75.60    5.88
   0   1  13   87.43    5.03
   0  -1  13   84.56    3.39
   0  -1  13   80.68    4.85
   0   1 -13   96.59    5.85
   0   1  13   87.31    3.92
   0   1  14    8.63    1.76
   0   1  14    9.29    1.27
   0  -1  14    8.03    2.31
   0  -1  14    9.76    1.08
   0  -1  14   12.76    1.96
   0   1 -14    9.38    1.93
   0   1  15   25.47    2.09
   0  -1  15   29.04    4.00
   0   1  15   24.96    2.88
   0  -1  15   27.22    1.77
   0  -1  15   24.73    2.74
   0   1 -15   31.81    3.63
   0  -1 -15   32.36    3.32
   0   1  16  441.08   17.68
   0   1  16  428.69   14.28
   0   1  16  450.48   12.22
   0  -1  16  449.21   14.29
   0  -1  16  446.65   11.10
   0  -1  16  413.62   17.05
   0   1 -16  485.59   16.59
   0  -1 -16  480.59   15.63
   0   1 -17   41.23    4.42
   0  -1  17   47.11    3.78
   0   1  17   41.55    5.17
   0  -1  17   41.35    5.01
   0   1  17   47.33    3.82
   0  -1 -17   51.99    4.48
   0   1 -18   35.46    4.16
   0  -1  18   34.59    4.76
   0   1  18   38.98    5.10
   0   1  19   16.97    3.58
   0  -1  19   13.01    3.33
   0   1  20    9.80    2.82
   0  -1  20   10.10    3.07
   0   2   2   99.69    3.14
   0  -2   2  100.51    3.13
   0  -2   3  758.17   17.27
   0  -2   3  775.55   17.70
   0  -2   3  768.99   16.98
   0   2   3  747.90   17.10
   0   2   3  765.89   16.73
   0  -2   4   23.92    1.62
   0   2   4   24.86    1.48
   0   2   4   22.85    1.64
   0  -2   4   23.63    1.96
   0   2  -4   21.65    1.43
   0  -2  -4   22.28    1.45
   0  -2   4   22.24    1.96
   0   2  -5  116.26    4.23
   0  -2   5  123.40    4.42
   0   2   5  123.24    4.04
   0  -2   5  111.74    5.09
   0  -2   5  124.58    4.89
   0   2   5  125.18    4.66
   0   2  -6  806.52   19.23
   0  -2   6  798.87   20.84
   0  -2   6  811.74   17.06
   0   2   6  843.04   19.80
   0  -2   6  834.81   20.17
   0   2   6  811.89   18.48
   0  -2   6  837.73   19.29
   0  -2   7 1322.89   27.42
   0   2   7 1325.68   28.90
   0  -2   7 1311.14   29.91
   0   2  -7 1292.95   29.98
   0   2   7 1386.01   30.67
   0  -2   7 1355.89   31.11
   0  -2   7 1327.39   32.13
   0  -2   8  382.30    8.76
   0  -2  -8  400.68   11.80
   0  -2   8  385.28   11.03
   0   2  -8  384.51   11.27
   0   2   8  386.00   11.59
   0  -2   8  394.70   13.12
   0  -2   8  377.87   12.07
   0   2   8  369.68   10.00
   0   2   9    0.22    0.41
   0  -2   9    0.04    0.23
   0  -2   9    1.01    0.99
   0   2   9   -0.18    0.89
   0   2  -9    0.73    0.61
   0  -2  -9   -0.23    0.55
   0  -2   9   -0.82    0.93
   0  -2   9    0.63    1.17
   0   2  10   89.45    3.89
   0  -2  10   90.85    6.08
   0  -2  10   93.92    4.72
   0  -2 -10   91.71    5.19
   0   2 -10   94.57    5.03
   0  -2  10   88.21    2.99
   0  -2  10   97.70    5.69
   0  -2  11  146.64    8.24
   0   2 -11  149.56    6.83
   0  -2  11  137.06    7.36
   0   2  11  139.20    5.32
   0  -2 -11  141.83    6.07
   0  -2  11  145.52    4.24
   0  -2  11  133.84    6.11
   0  -2 -11  146.56    7.08
   0  -2  12    1.11    0.36
   0  -2  12    1.82    1.62
   0  -2  12    3.25    1.17
   0  -2 -12    1.37    0.99
   0   2 -12    1.11    0.71
   0  -2 -12    0.36    0.69
   0   2  12    2.04    0.69
   0   2  12    2.07    1.21
   0  -2 -13   22.88    2.47
   0   2 -13   22.54    2.78
   0   2  13   24.69    2.14
   0  -2  13   25.44    3.47
   0   2  13   21.69    2.54
   0  -2  13   26.70    2.71
   0  -2  13   25.53    1.48
   0  -2  14   29.94    2.88
   0   2  14   25.80    2.21
   0   2  14   21.92    2.66
   0  -2  14   28.46    1.57
   0  -2  14   27.35    3.61
   0   2 -14   32.01    3.65
   0   2 -15   72.92    5.68
   0   2  15   65.97    4.57
   0  -2  15   74.30    4.72
   0  -2  15   67.30    5.92
   0  -2  15   73.11    2.67
   0   2  15   69.29    3.81
   0   2  16   49.49    4.00
   0   2 -16   53.77    5.00
   0  -2  16   43.92    5.05
   0  -2  16   48.22    3.85
   0   2  16   48.65    3.14
   0   2  17   94.54    7.78
   0  -2 -17  113.24    6.46
   0   2 -17  119.00    7.78
   0  -2  17  108.92    6.02
   0  -2  17  103.51    7.85
   0   2  17  107.27    6.06
   0   2  18   39.06    5.21
   0  -2  18   35.14    4.77
   0   2 -18   47.32    4.99
   0   2  19   53.62    6.19
   0  -2  19   61.31    6.50
   0  -2  20   10.27    2.64
   0   2  20   14.10    3.50
   0   3   0    0.35    0.21
   0  -3   1   -0.01    0.38
   0   3   1    0.07    0.23
   0  -3   2  229.95    6.09
   0   3   2  215.59    5.92
   0   3   2  227.33    6.01
   0  -3   2  226.59    6.09
   0  -3   2  227.09    6.34
   0  -3   3   40.56    2.20
   0  -3   3   38.56    2.04
   0   3   3   36.83    2.00
   0   3   3   37.53    1.93
   0  -3   3   35.51    2.20
   0  -3   4  830.90   20.21
   0   3   4  860.53   19.21
   0  -3   4  849.49   19.42
   0  -3   4  875.62   19.90
   0   3   4  857.63   19.67
   0   3  -5  149.33    5.57
   0   3   5  168.64    5.26
   0  -3   5  168.43    5.51
   0   3   5  165.54    5.77
   0   3  -5  157.27    5.13
   0  -3   5  168.19    6.32
   0  -3   5  166.43    5.93
   0  -3   6   52.44    3.54
   0   3   6   55.27    2.74
   0   3  -6   56.46    3.29
   0  -3   6   59.91    3.09
   0   3  -6   53.44    2.82
   0   3   6   54.86    3.23
   0  -3   6   58.27    3.47
   0   3  -7  243.01    7.80
   0  -3   7  244.51    7.85
   0   3   7  254.99    7.43
   0  -3   7  247.42    8.65
   0  -3   7  235.06    9.14
   0   3   7  262.25    8.53
   0   3  -8  167.60    6.29
   0   3   8  164.63    5.64
   0  -3   8  162.06    7.54
   0   3   8  178.24    6.91
   0  -3   8  165.85    6.21
   0  -3   8  158.90    3.93
   0  -3   8  172.45    7.11
   0   3  -9  360.40   11.08
   0  -3  -9  369.05   11.81
   0  -3   9  350.61    7.98
   0   3   9  351.07    9.99
   0  -3   9  370.40   10.91
   0  -3  -9  379.76   10.00
   0  -3   9  356.98   12.03
   0   3   9  363.58   11.60
   0  -3   9  357.25   12.94
   0  -3 -10   17.81    1.72
   0   3 -10   14.69    1.86
   0  -3  10   14.42    2.31
   0  -3 -10   16.27    2.14
   0  -3  10   11.46    1.72
   0  -3  10   16.96    2.72
   0  -3  10   16.20    0.89
   0   3  10   17.22    2.21
   0   3  10   13.26    1.53
   0  -3  11    4.32    0.47
   0   3 -11    5.19    1.26
   0  -3  11    3.37    1.39
   0  -3 -11    6.19    1.47
   0  -3  11    7.06    2.03
   0  -3  11    4.53    1.27
   0  -3 -11    4.29    1.01
   0   3  11    4.54    0.94
   0  -3  12   11.18    0.76
   0  -3 -12   13.79    1.71
   0  -3 -12   12.14    2.10
   0   3 -12   12.74    1.94
   0  -3  12   11.70    1.81
   0  -3  12   14.62    2.58
   0   3  12   10.46    1.49
   0  -3  13   48.11    4.53
   0  -3  13   42.87    1.59
   0   3  13   44.17    3.69
   0  -3 -13   45.10    3.27
   0   3 -13   46.65    3.93
   0   3  13   45.91    3.06
   0  -3  13   42.02    3.43
   0  -3  14   13.53    2.78
   0   3  14   10.52    1.53
   0   3  14   10.83    1.99
   0  -3  14   11.89    2.00
   0  -3 -14   15.60    2.05
   0   3 -15  203.10    9.48
   0   3  15  193.62    7.54
   0   3  15  204.19    6.42
   0  -3  15  175.11    9.10
   0  -3  15  186.60    7.21
   0   3 -16   12.10    2.50
   0   3  16    9.93    1.52
   0  -3  16    4.58    2.07
   0   3  16    8.11    1.73
   0  -3  16   11.66    2.01
   0  -3  17   59.37    5.89
   0  -3  17   58.97    4.33
   0   3 -17   61.21    5.64
   0   3  17   60.29    4.50
   0   3  17   60.37    3.73
   0   3 -18    0.52    1.35
   0  -3  18   -2.54    2.23
   0   3  19   16.04    3.60
   0  -3  19   10.95    2.84
   0   3 -19   12.76    2.84
   0   3  20   20.02    3.94
   0  -3  20   16.83    3.54
   0   4   0  932.92   20.26
   0   4   0  943.90   19.90
   0  -4   1  179.25    5.05
   0   4   1  179.58    5.09
   0   4   1  173.22    4.80
   0   4  -1  168.67    4.41
   0  -4   2  751.63   17.29
   0   4   2  741.30   16.98
   0  -4   2  746.78   17.00
   0   4   2  749.50   16.81
   0  -4   2  758.44   17.17
   0  -4   3  739.45   17.66
   0  -4   3  753.30   17.28
   0  -4   3  743.22   17.24
   0   4   3  742.27   17.11
   0   4   3  741.95   17.13
   0   4   4  132.10    4.59
   0  -4   4  127.11    4.59
   0   4   4  128.49    4.68
   0  -4   4  126.99    4.81
   0  -4   4  124.05    5.00
   0   4  -4  119.07    4.78
   0  -4   5    2.46    0.81
   0   4  -5    3.87    1.04
   0  -4   5    3.08    0.89
   0  -4   5    3.94    1.00
   0   4  -5    3.57    0.96
   0   4   5    3.68    0.79
   0   4   5    4.51    0.94
   0  -4   6  175.61    6.18
   0   4  -6  171.73    6.52
   0  -4   6  179.93    7.15
   0  -4  -6  173.99    4.48
   0   4   6  192.97    6.66
   0  -4   6  188.95    6.81
   0   4   6  181.19    6.00
   0   4  -6  175.96    5.80
   0  -4  -7  414.61    9.83
   0   4  -7  405.20   12.21
   0   4   7  432.28   11.38
   0   4   7  446.96   12.46
   0   4  -7  415.03   11.38
   0  -4   7  418.33   13.27
   0  -4   7  411.80   11.70
   0  -4   7  431.75   12.66
   0   4   8  161.64    6.79
   0   4  -8  164.57    6.22
   0  -4  -8  165.73    4.97
   0  -4   8  172.89    7.76
   0  -4   8  159.81    6.25
   0  -4   8  167.00    7.14
   0   4   8  165.78    5.91
   0  -4   9  400.27   13.09
   0   4  -9  404.21   12.03
   0  -4   9  383.61   11.85
   0   4   9  396.30   11.31
   0   4   9  411.19   12.80
   0  -4   9  403.10   14.04
   0  -4  -9  438.59   10.56
   0  -4 -10   59.54    4.26
   0   4 -10   59.15    3.81
   0  -4  10   69.18    5.22
   0  -4  10   58.86    4.39
   0  -4  10   60.30    3.79
   0   4  10   60.77    4.21
   0   4  10   59.07    3.37
   0  -4 -10   58.50    2.95
   0   4  11   -0.30    0.74
   0  -4  11    0.87    0.86
   0  -4 -11    0.87    0.76
   0  -4  11   -0.55    1.34
   0  -4  11    1.08    1.22
   0  -4 -11    0.72    0.57
   0   4 -11    0.46    0.60
   0   4  11    0.11    0.55
   0   4  12   12.49    1.61
   0  -4  12   10.73    1.77
   0  -4  12   11.70    2.32
   0   4 -12   12.62    1.93
   0  -4 -12   13.39    1.60
   0   4 -13   23.01    2.74
   0  -4 -13   24.55    2.19
   0  -4  13   25.53    3.42
   0   4  13   21.09    2.15
   0  -4  13   18.16    2.37
   0  -4 -14   86.51    4.55
   0  -4  14   78.15    6.09
   0   4  14   80.86    4.48
   0  -4  14   84.36    5.09
   0   4  15    3.39    1.47
   0  -4 -15    6.28    1.27
   0  -4  15    4.98    1.47
   0   4  15    5.59    1.25
   0   4 -15    2.91    1.46
   0   4  16   12.61    2.07
   0   4  16   15.90    1.99
   0   4 -16   15.67    2.96
   0  -4  16    9.60    2.54
   0  -4  16   15.36    2.19
   0  -4 -16   12.23    1.71
   0  -4  17   20.62    3.69
   0   4 -17   27.16    3.88
   0   4  17   30.35    2.75
   0  -4  17   26.51    2.92
   0   4 -18   11.48    2.77
   0  -4  18   10.78    2.70
   0  -4  19    0.91    1.51
   0   4 -19    1.38    1.57
   0  -4  20   -0.71    1.33
   0   4  20    2.67    1.79
   0   5   0    1.32    0.46
   0   5   0    2.19    0.63
   0  -5   1  449.40   11.07
   0   5  -1  446.17   10.26
   0   5   1  452.53   11.10
   0   5   1  458.67   10.74
   0  -5   2  153.89    5.29
   0   5   2  154.01    5.14
   0  -5   2  171.57    5.28
   0   5   2  153.23    4.92
   0  -5   3   96.23    3.90
   0  -5   3   97.13    4.16
   0  -5   3   98.90    4.02
   0   5   3   94.53    3.77
   0   5   3   99.97    3.95
   0  -5   4  231.05    7.31
   0  -5   4  229.28    7.61
   0  -5   4  230.96    7.22
   0   5   4  239.14    7.17
   0   5   4  228.85    7.18
   0   5  -4  230.10    7.44
   0  -5   5  204.31    7.03
   0   5   5  206.64    6.68
   0  -5   5  205.37    7.42
   0   5  -5  196.15    7.11
   0   5  -5  194.37    6.94
   0  -5   5  210.85    6.83
   0   5   5  204.40    6.88
   0   5  -6    5.58    1.32
   0  -5   6    3.40    1.07
   0  -5   6    5.51    1.11
   0  -5   6    3.18    1.00
   0   5   6    4.41    0.99
   0   5  -6    5.53    1.18
   0   5   6    5.77    1.04
   0   5   7   38.52    2.96
   0  -5   7   43.73    3.17
   0   5  -7   38.05    3.03
   0   5   7   40.01    2.62
   0  -5   7   35.86    3.17
   0  -5   7   35.22    2.67
   0   5  -7   35.84    2.40
   0  -5   8    2.25    1.21
   0  -5   8    1.47    0.92
   0   5  -8    1.51    0.68
   0   5   8    1.13    0.73
   0  -5   8    1.28    1.10
   0   5   8    3.47    0.91
   0  -5  -8    1.86    0.38
   0   5  -8    3.63    1.25
   0   5  -9   29.43    2.45
   0  -5   9   26.16    3.02
   0   5   9   25.87    2.66
   0   5   9   24.00    2.18
   0  -5   9   26.25    2.43
   0  -5  -9   26.62    1.53
   0  -5   9   23.43    2.67
   0  -5 -10  110.37    3.92
   0  -5 -10  109.66    6.02
   0  -5  10  104.58    5.24
   0   5  10  102.17    4.85
   0   5  10  107.58    5.86
   0  -5  10  112.31    6.21
   0   5 -10  111.14    5.37
   0  -5  10  111.64    6.79
   0   5 -11   14.40    1.95
   0   5  11   13.15    1.68
   0  -5 -11   14.79    1.37
   0   5  11   15.83    2.31
   0  -5  11   13.93    2.34
   0  -5  11   14.36    1.95
   0  -5  11   10.01    2.18
   0  -5 -11   15.60    2.31
   0  -5  12  141.32    7.82
   0   5  12  151.63    7.73
   0   5  12  156.98    6.40
   0  -5 -12  154.45    5.43
   0  -5  12  143.40    6.72
   0   5 -12  149.45    7.05
   0   5 -13   15.64    2.28
   0  -5  13   13.35    2.02
   0  -5 -13   14.49    1.55
   0   5  13   15.32    1.93
   0  -5  13   12.61    2.40
   0  -5  14  156.66    7.38
   0  -5  14  155.14    8.82
   0   5  14  168.22    7.03
   0  -5  15    6.94    1.58
   0  -5  15    5.11    1.95
   0   5  15    8.00    1.53
   0   5 -16    5.18    1.91
   0   5  16    6.58    1.41
   0  -5  16    4.15    1.23
   0  -5  16    2.06    1.49
   0   5  16    1.48    1.08
   0   5  17   -2.99    1.09
   0   5 -17   -0.27    1.07
   0  -5  17   -2.12    1.96
   0  -5  18    6.24    2.28
   0   5 -18    5.98    2.09
   0  -5  19    1.92    1.42
   0   5 -19    5.33    2.02
   0  -5  20    1.03    1.49
   0   6   0   77.10    3.18
   0   6   0   78.41    2.88
   0   6  -1  233.60    6.43
   0   6   1  244.60    6.92
   0  -6   1  231.11    6.77
   0   6   1  238.05    6.47
   0  -6   1  216.06    5.96
   0   6  -1  223.47    6.00
   0  -6   2  114.79    4.74
   0   6  -2  121.66    3.74
   0   6   2  124.86    4.60
   0  -6   2  121.13    4.50
   0   6   2  121.72    4.31
   0   6   3   26.36    1.23
   0  -6   3   28.26    2.07
   0  -6   3   27.60    2.15
   0   6   3   29.61    2.01
   0   6   3   30.29    2.19
   0   6   4   49.34    2.87
   0   6  -4   41.63    2.85
   0  -6   4   46.81    3.06
   0   6   4   52.21    2.89
   0  -6   4   49.07    2.94
   0  -6   4   47.20    2.87
   0   6   5  118.44    4.81
   0   6  -5  102.93    4.83
   0   6  -5  108.05    5.01
   0   6  -5  110.29    3.10
   0  -6   5  109.31    4.85
   0  -6   5  111.65    5.22
   0   6   5  112.63    4.79
   0  -6   5  103.20    4.69
   0  -6   6  170.56    7.24
   0   6  -6  171.80    7.10
   0   6   6  187.48    6.58
   0  -6   6  176.13    6.59
   0   6   6  183.88    6.83
   0  -6   6  179.12    6.91
   0   6  -6  179.99    7.01
   0  -6   7   58.34    4.12
   0  -6   7   60.56    3.63
   0  -6   7   66.17    4.05
   0   6   7   64.28    3.58
   0   6  -7   65.34    4.28
   0   6   7   65.62    3.91
   0   6  -7   64.05    4.00
   0   6   8  410.69   11.90
   0  -6   8  404.65   12.11
   0   6  -8  411.57   12.94
   0   6   8  431.70   12.91
   0  -6   8  390.96   13.46
   0  -6   8  419.22   12.99
   0   6  -8  396.30   11.42
   0   6   9   55.91    3.47
   0   6  -9   51.53    3.30
   0  -6   9   55.94    4.49
   0  -6   9   53.47    4.12
   0   6   9   57.84    4.05
   0   6  -9   50.56    3.92
   0  -6   9   55.95    3.65
   0   6  10  254.02    8.84
   0  -6 -10  269.71   10.38
   0  -6  10  251.29   10.89
   0   6 -10  255.66    9.03
   0   6  10  264.63   10.06
   0  -6  10  256.78    9.25
   0  -6  10  272.35   10.42
   0   6  11    1.51    1.03
   0  -6  11    1.16    1.11
   0  -6 -11    1.05    0.86
   0   6 -11    0.73    0.55
   0  -6  11    0.35    0.74
   0  -6  11    2.15    1.35
   0   6  11    1.48    0.70
   0   6  12  246.99    8.88
   0  -6  12  237.87    9.24
   0   6  12  248.77   10.41
   0  -6  12  239.45   10.53
   0   6 -12  247.82    9.48
   0   6  13    5.17    1.29
   0  -6  13    5.43    1.48
   0  -6  13    4.81    1.73
   0   6 -13    4.39    1.25
   0   6  13    5.59    1.56
   0   6  14   76.55    4.61
   0  -6  14   70.79    4.81
   0  -6  14   64.54    5.50
   0   6 -14   68.89    5.00
   0  -6  15    5.81    1.50
   0   6  15    8.18    1.54
   0  -6  15    5.25    1.98
   0   6 -16   52.09    5.46
   0  -6  16   54.65    4.28
   0   6  16   52.12    3.93
   0  -6  16   44.17    4.85
   0   6  17   10.66    1.80
   0   6 -17    5.13    1.84
   0  -6  17    8.20    1.74
   0  -6  17    6.18    2.19
   0   6 -18    5.04    2.16
   0  -6  18    4.60    2.00
   0  -6  19    1.29    1.53
   0   6 -19    7.80    2.72
   0   6 -20    1.05    1.40
   0  -6  20    0.28    1.26
   0  -7   0    1.35    0.46
   0   7   0    1.31    0.67
   0   7   0    1.99    0.59
   0  -7  -1  193.32    6.13
   0  -7   1  199.51    6.52
   0   7   1  213.74    6.68
   0   7   1  222.46    6.28
   0   7  -1  218.43    6.30
   0   7  -1  211.80    5.81
   0  -7   1  196.13    5.75
   0   7  -2  151.62    4.95
   0   7  -2  162.64    4.74
   0   7   2  163.52    5.70
   0   7   2  156.33    5.31
   0  -7   2  156.51    5.58
   0   7   3 1059.83   22.69
   0   7   3 1064.78   24.26
   0  -7   3 1080.62   24.62
   0  -7   3 1077.34   25.03
   0   7   3 1078.63   24.68
   0   7  -3 1040.47   23.15
   0   7  -4  783.85   17.19
   0  -7   4  768.15   19.07
   0  -7   4  790.56   19.70
   0   7   4  784.75   18.90
   0   7   4  786.91   19.12
   0   7  -4  741.38   19.29
   0  -7   4  776.91   19.37
   0  -7   5  332.17   10.25
   0  -7   5  338.53   10.32
   0  -7   5  334.08   10.85
   0   7   5  332.94   10.12
   0   7   5  353.30   10.30
   0   7  -5  340.31    8.11
   0   7  -5  327.13   10.50
   0   7  -5  335.42   10.55
   0   7   6   10.63    1.56
   0   7  -6   14.48    0.88
   0   7  -6   13.74    1.91
   0  -7   6   13.97    1.77
   0  -7   6   12.21    1.79
   0   7   6   16.61    1.87
   0   7  -6   12.14    1.76
   0  -7   6   13.42    1.77
   0  -7   7  153.77    6.52
   0   7   7  179.61    7.03
   0  -7   7  169.75    7.02
   0   7  -7  158.93    6.98
   0   7  -7  158.36    7.18
   0   7   7  161.86    6.46
   0  -7   7  165.30    7.37
   0  -7   8    2.42    0.91
   0  -7   8    3.05    1.27
   0   7   8    5.40    1.32
   0   7   8    2.95    0.98
   0   7  -8    3.98    1.50
   0  -7   8    4.45    1.39
   0   7  -8    3.87    1.16
   0   7   9    9.21    1.56
   0  -7   9    6.12    1.54
   0  -7   9    6.46    1.75
   0   7  -9    9.57    2.68
   0  -7   9    5.88    1.42
   0   7   9    8.37    1.65
   0   7  -9    5.69    1.08
   0  -7  10  139.00    6.54
   0   7  10  141.81    7.11
   0   7 -10  144.04    6.22
   0   7  10  139.70    6.25
   0  -7  10  143.61    7.82
   0  -7 -10  151.73    7.48
   0  -7  10  152.49    7.53
   0  -7  11   10.64    2.15
   0   7 -11   10.30    1.61
   0   7  11   12.77    2.15
   0  -7  11    9.01    1.72
   0   7  11    9.54    1.51
   0   7  12    2.44    1.02
   0  -7  12    2.11    1.49
   0   7 -12    0.09    0.67
   0   7  12    0.05    0.95
   0  -7  12    1.73    1.08
   0   7 -13   -0.23    0.78
   0   7  13   -0.09    0.68
   0  -7  13    0.43    1.07
   0  -7  13   -0.89    1.05
   0   7  13   -0.05    0.82
   0   7 -14   50.48    4.23
   0  -7  14   49.91    4.14
   0  -7  14   52.79    5.00
   0   7  14   60.24    4.19
   0  -7  15   35.41    3.53
   0   7  15   36.45    3.33
   0  -7  15   38.28    4.44
   0   7  16   29.48    3.07
   0  -7  16   33.38    3.43
   0   7 -16   34.58    4.58
   0  -7  16   31.51    4.10
   0   7  17   24.46    2.85
   0  -7  17   20.17    3.49
   0   7 -17   23.86    3.97
   0  -7  17   27.30    3.14
   0   7 -18   26.09    4.28
   0  -7  18   25.54    4.10
   0  -7  19  187.79   11.32
   0   7 -19  176.37   11.60
   0   7 -20    7.87    2.49
   0  -7  20    6.05    2.00
   0  -8   0   65.53    2.95
   0   8   0   71.68    3.43
   0   8   0   69.98    3.01
   0   8  -1   19.60    1.64
   0  -8   1   17.46    1.36
   0   8   1   18.64    1.56
   0   8   1   18.36    1.75
   0   8  -1   18.69    1.40
   0  -8  -1   19.94    1.61
   0   8  -2   83.65    3.20
   0   8   2   84.49    4.01
   0  -8  -2   76.18    3.64
   0   8  -2   84.48    3.52
   0  -8   2   82.01    3.91
   0   8   2   89.57    3.78
   0   8   3  423.52   11.56
   0   8   3  426.46   10.40
   0   8   3  429.57   12.06
   0   8  -3  431.40   10.76
   0  -8   3  441.88   12.00
   0   8  -3  421.75   10.59
   0  -8   4  365.23   10.78
   0   8   4  365.97   10.83
   0   8  -4  347.38   10.93
   0   8   4  372.25   10.58
   0   8  -4  370.72    9.17
   0   8   4  349.01    8.42
   0  -8   4  366.69   11.11
   0   8  -5  667.90   18.32
   0  -8   5  691.31   18.02
   0   8   5  705.96   18.02
   0  -8   5  683.18   18.63
   0  -8   5  709.97   18.30
   0   8   5  711.46   17.88
   0   8  -5  697.92   15.59
   0   8  -5  662.06   18.25
   0   8  -6  297.36    7.27
   0   8  -6  289.61   10.23
   0   8  -6  299.71   10.24
   0  -8   6  291.64   10.42
   0  -8   6  298.24    9.87
   0  -8   6  283.37    9.72
   0   8   6  300.03    9.76
   0   8   6  293.19    9.72
   0   8  -7  109.18    5.63
   0   8  -7  100.98    2.31
   0   8   7  114.18    5.23
   0  -8   7  110.37    5.70
   0  -8   7  110.33    5.22
   0  -8   7  114.58    5.23
   0   8   7  112.35    5.02
   0   8  -7  107.60    2.42
   0  -8   8   72.13    4.94
   0   8   8   65.95    4.10
   0   8  -8   71.83    4.89
   0   8   8   67.46    4.36
   0  -8   8   63.42    4.15
   0  -8   8   71.16    4.51
   0   8  -8   76.89    5.65
   0   8   9   75.58    4.45
   0   8   9   78.44    4.97
   0   8  -9   69.72    3.87
   0  -8  -9   80.23    5.17
   0  -8   9   76.17    5.31
   0   8  -9   82.03    6.21
   0  -8   9   78.29    5.00
   0   8  -9   70.51    5.14
   0  -8   9   68.81    4.47
   0   8  10   55.18    4.28
   0  -8  10   53.90    4.66
   0  -8  10   55.66    4.41
   0   8 -10   59.15    5.63
   0  -8 -10   51.60    4.22
   0   8  10   48.68    3.59
   0   8 -10   51.32    3.44
   0  -8  10   46.28    3.70
   0  -8  11   30.73    3.49
   0   8 -11   42.11    4.15
   0   8  11   29.01    2.86
   0   8  11   31.86    3.41
   0  -8  11   30.61    3.07
   0   8 -11   35.55    2.97
   0  -8  12   73.96    4.93
   0   8  12   73.88    4.69
   0   8 -12   77.49    4.76
   0  -8  12   71.55    5.49
   0   8  12   77.48    5.56
   0   8 -13    3.06    1.15
   0  -8  13    3.35    1.46
   0   8  13    2.55    1.02
   0   8  13    3.92    1.43
   0  -8  13    3.41    1.27
   0   8 -14   70.93    4.97
   0   8  14   65.29    5.55
   0  -8  14   60.44    5.45
   0  -8  14   65.94    4.81
   0   8  14   62.71    4.49
   0  -8  15   11.83    2.19
   0  -8  15   12.88    2.78
   0   8  15   11.10    2.02
   0  -8  16   96.49    7.27
   0  -8  16   88.16    5.85
   0   8  16   85.13    5.45
   0   8 -16   99.36    8.03
   0   8  17   53.33    4.30
   0  -8  17   52.00    5.49
   0   8 -17   45.01    5.61
   0  -8  17   46.20    4.19
   0   8 -18    1.81    1.56
   0  -8  18   -0.91    1.38
   0   8  18    2.76    1.09
   0   8 -19   40.97    5.66
   0  -8  19   33.28    4.73
   0   8 -20   26.20    4.48
   0  -8  20   29.14    4.46
   0  -9   0    2.47    0.76
   0   9   0    0.74    0.71
   0   9   0    0.25    0.65
   0  -9  -1    5.06    0.91
   0   9  -1    5.86    0.89
   0   9  -1    5.52    1.02
   0   9   1    6.93    1.05
   0  -9   1    6.99    0.96
   0   9   1    8.12    1.28
   0   9   2  339.00   10.03
   0   9  -2  326.69    8.66
   0   9  -2  332.98    9.22
   0  -9   2  316.12    9.76
   0   9   2  330.58    9.42
   0  -9  -2  307.83    9.40
   0   9   3  414.15   12.09
   0   9   3  432.00   11.71
   0  -9  -3  397.88   11.68
   0   9   3  416.03   10.55
   0   9  -3  423.86   10.63
   0  -9   3  429.53   12.08
   0   9  -3  416.03   10.90
   0   9   4  395.12    9.69
   0   9   4  423.41   12.14
   0   9   4  419.92   11.70
   0  -9   4  392.24   11.83
   0   9  -4  389.28   12.09
   0  -9   4  401.95   12.28
   0   9  -4  414.23   10.43
   0  -9  -4  391.55   11.75
   0   9   5  213.59    6.79
   0   9  -5  203.31    4.56
   0  -9   5  202.98    6.90
   0   9   5  192.96    6.30
   0   9  -5  196.09    6.90
   0  -9   5  202.59    6.67
   0   9  -6    2.71    0.55
   0   9   6    1.02    0.89
   0  -9   6    1.33    0.99
   0   9  -6    0.97    0.85
   0  -9   6    1.22    0.79
   0   9   6    0.93    0.85
   0  -9   6    0.78    0.90
   0  -9   7   57.10    4.04
   0   9  -7   54.47    4.60
   0   9   7   63.62    4.05
   0  -9   7   56.94    3.98
   0  -9   7   61.40    4.49
   0   9   7   67.78    4.22
   0   9  -7   61.31    2.28
   0   9  -7   66.60    4.59
   0   9  -8  167.04    7.97
   0   9  -8  162.16    4.01
   0  -9   8  170.88    7.54
   0   9   8  170.06    7.19
   0  -9   8  174.69    8.12
   0  -9   8  159.37    7.17
   0   9   8  172.48    7.48
   0   9  -8  165.93    4.01
   0   9  -8  178.26    8.92
   0   9   9   62.74    4.21
   0  -9   9   66.62    4.47
   0   9  -9   73.52    5.95
   0   9  -9   62.32    3.65
   0   9  -9   75.08    5.35
   0  -9   9   76.53    5.01
   0   9   9   62.69    4.53
   0   9  -9   70.99    5.04
   0  -9  -9   66.97    4.79
   0  -9   9   76.28    5.36
   0   9  10   12.52    1.88
   0   9 -10   10.17    2.21
   0  -9 -10    8.51    1.78
   0   9 -10   10.04    1.51
   0   9  10   11.22    2.05
   0   9 -10    9.65    2.55
   0  -9  10    8.77    2.03
   0  -9  10   10.08    1.99
   0  -9  10    9.66    1.96
   0   9  11  188.72    8.90
   0   9 -11  193.60    9.36
   0  -9  11  177.06    8.11
   0  -9  11  181.87    8.77
   0   9 -11  172.14    7.27
   0   9  11  187.73    8.03
   0  -9  12   33.07    3.69
   0   9  12   27.32    3.37
   0  -9  12   28.90    3.20
   0   9 -12   30.64    2.89
   0   9  12   33.33    3.16
   0   9  13    4.56    1.51
   0   9 -13    3.37    1.15
   0  -9  13    3.50    1.36
   0  -9  13    4.47    1.74
   0   9  13    2.53    1.47
   0  -9  14   38.88    4.37
   0   9  14   47.11    3.95
   0   9  14   48.12    4.77
   0   9 -14   44.95    3.91
   0  -9  14   47.78    4.24
   0   9  15   25.85    2.96
   0  -9  15   28.06    3.83
   0  -9  15   30.24    3.41
   0   9  16  103.45    6.26
   0   9 -16  116.52    8.91
   0  -9  16  104.42    6.50
   0  -9  16   95.66    7.33
   0   9  17   21.71    2.83
   0   9 -17   18.94    3.74
   0  -9  17   23.04    3.02
   0  -9  17   17.28    3.23
   0   9  18   64.00    4.99
   0  -9  18   64.18    6.36
   0   9 -18   78.11    7.63
   0  -9  19   38.46    5.20
   0   9 -19   54.14    6.46
   0   9 -20   31.61    5.27
   0  10   0 1172.16   26.56
   0  10   0 1141.02   25.66
   0 -10   0 1103.18   25.61
   0 -10   1  204.91    6.58
   0  10  -1  220.64    7.30
   0 -10  -1  213.72    7.03
   0  10   1  218.54    7.62
   0  10  -1  222.05    6.73
   0  10   1  222.02    7.04
   0  10  -2   59.93    3.23
   0 -10  -2   60.52    3.39
   0  10   2   64.25    3.42
   0  10   2   66.09    3.77
   0  10  -2   58.75    2.87
   0 -10   2   63.71    3.68
   0  10  -3    4.91    0.90
   0  10   3    5.23    0.93
   0  10  -3    3.89    0.75
   0 -10  -3    4.65    0.96
   0  10   3    5.64    1.18
   0  10   3    5.59    1.17
   0 -10   3    4.61    1.13
   0  10   4   90.36    4.46
   0  10  -4   96.82    3.49
   0  10   4   95.76    3.07
   0 -10   4   97.28    4.52
   0  10  -4  100.62    3.47
   0  10  -4   96.73    4.78
   0  10   4  103.26    4.45
   0  10  -5  256.53    7.27
   0  10   5  254.12    9.06
   0  10  -5  246.32    9.29
   0 -10   5  245.98    8.91
   0  10   5  255.06    8.80
   0 -10   5  241.43    9.20
   0  10  -5  260.72    9.92
   0  10  -6  172.27    5.29
   0  10  -6  162.53    7.53
   0 -10  -6  177.65    7.46
   0  10   6  170.58    7.08
   0  10  -6  167.45    8.04
   0  10   6  173.27    7.28
   0 -10   6  180.75    7.40
   0 -10   6  169.89    7.49
   0  10   7  436.26   13.30
   0  10  -7  435.33   14.83
   0 -10   7  396.23   13.75
   0  10  -7  417.45   10.02
   0 -10   7  392.44   13.01
   0  10  -7  412.93   13.87
   0  10   7  418.81   13.15
   0 -10   7  407.42   13.38
   0 -10  -7  416.23   13.50
   0  10  -8  150.53    4.23
   0  10  -8  178.18    8.26
   0  10   8  166.65    7.52
   0  10  -8  161.22    4.31
   0 -10   8  161.07    7.49
   0 -10   8  170.38    7.56
   0  10  -8  167.49    7.97
   0 -10   8  164.62    8.07
   0  10  -8  168.82    8.83
   0 -10  -8  175.07    7.95
   0  10   8  154.04    7.09
   0  10  -9   10.97    2.27
   0  10   9    7.90    1.86
   0 -10  -9    9.38    1.81
   0 -10   9    7.47    1.63
   0 -10   9   11.91    2.29
   0  10  -9    7.97    2.51
   0  10  -9   10.40    2.15
   0  10   9   14.42    2.16
   0 -10   9    9.33    1.90
   0 -10  10   49.63    4.08
   0 -10  10   52.34    4.43
   0  10 -10   49.35    3.34
   0  10 -10   55.28    4.75
   0  10 -10   63.29    5.86
   0  10  10   49.66    3.90
   0  10  10   51.25    4.33
   0  10 -10   54.94    4.87
   0  10 -11   95.13    7.68
   0  10 -11   82.17    4.69
   0  10 -11   89.65    6.33
   0  10  11   93.03    6.12
   0  10  11   92.90    5.51
   0 -10  11   76.99    5.34
   0 -10  11   97.59    6.26
   0 -10  12   18.19    2.87
   0  10 -12   22.78    3.39
   0 -10  12   19.66    2.75
   0  10  12   19.05    2.53
   0  10 -12   24.42    2.61
   0  10  12   28.34    3.53
   0  10 -13  397.87   13.24
   0  10  13  416.49   15.39
   0  10  13  391.79   13.66
   0 -10  13  397.63   14.13
   0 -10  13  387.58   15.03
   0  10  14   27.61    3.14
   0 -10  14   20.59    2.96
   0  10 -14   21.37    2.68
   0 -10  14   25.88    3.53
   0  10  14   23.01    3.40
   0 -10  15    5.10    1.75
   0 -10  15    7.80    2.27
   0  10  15    4.87    1.93
   0  10  15    4.58    1.38
   0  10 -16  175.66   11.23
   0 -10  16  155.95    8.32
   0  10  16  148.13    7.89
   0 -10  16  148.92    9.35
   0  10 -17    7.85    2.64
   0  10  17    9.39    1.92
   0 -10  17   12.67    2.38
   0 -10  17    9.23    2.45
   0 -10  18    3.04    1.89
   0  10  18    2.69    1.25
   0  10 -18    1.15    1.48
   0  10 -19   17.43    3.98
   0 -10  19   13.95    3.25
   0  11   0    0.85    0.93
   0  11   0    1.51    0.85
   0 -11   0    0.78    0.50
   0  11   1  191.77    6.57
   0 -11  -1  180.88    6.56
   0 -11   1  184.80    6.24
   0  11  -1  186.19    6.79
   0  11   1  183.62    7.08
   0  11  -1  187.19    6.26
   0  11  -2  239.25    7.82
   0 -11  -2  233.26    7.98
   0  11   2  243.89    8.57
   0  11  -2  235.02    7.21
   0  11   2  242.20    7.92
   0 -11   3  185.41    7.15
   0  11  -3  170.25    7.30
   0  11  -3  186.45    6.34
   0  11   3  170.89    6.05
   0  11   3  178.41    6.69
   0  11   3  175.94    7.09
   0  11  -3  184.22    7.68
   0  11  -3  173.95    5.85
   0 -11  -3  151.07    6.49
   0  11  -4  276.81   10.25
   0  11   4  258.45    7.68
   0  11   4  271.32    9.60
   0 -11   4  283.65    9.60
   0  11   4  282.50    9.29
   0  11  -4  278.52    8.05
   0  11  -4  267.74    8.17
   0  11  -4  271.53    9.91
   0  11   5  293.53    9.73
   0  11   5  261.35    7.23
   0  11  -5  290.51   10.82
   0 -11   5  269.13    9.75
   0  11  -5  280.29    8.15
   0  11  -5  283.57   10.57
   0  11  -5  288.97    8.37
   0  11  -5  292.28   10.47
   0  11   5  293.76   10.10
   0  11   6   19.17    2.38
   0 -11   6   16.62    2.15
   0  11  -6   17.49    2.43
   0 -11  -6   20.77    2.41
   0  11  -6   19.29    1.54
   0  11  -6   19.64    2.59
   0  11  -6   24.09    3.06
   0  11   6   18.68    2.21
   0 -11   7    0.84    0.98
   0  11   7    3.47    1.30
   0 -11   7    0.73    1.19
   0  11   7    0.62    0.79
   0  11  -7    1.95    1.21
   0 -11  -7    0.89    0.78
   0  11  -7    0.85    1.66
   0  11  -7    0.21    0.95
   0  11  -7    3.45    0.65
   0  11  -8    0.33    1.17
   0  11  -8    2.35    0.48
   0  11   8    2.84    1.23
   0 -11   8    0.77    1.08
   0  11  -8    1.43    1.93
   0 -11   8    3.05    1.38
   0 -11   8    0.80    0.90
   0 -11  -8    2.74    1.14
   0  11  -8    2.49    1.47
   0  11   8    3.00    1.20
   0  11  -9  829.53   23.68
   0 -11  -9  886.96   23.47
   0  11  -9  782.77   16.74
   0  11  -9  849.66   25.10
   0  11  -9  806.26   23.34
   0 -11   9  822.64   22.62
   0 -11   9  788.75   23.38
   0 -11   9  762.18   22.08
   0  11   9  795.10   21.97
   0  11   9  797.22   22.41
   0  11  -9  795.47   16.72
   0  11 -10    1.10    2.00
   0  11 -10   -0.10    0.49
   0  11 -10    0.90    1.30
   0  11  10    2.61    1.20
   0 -11  10    0.55    1.01
   0  11  10    2.27    1.24
   0  11 -10    3.21    1.71
   0 -11  10   -0.01    1.18
   0 -11  11  609.43   19.26
   0  11 -11  596.44   17.31
   0  11  11  657.00   19.21
   0  11 -11  669.33   21.03
   0 -11  11  660.83   20.28
   0  11  11  682.28   20.48
   0  11 -11  711.52   23.61
   0  11 -12    6.14    1.40
   0  11  12    4.20    1.40
   0 -11  12    4.43    1.55
   0  11 -12    4.14    1.74
   0  11  12    4.60    1.72
   0 -11  12    5.09    1.80
   0  11  13   10.52    2.10
   0 -11  13   14.70    2.76
   0  11 -13   16.86    3.17
   0 -11  13   11.16    2.14
   0  11  13   20.48    3.16
   0  11 -13   12.03    1.94
   0  11  14    6.62    1.98
   0  11 -14    3.79    1.20
   0 -11  14    5.33    1.73
   0  11  14    3.88    1.47
   0 -11  14    4.83    1.65
   0  11  15  260.22   12.33
   0 -11  15  223.69   11.51
   0 -11  15  227.81   10.48
   0  11  15  225.75   10.13
   0  11 -16    8.97    2.93
   0 -11  16    7.96    1.92
   0  11  16    8.23    1.95
   0 -11  16    7.35    2.46
   0 -11  17   17.29    3.29
   0 -11  17   19.54    2.98
   0  11 -17   17.46    3.78
   0  11  17   19.74    2.83
   0 -11  18   -0.09    1.17
   0  11 -18    0.66    1.20
   0  11  18    0.52    0.93
   0 -11  19    9.71    2.80
   0  11 -19    7.50    2.76
   0  12   0   18.29    2.05
   0 -12   0   20.57    1.89
   0  12   0   17.84    1.78
   0  12  -1  301.18    8.91
   0  12   1  309.88    9.29
   0  12  -1  296.25    9.59
   0 -12  -1  284.98    9.22
   0  12   1  303.02    9.98
   0 -12   1  282.22    8.76
   0  12   2  128.64    5.91
   0 -12  -2  121.29    5.45
   0  12   2  127.86    5.41
   0  12  -2  125.52    5.39
   0  12  -2  119.20    4.80
   0  12  -3   38.60    3.45
   0  12   3   37.81    2.60
   0  12  -3   38.03    2.71
   0  12   3   39.55    2.92
   0  12  -3   39.85    2.49
   0  12   3   39.16    3.20
   0  12  -3   36.68    3.25
   0 -12   3   37.38    3.07
   0  12  -4   68.73    3.40
   0  12   4   65.80    3.27
   0  12   4   71.87    4.46
   0  12  -4   65.13    4.76
   0 -12   4   69.38    4.33
   0  12  -4   74.92    4.78
   0  12  -4   66.88    4.73
   0  12  -4   68.27    3.57
   0  12   4   72.49    4.19
   0  12  -5  123.59    6.48
   0 -12   5  119.74    6.06
   0  12  -5  126.60    4.92
   0  12  -5  122.87    6.72
   0  12   5  116.82    4.22
   0  12  -5  123.53    4.90
   0  12   5  123.86    5.90
   0  12  -5  119.70    6.56
   0 -12  -5  125.17    6.15
   0  12   5  134.03    6.43
   0  12  -6    9.94    1.85
   0  12  -6   10.39    1.23
   0 -12  -6   10.63    1.82
   0 -12   6   14.58    2.16
   0  12  -6   11.24    2.13
   0  12   6    6.99    1.46
   0  12  -6   10.29    2.37
   0  12   6   12.75    2.02
   0  12   7  815.72   22.23
   0  12  -7  833.27   24.23
   0  12  -7  837.57   19.01
   0  12  -7  835.74   23.44
   0  12   7  844.91   22.57
   0 -12  -7  849.55   22.91
   0  12  -7  804.06   23.44
   0 -12   7  766.93   22.16
   0 -12   8   30.27    3.21
   0  12  -8   31.58    1.79
   0  12   8   33.90    3.35
   0 -12   8   28.01    3.25
   0  12  -8   33.49    3.61
   0  12  -8   29.49    3.78
   0  12   8   26.50    2.97
   0  12  -8   30.90    3.52
   0 -12  -8   34.75    3.48
   0  12  -9  123.98    3.70
   0  12  -9  130.56    7.66
   0  12   9  136.01    7.20
   0  12  -9  120.04    8.05
   0  12  -9  132.84    3.76
   0 -12   9  131.08    7.11
   0  12  -9  129.97    7.60
   0 -12   9  121.39    6.96
   0  12   9  130.34    6.91
   0  12  10   79.33    5.57
   0 -12  10   70.24    5.19
   0  12 -10   80.57    6.83
   0  12  10   68.92    5.00
   0 -12  10   75.29    5.46
   0  12 -10   69.01    5.59
   0  12  11   98.45    6.13
   0  12  11  104.82    6.74
   0 -12  11   96.80    6.32
   0 -12  11  104.97    6.75
   0  12 -11  125.39    8.78
   0  12 -11   96.33    5.08
   0  12 -11  113.90    7.41
   0  12 -12   92.32    7.91
   0  12  12   77.25    5.43
   0  12 -12   77.71    6.35
   0 -12  12   76.55    5.93
   0 -12  12   75.76    5.57
   0  12  12   87.45    6.32
   0  12 -12   80.36    4.82
   0 -12  13  137.10    7.77
   0  12 -13  139.68    6.79
   0  12  13  129.28    7.38
   0  12  13  149.41    8.71
   0 -12  13  138.89    8.36
   0 -12  14    7.65    2.23
   0 -12  14    5.95    1.76
   0  12  14    7.71    2.15
   0  12  14    6.80    1.73
   0 -12  15   88.34    6.29
   0  12  15   83.06    5.92
   0 -12  15   83.94    6.82
   0  12  15   99.58    7.39
   0 -12  16    4.38    1.78
   0  12 -16    2.65    1.97
   0  12  16    1.55    1.02
   0 -12  17   43.04    5.15
   0  12 -17   49.93    6.33
   0  12  17   43.35    4.34
   0  12 -18    1.28    1.36
   0 -12  18    3.38    1.93
   0  12  18    2.88    1.26
   0 -12  19   13.88    3.15
   0  13   0    2.09    1.05
   0  13   0    3.37    1.01
   0 -13   0    4.15    1.04
   0 -13   1    5.52    1.03
   0  13   1    5.69    1.31
   0  13   1    5.06    1.13
   0  13  -1    4.01    0.94
   0  13  -1    4.65    1.12
   0 -13  -1    4.46    1.08
   0  13  -2  510.96   14.33
   0  13  -2  507.61   13.50
   0  13   2  528.85   14.39
   0  13   2  512.88   15.09
   0  13  -2  506.11   15.65
   0 -13   3    4.81    1.39
   0  13  -3    2.91    0.80
   0  13   3    6.61    1.57
   0  13   3    3.70    1.12
   0  13  -3    1.20    1.27
   0  13  -3    1.88    0.94
   0  13   3    5.62    1.15
   0  13  -3    3.01    0.89
   0  13  -4  278.29   10.93
   0  13   4  275.27    9.63
   0  13  -4  283.43   11.01
   0  13  -4  266.80    8.74
   0  13   4  276.77   10.17
   0 -13  -4  274.68    9.88
   0  13  -4  287.79   10.78
   0 -13   4  266.66    9.95
   0  13   4  270.68    8.46
   0  13  -4  284.12    8.51
   0  13  -5  438.55   14.84
   0  13  -5  423.11   11.77
   0  13  -5  435.19   14.68
   0  13   5  402.92   10.89
   0  13  -5  425.80   11.72
   0  13   5  437.69   13.36
   0 -13  -5  430.57   13.62
   0  13  -5  425.08   14.29
   0  13   5  421.21   13.71
   0 -13   5  425.84   13.61
   0  13  -6    5.63    2.04
   0  13  -6    9.03    1.95
   0 -13  -6    5.09    1.36
   0  13  -6    6.00    0.99
   0  13   6    4.38    1.22
   0  13  -6    4.70    1.02
   0 -13   6    4.70    1.33
   0  13  -6    6.46    1.70
   0  13   6    7.36    1.75
   0 -13  -7   13.34    2.18
   0  13   7   19.56    2.59
   0  13  -7   15.25    2.47
   0  13  -7   14.92    2.51
   0  13   7   14.83    2.36
   0 -13   7   17.20    2.47
   0  13  -7   18.76    1.63
   0  13  -7   16.55    3.08
   0 -13  -8   99.21    6.12
   0  13  -8   89.69    6.13
   0  13   8   88.74    5.61
   0  13  -8   82.46    3.40
   0  13  -8   94.88    6.33
   0  13  -8   85.80    6.52
   0 -13   8   79.06    5.36
   0  13   8   85.12    5.52
   0  13   9  333.44   12.44
   0  13  -9  339.21    8.37
   0 -13   9  313.45   12.39
   0  13   9  331.43   12.59
   0  13  -9  339.25   13.58
   0  13  -9  337.80   14.41
   0 -13  10   -0.12    1.03
   0  13 -10   -1.62    1.53
   0  13  10    1.89    1.17
   0  13 -10    0.16    1.96
   0  13  10    0.44    0.85
   0  13  11    3.89    1.42
   0  13  11    4.79    1.75
   0  13 -11    3.04    1.00
   0 -13  11    1.32    1.12
   0  13 -11    0.88    2.30
   0  13  12   -0.16    1.06
   0  13 -12    0.56    1.87
   0  13 -12    1.87    0.76
   0  13  12    1.70    1.17
   0 -13  12    0.02    1.25
   0  13  13    1.98    1.04
   0 -13  13    0.26    1.34
   0  13  13    2.96    1.37
   0  13 -13    3.06    0.95
   0 -13  14   12.10    2.73
   0  13  14   14.82    2.59
   0  13  14   17.00    3.10
   0 -13  15   26.02    3.80
   0  13 -15   24.63    4.30
   0  13  15   24.05    3.24
   0  13  15   31.30    4.19
   0  13 -16    9.85    2.96
   0 -13  16    9.28    2.37
   0  13  16    6.40    1.76
   0  13  16   11.26    2.74
   0  13 -17   76.14    8.03
   0 -13  17   84.01    7.16
   0  13  17   71.69    5.81
   0  13  18   26.67    3.61
   0 -13  18   39.09    5.00
   0  13 -18   42.81    6.01
   0 -14   0  310.49   10.06
   0  14   0  339.77   10.22
   0  14   0  323.86   10.91
   0  14  -1   29.60    2.66
   0  14   1   24.84    2.64
   0  14  -1   32.30    3.15
   0  14   1   31.43    2.56
   0  14   1   25.94    2.98
   0  14  -1   25.59    2.19
   0  14   2   13.63    1.95
   0  14   2   13.23    2.13
   0  14  -2   11.47    1.65
   0  14  -2   17.16    2.09
   0  14  -2   12.89    2.25
   0  14   2   14.41    2.18
   0  14  -3   -0.35    1.57
   0  14   3    0.79    0.77
   0  14   3    0.79    0.79
   0  14  -3    0.09    0.81
   0  14  -3    2.23    0.97
   0  14   3    1.10    0.77
   0  14  -3    1.26    0.65
   0  14  -3    0.38    0.93
   0  14  -4  208.06    7.13
   0  14   4  204.17    7.30
   0  14   4  208.75    8.25
   0  14  -4  203.30    9.35
   0  14  -4  211.44    7.63
   0  14  -4  217.61    9.35
   0  14  -4  205.64    9.38
   0 -14   4  213.36    8.77
   0 -14  -4  203.41    8.39
   0  14   4  212.29    8.83
   0  14   5   54.06    4.16
   0  14  -5   56.93    4.74
   0  14  -5   49.23    3.02
   0 -14  -5   48.46    3.87
   0  14   5   52.49    3.91
   0  14  -5   55.27    4.55
   0  14  -5   53.30    3.27
   0 -14   5   51.14    4.02
   0  14  -5   47.10    4.29
   0  14   5   53.04    2.91
   0  14  -6    2.04    1.78
   0  14  -6    0.51    1.00
   0  14   6    0.08    0.81
   0 -14  -6    0.23    0.73
   0  14  -6    0.68    0.58
   0  14  -6   -0.48    0.53
   0 -14   6    1.38    0.99
   0  14  -6    0.06    0.95
   0  14   6   -0.11    0.96
   0 -14  -7  341.05   12.65
   0  14   7  341.15   12.30
   0  14  -7  347.93   10.49
   0  14  -7  339.53   13.26
   0  14  -7  360.17   14.02
   0 -14   7  328.45   12.26
   0  14   7  342.34   12.56
   0  14  -7  340.38    9.77
   0  14  -7  338.40   13.38
   0  14  -8    1.56    0.60
   0  14  -8    3.39    1.41
   0  14   8    1.17    0.91
   0  14   8    2.53    1.17
   0 -14   8    2.36    1.13
   0  14  -8   -0.99    1.83
   0  14   9    0.70    1.01
   0  14  -9    1.51    1.67
   0  14  -9    1.89    1.55
   0  14   9    1.07    1.08
   0  14  -9    2.74    0.59
   0 -14   9    1.42    0.99
   0  14  10   83.78    5.83
   0  14  10   92.44    6.23
   0 -14  10   87.63    6.12
   0  14 -10   86.46    2.75
   0  14 -10   89.74    7.34
   0  14 -10   87.58    2.81
   0  14 -11  116.27    8.60
   0  14  11   95.80    6.33
   0 -14  11   94.38    6.59
   0  14  11   90.73    6.56
   0  14 -11   92.99    4.93
   0  14  12    4.81    1.55
   0  14  12    4.55    1.73
   0 -14  12    3.74    1.50
   0  14 -12    4.62    1.19
   0  14  13   21.00    3.04
   0  14 -13   22.55    4.53
   0  14  13   18.70    3.18
   0 -14  13   22.39    3.44
   0  14  14   10.48    2.23
   0  14  14   12.81    2.70
   0 -14  14   11.80    2.67
   0 -14  15   62.94    5.98
   0  14  15   56.78    5.16
   0  14  15   56.46    5.71
   0  14 -15   64.61    7.09
   0  14 -16   17.19    3.85
   0  14  16   22.14    3.69
   0 -14  16   11.08    2.78
   0  14  16   14.64    2.58
   0  14 -17   17.58    3.86
   0 -14  17   21.18    3.60
   0  14  17   15.75    2.83
   0  14  18    0.22    0.78
   0 -14  18    0.28    1.48
   0  15   0    0.78    0.83
   0  15   0    0.49    0.84
   0  15   0    1.03    1.14
   0  15   0    0.36    0.70
   0 -15   0    0.78    0.53
   0  15  -1   96.30    4.65
   0  15   1   87.78    5.47
   0  15   1   87.24    5.81
   0  15  -1   97.24    6.10
   0  15  -1   86.72    5.04
   0  15  -1   97.12    5.89
   0  15   1   95.41    4.86
   0  15   1   91.37    5.35
   0  15  -2  315.76   12.03
   0  15  -2  322.68   12.30
   0  15  -2  317.69    9.85
   0  15  -2  319.94   10.71
   0  15   2  292.39   11.21
   0  15   2  322.94   12.24
   0  15   2  296.89   10.64
   0  15   2  326.36   11.44
   0  15   2  328.38   10.59
   0  15  -3   65.45    3.69
   0  15  -3   76.40    5.31
   0 -15  -3   69.03    4.45
   0  15  -3   69.96    5.21
   0  15  -3   63.39    4.05
   0  15   3   70.98    4.80
   0  15   3   73.88    4.49
   0  15  -3   68.53    5.25
   0  15   3   72.43    5.21
   0  15   3   64.62    4.10
   0  15  -4   20.00    3.14
   0  15   4   20.87    2.53
   0  15  -4   19.21    2.17
   0  15   4   21.06    2.13
   0  15  -4   19.09    1.89
   0 -15  -4   13.92    2.10
   0  15   4   17.11    2.46
   0  15  -4   17.19    2.74
   0  15  -4   20.95    2.85
   0 -15  -5    4.99    1.27
   0  15  -5    6.96    1.17
   0  15  -5    4.52    1.67
   0  15  -5    6.11    1.71
   0  15  -5    6.50    1.22
   0  15   5    6.20    1.59
   0  15   5    5.38    0.98
   0  15  -5    7.14    1.79
   0  15   5    4.65    1.49
   0 -15   5    4.95    1.51
   0  15   6    7.31    1.84
   0 -15  -6    9.48    1.77
   0  15  -6    6.02    1.10
   0  15  -6    6.21    1.18
   0  15  -6   10.15    2.52
   0  15  -6    9.52    2.14
   0  15   6    7.45    1.62
   0  15  -6    6.35    1.73
   0 -15   6    9.12    1.95
   0 -15   7   34.03    3.54
   0  15  -7   33.84    4.22
   0 -15  -7   37.53    3.71
   0  15  -7   31.37    2.60
   0  15   7   32.89    3.40
   0  15  -7   29.42    2.33
   0  15   7   37.09    3.72
   0  15   8    9.75    1.94
   0  15   8    8.51    1.91
   0  15  -8   11.42    1.31
   0  15  -8   10.73    1.55
   0  15  -8    7.21    2.25
   0 -15   8   10.65    2.19
   0  15   9    2.78    1.19
   0 -15   9    0.64    1.17
   0  15  -9   -0.08    1.54
   0  15   9    3.53    1.48
   0  15  -9    2.31    0.61
   0  15 -10    1.73    0.42
   0  15  10    0.07    1.10
   0  15  10    0.32    1.01
   0  15 -10    2.41    0.52
   0  15 -10    1.88    1.61
   0 -15  10    2.26    1.29
   0 -15  11   -0.67    1.33
   0  15  11    0.19    1.12
   0  15 -11    0.24    0.50
   0  15  11    1.78    1.25
   0  15 -11    3.25    2.33
   0  15  12    3.42    1.47
   0  15  12    2.36    1.35
   0 -15  12    4.82    1.70
   0  15 -12    5.90    2.87
   0  15  13   26.71    3.79
   0 -15  13   21.48    3.46
   0  15  13   25.26    3.41
   0  15 -13   28.32    4.96
   0 -15  14   -0.66    1.32
   0  15  14   -1.66    1.56
   0  15  14   -0.38    1.23
   0  15 -15    7.63    2.91
   0  15  15    9.96    2.30
   0 -15  15    8.88    2.53
   0  15  15   11.14    2.67
   0  15  16   -0.52    0.84
   0  15 -16   -2.41    1.92
   0 -15  16    1.58    1.12
   0  15  17    2.39    1.35
   0 -15  17    3.81    1.76
   0  15  18   -0.93    0.99
   0  16   0   27.69    3.13
   0  16   0   31.73    3.55
   0  16   0   27.83    2.87
   0  16   0   26.22    2.47
   0  16  -1  219.64   10.11
   0  16  -1  214.48    9.75
   0  16   1  219.04    9.58
   0  16  -1  231.66    9.04
   0  16  -1  232.34    8.15
   0  16   1  228.79    9.31
   0  16   1  235.90   10.34
   0  16   1  226.00    8.40
   0  16   2    0.75    0.91
   0  16   2    0.30    0.96
   0 -16  -2    2.18    0.93
   0  16  -2    2.33    1.35
   0  16  -2    0.86    0.78
   0  16   2    2.37    1.09
   0  16  -2    3.33    1.44
   0  16   2    1.82    0.93
   0  16   2    0.21    0.82
   0  16  -2    1.31    0.96
   0  16   3   73.93    4.55
   0  16  -3   64.14    4.24
   0 -16  -3   50.21    3.94
   0  16   3   70.85    4.51
   0  16  -3   62.38    5.18
   0  16   3   60.39    4.60
   0  16  -3   55.36    3.58
   0  16   3   64.78    5.10
   0  16  -3   64.93    5.19
   0  16   3   55.17    4.47
   0  16  -3   68.38    5.30
   0  16   4  257.72   10.45
   0 -16  -4  259.76   10.09
   0  16  -4  274.27   11.54
   0  16   4  252.57    8.96
   0  16  -4  256.18   11.12
   0  16  -4  248.92    8.41
   0  16   4  248.81    9.73
   0  16  -4  250.18    9.13
   0  16   5   41.74    3.66
   0  16   5   43.93    4.04
   0  16  -5   33.00    2.84
   0  16  -5   35.77    2.68
   0 -16   5   45.28    4.00
   0  16   5   45.60    2.98
   0 -16  -5   44.26    3.84
   0  16  -5   45.14    4.63
   0  16  -6    6.94    2.11
   0  16   6    6.96    1.68
   0  16  -6    7.68    1.30
   0 -16  -6    4.08    1.33
   0 -16   6    4.67    1.55
   0  16  -6    4.87    1.08
   0  16   6    5.74    1.57
   0  16  -7  127.57    5.55
   0 -16   7  121.14    7.01
   0  16  -7  128.16    5.41
   0  16   7  121.66    7.16
   0  16  -7  122.67    8.09
   0  16   7  120.51    6.89
   0  16  -8   10.49    1.58
   0 -16   8   10.01    2.15
   0  16   8   10.08    2.16
   0  16  -8   10.83    2.68
   0  16  -8   14.62    1.60
   0  16   8   16.84    2.57
   0  16   9    0.87    0.91
   0  16   9    0.05    0.83
   0  16  -9   -0.13    0.39
   0 -16   9    0.78    1.26
   0  16  -9   -0.34    1.58
   0  16  -9    0.53    0.59
   0  16  10    6.71    2.01
   0 -16  10    7.54    1.90
   0  16 -10    5.68    0.76
   0  16  10    7.88    1.98
   0  16 -10    5.16    2.45
   0 -16  11    0.79    1.21
   0  16 -11    1.49    2.24
   0  16  11   -1.38    1.47
   0  16  11    2.24    1.52
   0  16 -12   15.55    3.67
   0 -16  12   16.35    2.99
   0  16  12   13.81    2.76
   0  16  12   15.76    2.81
   0 -16  13  151.23    9.31
   0  16 -13  175.13   11.90
   0  16  13  167.51    9.80
   0  16  13  149.18    8.89
   0 -16  14   10.52    2.55
   0  16  14   12.90    2.69
   0  16 -14   13.39    3.71
   0  16 -14   12.50    3.33
   0  16  14   15.51    3.12
   0  16  15   23.78    3.57
   0  16  15   25.53    3.99
   0 -16  15   22.53    3.65
   0  16 -15   31.31    5.19
   0 -16  16   10.09    2.66
   0  16  16    7.36    2.11
   0  16  17   24.37    3.63
   0 -16  17   28.95    4.33
   0  17   0    1.15    1.01
   0  17   0    1.29    0.85
   0  17   1   19.32    2.64
   0  17  -1   19.80    2.53
   0  17   1   18.30    2.22
   0  17  -1   18.09    2.10
   0  17   1   17.88    2.52
   0 -17  -1   15.95    2.13
   0 -17  -2   59.72    4.20
   0  17   2   54.50    4.19
   0  17   2   54.29    4.40
   0  17  -2   56.94    4.14
   0  17   2   55.09    3.97
   0  17  -2   51.04    3.44
   0  17   3  615.01   17.71
   0  17  -3  629.45   20.17
   0  17  -3  604.63   17.48
   0  17   3  622.89   17.70
   0 -17  -3  587.15   17.84
   0  17  -3  606.71   16.34
   0  17   3  601.63   18.62
   0 -17  -4   10.75    1.92
   0  17  -4    8.57    1.42
   0  17  -4    8.09    2.33
   0  17   4   10.83    1.75
   0  17  -4   11.75    1.83
   0  17   4   10.40    1.90
   0  17   4   11.46    2.26
   0  17   5   18.01    2.76
   0  17   5   16.25    2.42
   0 -17  -5   17.24    2.50
   0  17  -5   15.23    1.79
   0  17   5   13.53    1.78
   0  17  -5   17.42    2.14
   0  17  -5   15.88    3.17
   0 -17   6   58.07    4.78
   0  17   6   67.45    5.24
   0  17  -6   62.26    3.87
   0  17  -6   50.79    3.33
   0  17  -6   51.04    5.21
   0  17   6   58.53    4.57
   0 -17   7   36.05    3.80
   0  17  -7   35.47    2.78
   0  17  -7   37.18    2.82
   0  17  -7   36.79    4.55
   0  17   7   38.22    3.99
   0  17   7   35.69    3.64
   0  17   8   -0.73    1.22
   0 -17   8    0.85    1.08
   0  17  -8    1.36    0.74
   0  17  -8    0.60    0.46
   0  17   8   -0.08    1.31
   0  17  -8    1.37    1.42
   0  17   9    0.38    1.14
   0 -17   9    2.54    1.36
   0  17  -9    1.76    0.58
   0  17  -9    2.39    0.81
   0  17   9    0.78    0.95
   0  17  -9    1.16    1.53
   0  17  10    2.17    1.29
   0  17 -10    1.31    0.72
   0  17 -10    0.04    1.74
   0  17  10    1.83    1.47
   0  17 -10    1.30    0.49
   0 -17  10    0.70    0.99
   0 -17  11   69.92    5.94
   0  17  11   83.54    6.51
   0  17 -11   85.22    4.91
   0  17 -11   77.31    7.51
   0  17  11   74.77    6.05
   0  17  12   28.52    3.92
   0  17 -12   28.51    4.87
   0  17  12   34.15    4.15
   0 -17  12   27.16    3.92
   0 -17  13    7.95    2.26
   0  17 -13   12.35    3.62
   0  17  13   15.38    2.97
   0  17  13    9.81    2.47
   0  17  14    5.61    2.11
   0 -17  14    8.04    2.32
   0  17 -14    1.90    1.53
   0  17 -14    6.98    3.35
   0  17  14    8.14    2.32
   0  17  15   33.03    4.24
   0  17 -15   40.84    5.97
   0 -17  15   39.08    4.84
   0 -17  16    1.03    1.28
   0  17  16   -3.84    1.53
   0 -18   0  184.46    7.83
   0  18   0  193.27    8.75
   0  18   0  191.91    7.73
   0  18   1  125.32    7.00
   0  18   1  130.43    7.04
   0  18  -1  117.49    6.58
   0  18   1  126.47    6.20
   0 -18  -1  134.35    6.55
   0  18  -1  129.92    6.00
   0  18   2   10.65    2.09
   0  18  -2   11.29    1.67
   0 -18  -2   11.73    1.89
   0  18   2   11.32    1.90
   0  18  -2   10.21    1.89
   0  18   2   11.42    2.06
   0  18   3  210.42    8.85
   0  18  -3  210.56    8.88
   0  18  -3  227.27   10.99
   0  18   3  223.59    9.87
   0  18  -3  215.03    7.96
   0  18   3  218.01    9.09
   0 -18  -3  210.10    9.11
   0  18  -4   14.00    1.97
   0  18   4   13.42    2.26
   0  18   4   12.97    2.00
   0 -18  -4   15.85    2.39
   0  18  -4   11.68    2.84
   0  18  -4   12.02    1.98
   0  18   4   16.22    2.68
   0  18   5  312.95   12.66
   0  18  -5  321.75   11.04
   0  18  -5  327.87   14.01
   0  18  -5  327.62   10.25
   0 -18  -5  316.99   12.32
   0  18   5  319.07   10.54
   0  18   5  317.24   12.02
   0  18   6  151.19    7.94
   0  18  -6  162.81    6.45
   0  18  -6  164.86    9.68
   0  18   6  158.30    8.57
   0  18  -6  152.27    6.74
   0 -18   7   30.51    3.65
   0  18  -7   30.52    2.57
   0  18  -7   27.66    4.01
   0  18  -7   25.80    2.44
   0  18   7   34.08    3.69
   0  18   7   29.09    3.63
   0  18  -8    1.25    0.59
   0  18  -8    1.52    0.77
   0  18   8    2.12    1.27
   0  18  -8   -0.89    2.05
   0 -18   8    1.77    1.17
   0  18   8    0.61    1.08
   0  18   9   18.46    2.96
   0  18  -9   14.88    3.41
   0  18  -9   17.46    1.73
   0  18   9   15.85    2.80
   0  18  -9   16.62    1.94
   0 -18   9   13.33    2.57
   0 -18  10    6.45    2.09
   0  18 -10    8.08    2.86
   0  18  10   12.56    2.68
   0  18  10   11.26    2.39
   0  18 -10   12.07    1.71
   0  18 -11   -0.40    2.03
   0  18  11   -1.15    1.68
   0  18  11   -1.44    1.53
   0 -18  11   -0.18    1.08
   0  18 -11    0.11    0.63
   0 -18  12    6.72    2.19
   0  18 -12   10.82    3.06
   0  18  12    5.99    1.97
   0  18  12    8.71    2.40
   0  18 -13  140.31   11.04
   0 -18  13  117.33    8.31
   0  18 -13  141.62   11.01
   0  18  13  130.21    8.55
   0  18  13  127.40    8.81
   0  18 -14    5.86    3.13
   0  18 -14    0.43    1.46
   0  18  14    4.71    2.00
   0 -18  14    0.02    1.59
   0  18  14    3.00    1.36
   0 -18  15    6.55    2.15
   0  18  15   11.04    2.55
   0  19   0    1.78    1.12
   0  19   0    2.72    1.07
   0  19   0    1.27    1.11
   0 -19   0    1.48    0.78
   0  19  -1   52.11    3.73
   0  19   1   48.67    4.36
   0 -19  -1   52.43    4.07
   0  19   1   48.93    4.42
   0  19   1   54.98    3.97
   0  19  -1   51.03    4.30
   0  19   2    2.63    1.37
   0  19  -2    1.83    0.84
   0  19   2    2.23    1.03
   0 -19  -2    1.10    0.92
   0  19  -2    0.58    0.77
   0  19   2    3.47    1.37
   0  19  -3  239.19    8.50
   0 -19  -3  230.41    9.77
   0  19   3  223.26   10.25
   0  19   3  226.41    9.39
   0  19  -3  221.35    9.36
   0  19   3  219.86    9.51
   0  19  -3  229.70   11.44
   0  19   4  308.05   11.41
   0  19   4  335.35   13.13
   0 -19  -4  316.71   12.28
   0  19   4  315.41   11.93
   0  19  -4  328.36   14.25
   0  19  -4  321.82   11.56
   0  19  -4  337.88   10.54
   0  19  -5   93.49    5.37
   0  19   5   93.97    5.99
   0  19  -5   94.29    7.27
   0  19   5   91.81    5.10
   0  19  -5   91.92    4.75
   0  19   5   90.06    6.39
   0  19  -6   15.29    2.04
   0  19  -6   12.45    1.67
   0  19   6   12.71    2.51
   0  19  -6   13.94    2.90
   0  19   6   16.96    2.69
   0  19  -7  120.08    8.69
   0  19  -7  122.07    5.79
   0  19   7  115.99    7.53
   0 -19   7  111.36    7.32
   0  19   7  122.01    7.36
   0  19  -7  119.12    5.46
   0  19  -8    8.81    2.66
   0  19  -8    7.98    1.32
   0 -19   8   11.85    2.54
   0  19  -8    7.18    1.29
   0  19   8    9.61    2.35
   0  19   8    9.83    2.19
   0  19  -9   88.92    4.70
   0  19   9   92.35    6.78
   0  19  -9   96.41    8.11
   0 -19   9   74.52    6.10
   0  19  -9   83.24    4.22
   0  19   9   95.18    6.76
   0  19  10   41.94    4.64
   0 -19  10   48.52    4.95
   0  19 -10   44.29    3.32
   0  19  10   44.15    4.76
   0  19 -10   50.88    6.09
   0  19 -11  125.17    9.94
   0  19  11  116.95    8.14
   0  19  11  131.43    8.58
   0 -19  11  126.19    8.33
   0  19 -12   84.34    8.41
   0  19 -12   72.08    7.77
   0  19  12   79.19    6.61
   0 -19  12   67.69    6.16
   0  19  12   79.55    6.75
   0  19  13    0.62    1.46
   0  19 -13   -1.18    2.56
   0 -19  13    1.37    1.55
   0  19 -13    0.32    1.42
   0  19  13    0.35    1.36
   0  19  14   17.85    3.36
   0 -19  14   16.73    3.23
   0 -19  15   36.69    4.89
   0  20   0   75.46    5.48
   0  20   0   77.95    5.94
   0  20   0   75.15    4.73
   0  20  -1    4.32    1.20
   0  20  -1    5.15    1.70
   0  20  -1    6.52    1.68
   0 -20  -1    4.50    1.32
   0  20   1    6.42    1.47
   0  20   1    4.42    1.42
   0  20   1    3.91    1.43
   0  20   2   27.58    2.99
   0  20   2   24.04    3.15
   0  20  -2   25.48    2.58
   0  20  -2   23.41    3.00
   0  20   2   26.03    3.37
   0 -20  -2   19.35    2.57
   0  20   3   75.40    5.78
   0  20  -3   79.60    6.69
   0  20  -3   84.50    5.54
   0  20  -3   84.12    4.65
   0  20   3   77.98    5.45
   0  20   3   78.87    5.23
   0 -20  -3   76.55    5.39
   0  20  -4    5.44    1.29
   0  20   4    3.72    1.28
   0  20  -4    2.40    2.26
   0  20   4    4.59    1.64
   0  20  -4    2.97    1.33
   0  20   4    7.83    2.07
   0  20  -5   56.56    3.70
   0  20   5   62.06    4.25
   0  20   5   64.59    4.99
   0  20  -5   62.67    4.48
   0  20  -5   71.72    6.48
   0  20   5   63.85    5.43
   0  20  -6   24.64    2.32
   0  20  -6   22.30    3.93
   0  20  -6   22.20    2.53
   0  20   6   22.67    3.06
   0  20   6   21.89    3.26
   0  20   7   71.95    5.98
   0  20   7   85.87    6.23
   0  20  -7  102.10    8.06
   0  20  -7   90.16    5.00
   0  20  -7   84.80    4.50
   0  20   8   -0.05    1.00
   0  20  -8    0.06    0.56
   0 -20   8   -1.21    1.45
   0  20  -8    1.67    1.75
   0  20  -8    0.46    0.60
   0  20   8   -0.51    1.03
   0  20   9   -3.53    1.64
   0 -20   9    1.22    1.24
   0  20   9    1.02    1.13
   0  20  -9    0.10    0.44
   0  20  -9    0.06    1.93
   0  20  10   28.75    3.96
   0 -20  10   27.22    3.85
   0  20  10   28.83    3.94
   0  20 -10   36.96    5.36
   0  20 -11   29.26    5.12
   0  20  11   31.98    4.29
   0 -20  11   29.96    4.16
   0  20  11   30.40    4.13
   0  20 -11   30.40    5.13
   0  20 -12  292.31   16.30
   0  20 -12  290.09   16.68
   0 -20  12  251.18   12.95
   0  20  12  307.72   14.24
   0  20  12  274.92   13.47
   0  20  13   66.68    6.31
   0  20 -13   64.02    7.74
   0 -20  13   69.15    6.51
   0  20  13   71.64    6.66
   0 -20  14   43.64    5.26
   0  21   0    4.28    1.48
   0  21   0    5.53    1.35
   0  21   0    5.44    1.89
   0  21   1    1.66    1.00
   0  21   1   -0.95    1.26
   0  21   1    1.78    1.20
   0  21  -1   -0.70    0.96
   0 -21  -1    1.36    0.86
   0  21  -1    1.76    0.96
   0  21  -1   -0.17    1.05
   0  21   2  264.71   11.55
   0  21  -2  253.89   10.79
   0  21   2  260.94   10.28
   0  21   2  254.66   11.20
   0 -21  -2  227.84   10.12
   0  21  -2  256.06    9.40
   0  21  -2  231.67   11.83
   0  21   3    9.29    1.97
   0  21  -3   11.91    1.77
   0  21  -3    7.21    2.28
   0  21   3   10.11    2.25
   0  21   3   11.34    1.99
   0  21  -3   12.05    2.19
   0  21  -3    9.43    2.55
   0  21   4  115.92    6.80
   0  21  -4  118.95    5.69
   0  21  -4  112.47    6.53
   0  21   4  111.46    7.39
   0  21   4  127.76    6.88
   0  21  -4  112.86    8.39
   0  21  -5   69.01    4.15
   0  21  -5   68.32    6.53
   0  21   5   78.94    4.95
   0  21   5   63.22    5.52
   0  21   5   64.89    5.17
   0  21  -5   68.01    4.80
   0  21  -6   28.21    2.97
   0  21  -6   28.02    2.59
   0  21   6   28.47    3.74
   0  21  -6   34.28    4.82
   0  21   6   29.68    3.58
   0  21  -7   10.76    2.87
   0  21  -7   13.09    1.90
   0  21   7   11.28    2.43
   0  21   7    6.04    1.68
   0  21  -7    9.62    1.50
   0  21  -8    0.41    1.76
   0  21   8    2.45    1.43
   0  21  -8    1.97    0.79
   0  21   8    1.44    1.11
   0 -21   9   86.19    6.84
   0  21  -9   84.83    7.99
   0  21   9   81.57    6.58
   0  21   9   83.60    6.84
   0  21  10  163.77    9.87
   0 -21  10  152.67    9.52
   0  21 -10  179.68   12.54
   0  21 -10  172.39   11.89
   0  21  10  152.83    9.50
   0  21 -11  160.57   12.14
   0  21 -11  151.89   11.39
   0  21  11  161.31    9.91
   0  21  11  140.29    9.32
   0 -21  11  140.05    9.27
   0  21  12  136.23    9.33
   0  21  12  127.38    8.96
   0  21 -12  141.20   11.17
   0 -21  12  130.46    8.96
   0 -21  13    7.77    2.62
   0  22   0  198.84    9.84
   0  22   0  206.14    8.66
   0  22   0  184.12   10.05
   0  22  -1   10.15    1.78
   0  22   1    7.85    2.04
   0  22   1   10.11    2.25
   0 -22  -1    8.93    1.83
   0  22   1    7.99    1.69
   0  22  -1    8.55    2.31
   0  22  -1    8.20    1.98
   0  22   2   37.09    4.06
   0  22  -2   36.74    3.21
   0  22  -2   35.99    4.91
   0  22   2   38.59    3.69
   0  22  -2   26.95    3.93
   0  22  -2   37.59    3.93
   0  22   2   38.32    4.24
   0  22  -3   16.05    2.12
   0  22   3   16.31    2.64
   0  22  -3    9.23    2.53
   0  22  -3   12.13    3.06
   0  22   3    8.75    2.18
   0  22  -3   10.68    2.13
   0  22   3   11.97    2.20
   0  22   4  157.21    8.07
   0  22   4  151.64    8.08
   0  22   4  145.39    8.83
   0  22  -4  163.21    8.19
   0  22  -4  148.22    9.98
   0  22  -4  177.87   10.86
   0  22  -4  166.66    7.01
   0  22  -5   34.62    4.98
   0  22   5   47.21    4.88
   0  22  -5   43.34    5.47
   0  22   5   37.16    3.96
   0  22  -5   42.49    3.22
   0  22  -5   38.50    3.71
   0  22   5   42.33    3.69
   0  22   6   96.45    7.16
   0  22  -6   96.19    8.18
   0  22  -6   92.93    4.93
   0  22   6   95.37    6.59
   0  22  -6  101.49    5.90
   0  22  -6  103.24    8.63
   0  22  -7   34.46    3.23
   0  22   7   33.68    4.29
   0  22   7   29.18    3.77
   0  22  -7   39.56    5.51
   0  22  -7   38.32    5.32
   0  22   8   46.16    5.05
   0  22   8   35.03    4.23
   0  22  -8   33.54    3.05
   0  22  -8   37.87    5.39
   0  22  -8   48.42    6.14
   0  22  -9   77.63    8.04
   0  22  -9   59.27    6.92
   0  22   9   73.71    6.49
   0  22   9   58.66    5.68
   0  22  10    7.96    2.37
   0  22 -10    6.73    2.97
   0  22  10    7.00    2.19
   0  22 -10    3.70    2.34
   0  22  11   29.61    4.25
   0  22 -11   36.17    5.76
   0  22 -11   33.33    5.55
   0 -22  11   29.59    4.27
   0  22  11   30.18    4.33
   0 -22  12   47.87    5.48
   0  22  12   51.96    5.72
   0  23   0    3.54    1.25
   0  23   0    3.60    1.74
   0  23   0    0.82    1.11
   0  23   1    2.51    1.26
   0  23  -1    2.08    1.25
   0  23   1    4.16    1.74
   0  23   1    4.90    1.47
   0  23  -1    6.56    1.47
   0  23  -1    5.66    1.87
   0  23   2  105.69    7.20
   0  23  -2   98.14    6.70
   0  23  -2  111.75    5.85
   0  23  -2  100.61    7.76
   0  23   2  112.82    6.51
   0  23   2  109.18    7.41
   0  23  -2  119.27    8.87
   0  23  -3   56.05    5.93
   0  23   3   54.72    4.94
   0  23   3   59.04    5.44
   0  23  -3   52.82    4.69
   0  23   3   52.91    4.56
   0  23  -3   58.64    6.25
   0  23  -3   57.35    4.00
   0  23   4  105.11    6.64
   0  23  -4  107.07    8.56
   0  23   4   91.35    6.23
   0  23  -4   93.87    6.24
   0  23  -4   93.16    7.91
   0  23   4  102.32    7.33
   0  23  -4  104.02    5.39
   0  23   5   18.63    3.16
   0  23  -5   17.48    2.57
   0  23  -5   18.19    3.62
   0  23  -5   21.25    4.04
   0  23   5   18.68    2.90
   0  23   6    4.69    1.63
   0  23   6    3.15    1.89
   0  23  -6    8.24    1.81
   0  23  -6    7.55    2.58
   0  23  -7   45.94    5.99
   0  23  -7   45.35    5.85
   0  23   7   38.80    4.58
   0  23   7   39.84    4.45
   0  23  -7   38.77    3.53
   0  23   8   98.51    7.33
   0  23  -8  115.40    9.56
   0  23  -8  116.40    9.89
   0  23   8  102.47    7.73
   0  23   9   18.14    3.28
   0  23  -9   13.83    3.82
   0  23  -9   14.09    3.57
   0  23   9   14.79    3.07
   0  23  10   33.40    4.50
   0  23 -10   39.10    6.21
   0  23 -10   36.76    5.65
   0  23  11    0.77    1.13
   0  24   0  123.14    7.92
   0  24   0  117.99    6.47
   0  24   0  108.47    7.94
   0  24  -1   28.41    3.67
   0  24  -1   31.01    3.12
   0  24  -1   28.70    4.18
   0  24   1   28.56    4.01
   0  24   1   33.10    3.40
   0  24   1   31.89    3.97
   0  24  -2    7.90    2.00
   0  24   2   13.43    2.30
   0  24  -2   13.69    3.23
   0  24  -2   12.67    1.99
   0  24   2   13.19    2.77
   0  24  -2    9.58    2.54
   0  24   2   13.11    2.62
   0  24  -3   -0.50    1.50
   0  24  -3   -2.35    2.48
   0  24   3   -0.68    0.87
   0  24  -3    1.11    1.02
   0  24   3    0.73    0.93
   0  24   3   -0.42    1.10
   0  24  -3    0.60    0.68
   0  24   4   -2.52    1.28
   0  24  -4    0.76    1.37
   0  24   4   -0.80    1.44
   0  24  -4    0.28    1.04
   0  24  -4   -1.35    2.36
   0  24   4    0.81    0.93
   0  24  -5   45.88    5.89
   0  24   5   53.34    5.37
   0  24   5   51.14    4.80
   0  24  -5   51.69    6.19
   0  24  -5   44.22    4.21
   0  24   6   93.22    7.26
   0  24  -6   82.65    8.04
   0  24  -6   97.70    8.52
   0  24   6   79.74    6.26
   0  24  -6   78.63    5.50
   0  24   7   25.16    3.59
   0  24  -7   26.36    4.66
   0  24  -7   14.80    3.75
   0  24   7   21.59    3.60
   0  24   8   13.17    2.75
   0  24  -8   14.50    3.64
   0  24  -8   18.88    4.20
   0  24   8   13.27    2.96
   0  24  -9    5.41    2.51
   0  24   9    2.29    1.56
   0  24  10   44.14    5.18
   0  25   0    1.99    1.22
   0  25   0    3.63    1.93
   0  25   0    1.89    1.00
   0  25  -1    0.72    0.77
   0  25  -1    0.92    1.15
   0  25   1    0.72    1.16
   0  25  -1    1.17    1.28
   0  25   1    1.04    0.94
   0  25  -2  139.31   10.22
   0  25  -2  116.57    7.72
   0  25  -2  108.74    8.57
   0  25   2  131.97    8.48
   0  25   2  125.38    7.17
   0  25   2  122.77    8.31
   0  25  -3   -1.03    1.53
   0  25   3   -0.56    0.79
   0  25   3    0.30    0.69
   0  25   3    3.72    1.70
   0  25  -3   -0.74    1.70
   0  25  -3    0.35    0.92
   0  25   4   -0.65    1.11
   0  25  -4    3.87    1.43
   0  25   4    1.91    1.48
   0  25  -4    1.16    1.80
   0  25  -4    4.19    1.51
   0  25   5    1.50    1.03
   0  25  -5    1.86    0.79
   0  25  -5   -0.55    1.39
   0  25   5    6.85    2.08
   0  25  -5    5.05    2.51
   0  25  -6   50.02    6.44
   0  25   6   39.83    4.47
   0  25  -6   56.39    6.73
   0  25  -6   43.90    4.15
   0  25   6   52.25    5.57
   0  25   7    5.15    1.83
   0  25  -7    9.56    3.15
   0  25  -7    9.28    2.99
   0  25   8   11.66    2.57
   0  25   9   12.99    2.83
   0  26   0   39.45    4.68
   0  26   0   32.45    4.50
   0  26   1    2.79    1.68
   0  26   1    3.87    1.70
   0  26   1    6.91    1.67
   0  26  -1    6.45    2.03
   0  26  -1    5.70    2.51
   0  26  -1    4.42    1.85
   0  26  -2   29.22    4.85
   0  26   2   24.08    3.76
   0  26  -2   10.00    2.88
   0  26   2   18.85    3.28
   0  26  -2   22.33    3.31
   0  26   2   18.39    2.71
   0  26  -3   -0.31    1.07
   0  26  -3    0.05    1.50
   0  26  -3   -0.75    1.25
   0  26   3    0.11    1.17
   0  26   3   -0.19    0.78
   0  26   4   -1.45    1.52
   0  26  -4   -2.06    1.69
   0  26   4    2.19    1.19
   0  26  -4   -1.73    1.21
   0  26  -4   -1.43    1.68
   0  26  -5   21.03    4.22
   0  26   5   14.83    2.67
   0  26  -5   11.10    3.09
   0  26  -5   16.40    2.67
   0  26  -6    1.67    1.56
   0  26   6    0.35    0.94
   0  26   7    1.31    1.21
   0  26   8   42.98    4.93
   0  26   9   22.80    3.68
   0  27   0   -0.19    0.90
   0  27   0    0.05    1.17
   0  27   1   12.39    2.91
   0  27   1    8.99    2.32
   0  27  -1   14.22    3.64
   0  27  -1   10.08    2.46
   0  27  -1   14.39    3.16
   0  27   2    8.10    2.41
   0  27  -2   14.31    3.41
   0  27  -2   10.16    2.31
   0  27  -2   11.94    3.48
   0  27  -3   34.23    4.18
   0  27   3   37.44    4.77
   0  27  -3   32.18    4.99
   0  27   3   27.34    3.52
   0  27  -4   -0.73    1.02
   0  27   4    0.90    0.95
   0  27  -5    3.55    1.90
   0  27  -5    5.46    1.67
   0  27   5    9.64    2.14
   0  27   6   30.69    4.06
   0  27   7   36.57    4.47
   0  27   8    6.16    2.06
   0  28   0   15.92    3.13
   0  28   0   11.09    2.82
   0  28  -1   -0.71    1.09
   0  28  -1    0.66    1.05
   0  28  -2   12.93    2.77
   0  28  -2   14.69    3.31
   0  28  -3    9.33    2.81
   0  28  -3   11.67    2.65
   0  28  -4    2.55    1.65
   0  28  -4   -0.94    1.02
   0  29  -2    5.63    2.02
   0  29  -2   -1.04    1.50
   0  29  -3    5.21    2.37
  -1   0  20   26.23    4.60
  -1   0  19    0.47    1.72
  -1   0  18   32.82    4.74
   1   0 -18   37.02    4.10
  -1   0  17   -0.81    1.61
   1   0 -17   -1.01    1.09
  -1   0  16   -0.25    0.76
  -1   0  16   -0.32    1.89
  -1   0  16    0.19    0.45
  -1   0  15    0.13    0.49
  -1   0  15    0.24    0.73
  -1   0  15   -1.09    1.46
  -1   0  14  326.58    9.75
  -1   0  14  313.10   13.73
  -1   0  14  332.10    9.67
  -1   0  13    0.35    0.61
  -1   0  13    0.97    0.64
  -1   0  12    7.33    2.05
  -1   0  12    6.71    1.16
  -1   0  12    6.90    1.10
   1   0 -12    7.71    1.70
  -1   0  11    0.49    0.51
  -1   0  11    0.34    0.53
   1   0 -11    0.31    0.44
   1   0 -11    0.26    0.55
  -1   0  11   -0.46    1.02
   1   0 -10  196.98    6.63
  -1   0  10  203.25    6.46
  -1   0  10  209.72    9.81
  -1   0  10  213.66    6.55
   1   0 -10  228.93    8.63
  -1   0   9    0.31    0.57
   1   0  -9    1.17    0.70
  -1   0   9    0.30    0.47
   1   0  -9   -0.23    0.38
  -1   0   9    1.64    1.50
   1   0  -8  366.46    9.83
  -1   0   8  378.93    9.53
   1   0  -8  390.66   11.59
  -1   0   8  377.14   13.04
  -1   0   8  387.35    9.81
   1   0  -7    0.15    0.30
  -1   0   7    0.84    0.53
  -1   0   7    0.76    0.89
  -1   0   7    2.34    0.63
   1   0  -6 3083.36   64.53
  -1   0   6 3099.31   63.83
  -1   0   6 3249.78   64.58
   1   0  -5    3.26    0.58
  -1   0   5    0.19    0.40
  -1   0   4 1521.43   31.16
   1   0  -4 1449.08   31.07
  -1   0   3    0.09    0.65
   1   0  -3   -0.07    0.33
  -1   0   3   -0.13    0.35
  -1   0   2 2014.19   41.74
   1   0   2  171.01    4.98
   1   0   3    0.26    0.38
  -1   0  -3    0.13    0.27
   1   0   4  839.14   18.43
  -1   0  -4  789.01   18.33
   1   0   5    0.08    0.46
  -1   0  -5   -0.32    0.52
  -1   0  -5    0.03    0.37
   1   0   6   90.90    3.94
  -1   0  -6   83.82    3.93
  -1   0  -6   85.13    3.82
   1   0   6   87.77    3.02
  -1   0  -7    0.63    0.56
   1   0   7    0.28    0.61
  -1   0  -7    0.04    0.61
   1   0   7    0.25    0.28
  -1   0  -8  665.89   17.48
   1   0   8  661.75   15.30
   1   0   8  700.90   17.50
  -1   0  -8  672.91   17.49
  -1   0  -9    0.57    0.71
  -1   0  -9   -0.55    0.66
   1   0   9    0.42    0.35
   1   0   9   -0.44    0.87
   1   0   9    0.49    1.18
  -1   0 -10   20.63    2.33
  -1   0 -10   21.58    2.40
   1   0  10   18.70    1.43
   1   0  10   21.96    2.71
   1   0  10   21.50    2.39
   1   0  11    0.83    0.50
   1   0  11    1.59    1.37
  -1   0 -11   -0.86    0.61
  -1   0 -11    1.01    0.92
  -1   0 -12  875.11   23.20
   1   0  12  836.01   19.11
   1   0  13    1.72    1.62
   1   0  13    0.36    0.47
   1   0  13   -1.01    1.26
  -1   0 -13    1.33    1.00
   1   0  14  105.39    6.41
  -1   0 -14  107.98    6.50
   1   0  14   98.26    6.82
   1   0  14  107.60    4.09
   1   0  15   -0.38    0.38
  -1   0 -15    0.46    0.92
   1   0  15   -0.54    1.36
   1   0  15   -0.99    1.65
   1   0  16    1.49    1.18
  -1   0 -16    3.32    1.37
   1   0  16    0.45    1.82
   1   0  17   -0.44    1.49
   1   0  17    0.80    1.11
   1   0  18  147.75    9.63
   1   0  19    0.43    1.49
   1   0  20   27.79    4.32
  -1   1  20    6.66    2.51
  -1  -1  20    5.98    2.60
  -1  -1  19    3.78    1.91
  -1   1  19    7.07    2.69
   1   1 -18    3.35    1.33
  -1  -1  18   -1.43    2.44
  -1   1  18    0.27    1.72
  -1   1  17   13.30    3.27
  -1  -1  17   13.40    2.98
   1  -1 -17   19.78    2.75
  -1   1  17   14.57    1.69
  -1   1  16   48.26    3.01
  -1  -1  16   46.44    2.70
  -1  -1  16   49.00    3.05
  -1  -1  16   42.82    5.16
  -1   1  16   47.98    3.10
  -1   1  16   43.19    5.14
  -1  -1  15    2.85    0.72
  -1   1  15    1.79    0.76
  -1   1  15    2.31    0.77
  -1  -1  15    3.85    1.97
  -1  -1  15    1.31    0.65
  -1   1  14   12.96    1.64
  -1   1  14   10.57    1.45
  -1  -1  14    9.82    2.62
  -1  -1  14    9.15    1.38
  -1  -1  14   13.50    1.42
  -1   1  13    4.38    1.06
  -1   1  13    3.93    0.91
  -1  -1  13    3.38    0.78
  -1  -1  13    3.72    0.89
  -1  -1  13    4.26    2.01
  -1   1  12   51.98    5.07
  -1  -1  12   48.93    2.88
   1   1 -12   51.68    4.08
   1  -1 -12   51.30    4.15
  -1  -1  12   51.94    5.02
  -1   1  12   45.85    2.86
  -1  -1  12   48.59    4.64
  -1   1  12   48.26    2.95
  -1  -1  12   45.53    2.54
  -1  -1  11    3.95    0.81
   1   1 -11    3.58    0.72
   1   1 -11    3.44    1.11
  -1  -1  11    2.84    0.78
   1  -1 -11    2.84    0.78
  -1   1  11    3.52    0.82
   1  -1 -11    3.46    1.15
  -1   1  11    4.07    0.87
  -1  -1  11    4.30    1.70
  -1   1  11    6.02    1.99
   1   1 -10   65.75    4.19
   1  -1 -10   64.49    4.23
  -1  -1  10   63.07    5.02
   1  -1 -10   59.23    3.23
  -1   1  10   58.84    3.08
  -1  -1  10   60.31    2.97
  -1  -1  10   60.66    2.85
   1   1 -10   57.17    2.88
  -1   1  10   56.66    2.97
   1   1  -9  300.01    8.20
  -1  -1   9  290.39    8.07
   1  -1  -9  291.65    8.73
  -1   1   9  293.03    8.24
  -1   1   9  311.50    8.62
   1  -1  -9  316.06   10.40
  -1  -1   9  306.17   11.65
  -1  -1   9  300.09    8.17
   1   1  -9  310.10   10.24
   1   1  -8   75.67    3.11
  -1   1   8   84.65    3.51
  -1  -1   8   80.52    5.15
  -1   1   8   80.81    3.25
   1   1  -8   81.99    4.28
   1  -1  -8   77.16    3.51
  -1  -1   8   85.96    3.22
  -1  -1   8   79.24    3.15
   1   1  -7   12.01    1.50
  -1  -1   7   11.27    1.90
  -1   1   7    8.33    1.01
  -1  -1   7    9.18    0.90
   1   1  -7    8.83    0.93
  -1   1   7    8.07    0.95
   1  -1  -7    8.37    1.04
  -1  -1   7   10.35    1.01
  -1  -1   6  160.63    6.67
  -1   1   6  169.27    5.11
   1   1  -6  165.45    4.75
   1  -1  -6  154.00    5.02
  -1  -1   6  159.79    4.69
  -1  -1   6  157.49    4.44
   1  -1  -5   35.64    1.90
  -1  -1   5   35.66    1.71
   1   1  -5   34.61    1.67
  -1  -1   5   35.08    1.45
  -1   1   5   38.74    1.99
  -1  -1   5   37.49    2.72
   1   1  -4 3169.06   64.43
  -1  -1   4 3146.93   66.73
   1   1  -4 3051.41   64.77
  -1   1   4 3263.70   65.29
  -1  -1   4 3311.36   64.33
  -1  -1   4 3182.80   64.86
   1  -1  -4 3078.05   65.21
  -1  -1   3  320.10    8.59
  -1   1   3  325.32    7.90
   1   1  -3  323.75    7.60
  -1  -1   3  322.95    7.61
  -1  -1   2    3.09    0.71
  -1  -1   2    1.92    0.48
  -1   1  -1    5.85    0.50
  -1   1  -2 1387.19   28.76
   1   1   2 1403.89   29.31
   1  -1   2 1387.60   29.88
   1   1   3  484.58   11.44
   1  -1   3  478.35   11.85
   1   1   3  481.01   11.32
  -1   1  -3  466.48   10.96
   1  -1   3  480.16   11.03
   1  -1   3  493.93   10.99
   1  -1   4  194.53    5.56
   1   1   4  193.75    5.63
   1   1   4  201.61    5.94
  -1  -1  -4  199.86    5.86
  -1   1  -4  185.87    5.50
  -1  -1  -5   99.34    4.05
  -1   1  -5  103.56    4.36
   1  -1   5  107.63    3.92
   1  -1   5  103.86    4.77
   1   1   5  102.91    4.07
  -1   1  -5   90.38    3.68
  -1  -1  -5  105.19    4.00
   1   1   6   63.27    3.30
   1  -1   6   61.06    2.19
  -1   1  -6   63.70    3.11
  -1  -1  -6   67.52    3.23
  -1   1  -6   67.92    3.63
   1  -1   6   60.31    3.06
  -1  -1  -6   63.66    3.30
   1  -1   6   68.24    3.93
   1  -1   7   76.98    2.63
   1   1   7   80.09    4.01
  -1   1  -7   72.32    3.67
  -1  -1  -7   69.93    3.83
  -1  -1  -7   82.91    3.85
   1  -1   7   84.58    3.90
  -1   1  -7   81.39    4.24
   1  -1   7   80.58    4.51
   1   1   7   79.96    3.16
   1   1   8   42.89    3.04
   1  -1   8   43.08    1.86
  -1  -1  -8   43.73    3.08
  -1   1  -8   44.97    3.24
   1  -1   8   42.44    3.45
   1   1   8   43.16    2.26
   1  -1   8   41.92    3.75
  -1   1  -8   41.84    2.91
   1  -1   8   42.89    2.93
  -1  -1  -8   39.83    2.78
  -1   1  -9   61.31    3.76
   1  -1   9   58.25    2.31
   1  -1   9   57.94    4.67
  -1  -1  -9   60.79    3.66
   1   1   9   55.19    2.76
  -1   1  -9   63.44    4.07
   1   1   9   58.29    3.76
  -1  -1  -9   57.72    3.81
   1  -1   9   53.08    3.97
   1  -1   9   57.24    3.61
   1  -1  10  512.56   16.03
   1  -1  10  506.04   14.02
  -1   1 -10  495.86   13.29
  -1  -1 -10  498.49   13.00
   1  -1  10  491.19   13.89
  -1  -1 -10  508.05   13.70
   1   1  10  482.18   10.81
   1  -1  10  489.45    9.88
   1   1  10  506.60   13.52
   1  -1  11    6.97    0.81
  -1  -1 -11    8.27    1.54
   1  -1  11    7.14    1.78
   1   1  11    6.06    1.42
   1   1  11   10.83    2.10
  -1  -1 -11    8.71    1.65
   1  -1  11    3.58    1.71
   1  -1  11    6.63    1.76
  -1   1 -11    4.87    1.25
   1   1  11    5.35    0.89
   1   1  12    8.54    1.12
   1  -1  12    6.02    0.79
   1   1  12    6.29    1.95
   1  -1  12   14.92    2.63
  -1  -1 -12    5.88    1.48
  -1  -1 -12   -1.60    0.72
  -1   1 -12    5.71    1.40
   1  -1  12    5.36    1.71
   1  -1  13  102.41    6.55
  -1   1 -13  107.51    6.51
   1   1  13  110.41    4.42
   1  -1  13  104.08    3.71
   1  -1  13  109.37    6.36
   1   1  13  105.26    6.33
  -1   1 -13  118.05    6.58
   1  -1  14  152.46    4.69
   1  -1  14  147.99    8.32
   1   1  14  149.84    7.81
  -1   1 -14  166.54    8.44
   1  -1  14  141.05    7.61
   1   1  14  151.38    5.52
   1  -1  15    9.57    2.11
  -1   1 -15   13.10    2.45
   1   1  15    9.93    2.06
   1   1  15    9.27    2.46
   1  -1  15    7.19    2.25
   1  -1  15    9.24    0.92
  -1  -1 -15   12.64    2.23
   1   1  15   11.80    1.36
   1   1  16   40.66    4.69
   1  -1  16   32.47    3.61
   1  -1  16   34.90    4.18
   1   1  16   36.51    2.39
   1   1  16   36.15    3.86
  -1  -1 -16   30.67    3.42
  -1   1 -16   37.97    4.20
   1   1  17   30.05    4.17
  -1  -1 -17   30.26    3.51
  -1   1 -17   27.52    3.70
   1   1  17   29.83    3.58
   1  -1  17   29.97    4.08
   1  -1  17   33.43    3.69
   1   1  18    1.93    1.81
   1  -1  18    0.46    1.68
  -1   1 -18    5.64    1.82
   1   1  19    0.99    1.60
   1  -1  19    2.22    1.85
   1   1  20   19.31    3.64
   1  -1  20   23.82    4.09
  -1   2  20   20.24    4.23
  -1  -2  20    9.08    2.64
  -1  -2  19   52.21    6.24
  -1   2  19   51.30    6.29
   1   2 -19   56.34    5.51
  -1   2  18   16.93    3.66
  -1  -2  18   15.07    3.34
   1   2 -18   15.30    2.84
   1  -2 -17    0.28    0.85
  -1   2  17    0.48    0.62
  -1  -2  17   -1.44    1.98
  -1  -2  16   39.10    4.84
  -1   2  16   56.16    3.56
  -1   2  16   51.83    3.20
  -1  -2  16   48.64    3.14
  -1  -2  16   50.26    2.56
   1  -2 -16   53.94    4.24
  -1   2  15    0.15    0.57
  -1  -2  15    0.82    0.70
  -1   2  15    0.46    0.62
  -1  -2  15    0.32    0.45
  -1  -2  15   -0.79    1.70
  -1  -2  14    2.04    0.64
  -1   2  14    1.63    0.71
  -1  -2  14    0.23    1.38
  -1  -2  14    1.22    0.59
  -1   2  14    0.65    0.67
  -1   2  13    7.43    1.26
  -1   2  13    7.68    1.29
  -1  -2  13   10.84    2.57
  -1  -2  13    8.91    1.05
  -1  -2  13    8.83    1.30
  -1   2  12    1.19    0.61
  -1  -2  12    1.88    0.72
   1  -2 -12    0.79    0.85
   1   2 -12    2.92    1.11
  -1   2  12    3.27    0.99
  -1  -2  12    3.11    0.64
   1   2 -11   34.45    2.07
  -1  -2  11   38.01    4.10
   1  -2 -11   32.79    2.58
  -1  -2  11   37.23    2.39
  -1   2  11   32.16    2.38
  -1   2  11   35.22    2.46
   1   2 -11   36.12    3.25
   1  -2 -11   38.16    3.43
  -1  -2  11   28.55    3.51
  -1  -2  11   33.04    1.96
  -1  -2  10   64.15    4.75
   1  -2 -10   57.83    3.38
  -1  -2  10   65.71    2.75
  -1   2  10   67.64    3.29
   1   2 -10   68.20    4.26
  -1  -2  10   52.99    2.89
  -1  -2  10   70.82    5.27
   1  -2 -10   63.35    4.27
   1   2 -10   56.95    2.73
  -1   2  10   63.61    3.32
  -1  -2   9    5.02    0.70
   1   2  -9    4.51    0.68
  -1  -2   9    3.47    0.78
  -1  -2   9    3.88    1.35
   1   2  -9    4.28    1.13
  -1  -2   9    3.97    1.65
  -1   2   9    4.22    0.89
   1  -2  -9    3.81    0.85
  -1   2   8 1118.96   24.50
   1   2  -8 1062.23   25.68
  -1  -2   8 1068.47   23.72
  -1  -2   8 1077.54   27.72
   1   2  -8 1041.77   23.30
  -1  -2   8 1112.99   27.14
   1  -2  -8 1044.59   24.66
  -1  -2   8 1101.25   23.32
  -1  -2   7  134.16    6.07
   1  -2  -7  128.64    4.77
  -1  -2   7  126.30    4.17
  -1  -2   7  128.24    3.98
  -1  -2   7  126.07    6.21
  -1   2   7  133.63    4.71
   1   2  -7  123.77    3.93
  -1  -2   6   63.59    3.90
   1  -2  -6   67.44    3.06
  -1   2   6   69.71    3.04
  -1  -2   6   64.66    2.45
   1   2  -6   65.76    2.44
  -1  -2   6   64.91    2.58
   1   2  -6   70.33    2.90
  -1  -2   6   71.09    4.07
  -1  -2   5  453.93   12.58
   1   2  -5  450.80   10.71
  -1  -2   5  457.82   12.66
  -1  -2   5  476.16   10.55
  -1   2   5  472.92   11.25
   1   2  -5  441.43   10.34
  -1  -2   5  454.75   10.44
   1  -2  -5  425.28   11.14
  -1  -2   4 1233.05   26.71
  -1  -2   4 1151.60   24.63
   1   2  -4 1155.30   24.58
  -1   2   4 1201.94   25.41
   1  -2  -4 1139.60   25.31
  -1  -2   4 1175.24   26.50
   1   2  -4 1176.17   24.71
  -1  -2   3 2107.26   43.62
   1   2  -3 1970.62   42.25
  -1  -2   3 2108.30   43.75
  -1  -2   3 2063.99   42.25
  -1   2   3 2068.08   41.88
  -1   2   3 2091.87   42.87
  -1   2   2 1183.93   25.53
  -1   2   2 1188.70   24.96
  -1  -2   2 1243.08   25.94
  -1  -2   2 1218.31   26.06
  -1  -2   1  615.35   13.73
  -1  -2   0   31.45    1.34
   1  -2   1 1243.98   26.26
  -1   2  -1 1213.40   24.87
  -1   2  -1 1188.80   24.99
  -1   2  -2   35.75    1.28
   1  -2   2   34.09    2.02
  -1   2  -2   34.20    1.24
   1   2   2   32.92    1.76
   1  -2   2   36.44    2.23
   1  -2   2   33.67    1.40
   1  -2   2   33.75    1.80
  -1   2  -2   32.61    1.42
   1  -2   2   35.35    1.23
   1  -2   3    2.22    0.84
   1  -2   3    2.33    1.12
   1  -2   3    1.32    0.48
   1   2   3    2.83    0.62
   1  -2   3    1.97    0.39
   1  -2   3    1.70    0.28
  -1   2  -3    2.05    0.40
  -1   2  -3    4.81    0.78
   1  -2   4    2.66    0.77
   1  -2   4    2.98    1.14
   1  -2   4    2.92    0.95
   1   2   4    3.63    0.80
  -1   2  -4    2.56    0.50
   1  -2   4    3.32    0.56
   1  -2   4    3.40    0.34
   1   2   4    3.47    0.58
   1  -2   5   56.63    2.62
   1   2   5   59.66    3.03
  -1   2  -5   55.54    2.56
   1  -2   5   54.17    3.38
   1  -2   5   56.51    3.39
   1  -2   5   57.32    2.87
  -1  -2  -6  109.86    4.76
  -1  -2  -6  118.38    4.30
   1  -2   6  116.14    4.71
  -1   2  -6  120.92    5.24
   1  -2   6  115.03    5.25
   1   2   6  115.25    4.76
   1  -2   6  119.96    4.40
   1  -2   6  108.31    2.95
  -1   2  -6  101.56    4.17
   1  -2   6  111.96    5.52
   1   2   7    4.27    0.76
   1  -2   7    5.98    1.34
  -1   2  -7    3.99    0.87
  -1  -2  -7    4.65    1.03
   1  -2   7    4.61    0.45
   1   2   7    5.00    1.07
   1  -2   7    3.82    1.17
  -1  -2  -7    3.74    0.80
   1  -2   7    3.05    0.78
   1  -2   7    6.93    1.51
  -1   2  -7    5.27    1.22
  -1   2  -8    3.98    0.96
   1  -2   8    3.17    0.41
  -1  -2  -8    2.43    0.70
   1   2   8    2.32    0.65
   1  -2   8    0.72    1.03
   1  -2   8    3.74    1.36
  -1  -2  -8    4.12    1.09
   1   2   8    3.83    1.06
  -1   2  -8    4.43    1.16
   1  -2   8    4.33    1.27
   1   2   9   28.72    2.67
  -1  -2  -9   27.59    2.65
   1  -2   9   28.05    2.79
  -1  -2  -9   24.85    2.18
   1  -2   9   27.73    2.84
  -1   2  -9   28.76    2.46
   1  -2   9   28.22    1.29
   1   2   9   26.11    1.94
  -1   2  -9   20.55    2.43
   1  -2   9   32.49    3.40
  -1  -2 -10   22.59    2.51
   1  -2  10   17.78    1.05
  -1  -2 -10   21.02    2.10
   1   2  10   21.29    2.42
  -1   2 -10   18.33    2.12
   1  -2  10   17.00    2.67
   1  -2  10   23.62    2.69
   1   2  10   18.29    1.67
   1  -2  10   16.71    2.37
   1  -2  11   37.02    4.11
  -1  -2 -11   32.72    2.83
   1  -2  11   29.61    3.26
   1  -2  11   37.08    3.46
  -1   2 -11   31.90    2.96
   1   2  11   34.34    2.36
  -1  -2 -11   39.54    3.50
   1  -2  11   34.49    1.54
   1   2  11   35.16    3.20
  -1  -2 -12   28.11    2.72
  -1  -2 -12   26.42    3.01
  -1   2 -12   30.59    3.05
   1   2  12   30.02    3.14
   1  -2  12   27.70    1.35
   1   2  12   29.95    2.23
  -1   2 -12   30.62    3.41
   1  -2  12   21.88    2.77
   1  -2  12   30.16    3.33
   1   2  13    1.66    1.77
   1  -2  13   -1.09    1.37
   1  -2  13   -0.19    1.21
   1   2  13    0.10    0.50
   1  -2  13    0.52    0.26
  -1   2 -13    1.29    1.06
  -1   2 -13    0.20    0.89
  -1  -2 -13   -0.42    0.45
   1  -2  14   -1.20    1.56
   1   2  14    0.20    0.48
   1  -2  14    0.11    1.28
   1  -2  14    0.05    0.17
  -1   2 -14   -0.15    0.98
   1   2  14   -1.22    1.32
   1   2  15   91.95    6.14
  -1   2 -15  101.76    6.92
   1  -2  15   99.64    6.34
   1   2  15   98.64    4.52
   1  -2  15   89.50    6.65
   1  -2  16   65.52    5.15
  -1   2 -16   77.91    6.19
   1   2  16   72.20    3.75
   1   2  16   64.36    5.21
   1  -2  16   66.24    5.83
   1   2  17    4.11    2.09
   1  -2  17    3.13    1.50
   1   2  17    1.27    1.20
  -1   2 -17    2.90    1.24
   1  -2  17    1.21    1.47
   1   2  18  120.50    8.70
  -1   2 -18  129.36    8.51
   1  -2  18  112.72    8.24
   1   2  19   20.89    3.85
   1  -2  19   25.00    4.05
   1  -2  20   -4.67    2.15
   1   2  20    0.76    1.41
  -1   3  20   24.90    4.51
  -1  -3  20   22.38    4.35
   1   3 -19   21.98    3.49
  -1  -3  19   22.55    4.30
  -1   3  19   21.97    4.33
   1   3 -18  206.53   11.03
  -1  -3  18  183.78   11.49
  -1  -3  17   96.69    7.88
  -1   3  17  105.04    5.33
  -1  -3  16   65.23    3.83
  -1   3  16   64.16    4.04
  -1  -3  16   61.78    6.11
  -1   3  16   67.91    3.77
  -1   3  15   71.65    3.94
  -1  -3  15   70.63    6.23
  -1  -3  15   73.88    4.00
  -1   3  15   71.75    4.23
  -1  -3  14  124.74    5.43
  -1  -3  14  129.94    8.19
  -1   3  14  128.36    5.80
  -1  -3  14  140.17    4.40
  -1   3  14  124.62    5.46
  -1  -3  13    7.39    0.90
   1   3 -13    9.23    1.87
  -1  -3  13    7.49    1.29
  -1   3  13    9.61    1.45
  -1  -3  13    6.18    2.02
  -1   3  13    9.66    1.47
  -1   3  12   44.15    3.01
  -1  -3  12   44.75    2.16
   1  -3 -12   39.85    3.72
  -1   3  12   41.06    2.85
  -1  -3  12   42.18    4.23
   1   3 -12   42.33    3.65
  -1  -3  12   40.62    2.74
  -1  -3  11   38.46    4.09
   1   3 -11   39.82    2.08
   1  -3 -11   35.68    2.79
  -1  -3  11   45.72    4.24
  -1  -3  11   33.60    2.40
  -1  -3  11   41.98    2.06
   1  -3 -11   38.23    3.49
  -1   3  11   39.67    2.75
   1   3 -11   39.66    3.36
   1   3 -10  172.46    5.27
   1  -3 -10  191.31    7.99
   1  -3 -10  176.50    6.78
  -1  -3  10  178.24    8.36
   1   3 -10  189.71    7.61
  -1  -3  10  181.64    8.89
  -1  -3  10  172.53    6.02
  -1   3  10  184.58    6.53
  -1  -3  10  183.03    5.23
   1   3  -9   67.52    4.01
   1   3  -9   63.72    2.59
   1  -3  -9   62.71    3.58
  -1   3   9   69.53    3.50
  -1  -3   9   65.28    4.61
  -1  -3   9   63.01    3.11
  -1  -3   9   64.14    4.79
  -1  -3   9   69.72    2.65
  -1  -3   8  369.27   12.60
  -1  -3   8  374.18   12.23
   1  -3  -8  365.06   10.59
  -1  -3   8  370.75    8.92
  -1   3   8  379.22   10.32
  -1  -3   8  365.07    9.72
   1   3  -8  355.73    8.85
  -1  -3   7    1.80    1.26
  -1  -3   7    0.59    0.64
  -1  -3   7    1.04    0.40
   1   3  -7    1.51    0.72
  -1   3   7    1.60    0.71
   1  -3  -7    0.58    0.44
  -1  -3   7    1.12    0.48
   1   3  -7    0.92    0.32
   1  -3  -6 1305.43   29.86
  -1  -3   6 1315.67   31.56
  -1  -3   6 1343.33   29.08
   1   3  -6 1327.42   28.24
  -1  -3   6 1371.03   28.36
  -1   3   6 1379.94   29.73
   1   3  -6 1348.06   29.46
  -1  -3   6 1408.03   31.65
  -1   3   5   78.63    3.29
  -1  -3   5   72.72    3.93
   1   3  -5   73.28    3.00
   1  -3  -5   75.85    3.32
   1   3  -5   75.71    2.56
  -1  -3   5   74.37    2.94
  -1  -3   5   79.10    4.02
  -1   3   4  197.92    6.05
  -1  -3   4  191.31    6.51
   1  -3  -4  175.98    5.64
  -1   3   4  191.48    5.68
  -1  -3   4  199.70    6.50
   1   3  -4  180.31    4.91
   1   3  -4  180.60    5.25
  -1   3   3   95.72    3.50
  -1  -3   3   92.83    3.81
  -1   3   3   89.43    2.93
   1   3  -3   85.46    2.84
  -1  -3   3   92.04    3.84
  -1   3   3  100.49    3.48
  -1  -3   2  315.92    8.21
  -1   3   2  319.31    7.90
  -1   3   2  298.44    7.54
  -1  -3   2  309.46    8.25
   1  -3  -1  541.37   12.18
  -1   3   1  515.99   12.10
  -1  -3   1  537.00   12.32
   1  -3   0 1450.87   30.28
  -1  -3   0 1428.65   29.77
   1  -3   0 1431.79   30.47
  -1   3   0 1387.55   29.65
   1   3   0 1418.13   29.99
  -1   3  -1  105.90    3.09
  -1   3  -1  112.58    3.40
   1   3   1  109.06    3.59
   1  -3   1  110.59    4.01
   1  -3   1  109.64    3.98
  -1   3  -1  106.85    3.18
   1  -3   2   -0.40    1.05
  -1   3  -2    0.98    0.43
   1  -3   2    1.43    0.58
   1  -3   2    1.56    0.59
   1   3   2    1.28    0.48
  -1   3  -2    0.25    0.70
   1  -3   2    2.43    0.50
  -1   3  -2    1.68    0.33
   1  -3   3  146.70    5.46
   1  -3   3  146.87    5.06
   1  -3   3  148.73    4.51
   1   3   3  153.59    5.03
  -1   3  -3  148.43    3.91
  -1   3  -3  154.47    3.71
   1  -3   3  155.88    3.66
  -1   3  -3  145.16    4.61
  -1   3  -3  158.78    5.38
  -1   3  -4  227.97    6.11
   1  -3   4  244.84    6.83
   1  -3   4  257.89    7.91
  -1   3  -4  252.10    7.95
   1   3   4  235.95    6.14
   1   3   4  239.47    7.18
  -1   3  -4  225.06    6.83
   1  -3   4  255.73    7.73
  -1   3  -5    7.25    0.86
   1  -3   5    8.34    1.40
   1   3   5    8.09    1.19
   1  -3   5    7.90    1.12
   1  -3   5    7.68    1.38
   1   3   6  383.20   10.90
  -1   3  -6  396.93   11.78
  -1   3  -6  363.87    9.89
   1  -3   6  368.12   11.68
   1  -3   6  388.03   11.51
   1  -3   6  381.26   10.67
   1   3   7    1.86    0.58
   1  -3   7    0.38    0.94
   1   3   7    1.34    0.80
  -1   3  -7    2.95    0.73
   1  -3   7    0.92    0.96
  -1   3  -7    2.10    0.99
  -1  -3  -7    1.31    0.64
   1  -3   7    1.60    0.92
   1  -3   8  454.36   13.27
   1  -3   8  449.81   13.77
  -1   3  -8  429.21   12.38
   1   3   8  481.57   13.56
   1   3   8  456.71   12.10
  -1   3  -8  470.71   14.19
  -1  -3  -8  468.89   13.65
   1  -3   8  462.15   14.80
   1  -3   9  229.57    9.93
   1  -3   9  242.76    9.16
  -1  -3  -9  240.58    7.68
   1  -3   9  247.77    8.94
   1   3   9  234.63    8.78
   1   3   9  232.74    7.52
  -1   3  -9  219.11    7.99
  -1  -3  -9  250.34    9.13
   1   3  10  104.62    5.61
   1  -3  10   96.30    5.61
   1  -3  10  108.95    6.67
   1  -3  10  104.00    5.67
  -1  -3 -10  102.38    4.70
  -1   3 -10   93.50    4.96
  -1  -3 -10  106.66    5.79
   1   3  10   96.22    4.36
   1  -3  11   27.55    3.51
  -1  -3 -11   32.72    2.64
  -1   3 -11   25.24    3.05
   1  -3  11   33.21    3.29
   1   3  11   29.27    3.02
   1  -3  11   25.65    2.88
  -1  -3 -11   32.23    3.22
  -1   3 -11   28.99    2.77
   1   3  11   29.07    2.30
   1  -3  12   80.12    5.35
   1  -3  12   79.37    5.38
  -1   3 -12   88.29    5.92
   1   3  12   74.83    3.94
  -1  -3 -12   88.36    4.66
   1   3  12   80.70    5.31
  -1  -3 -12   80.33    5.46
  -1   3 -12   82.30    5.11
   1   3  13    0.90    0.69
   1  -3  13    1.76    1.29
   1   3  13    1.28    0.91
  -1   3 -13    1.98    0.97
   1  -3  13    1.94    1.52
  -1   3 -13    1.79    1.27
   1   3  14   92.75    4.54
   1  -3  14   81.77    6.05
  -1   3 -14   88.44    6.47
   1  -3  14   92.99    5.95
   1   3  14   90.59    6.14
   1  -3  15   33.83    3.66
   1  -3  15   31.20    3.94
  -1   3 -15   28.15    3.75
   1   3  15   24.76    2.30
   1   3  15   26.90    3.44
  -1   3 -16  126.01    8.18
   1  -3  16  122.67    7.13
   1   3  16  112.64    5.24
   1  -3  16  107.13    7.51
   1   3  16  113.97    7.10
   1  -3  17   45.30    4.33
  -1   3 -17   52.70    5.35
   1  -3  17   45.72    4.92
   1   3  17   44.13    4.44
   1  -3  18   12.57    2.81
  -1   3 -18   16.96    3.18
   1   3  18   19.82    3.77
   1   3  19   50.28    5.75
   1  -3  19   40.86    5.02
   1  -3  20   19.44    3.55
   1   3  20   25.58    4.30
  -1   4  20   98.93    8.87
  -1  -4  20   93.04    8.39
  -1  -4  19   12.72    3.33
   1   4 -19    9.34    2.45
  -1  -4  18   74.56    7.11
  -1   4  17   33.74    3.01
  -1  -4  17   35.73    4.80
  -1  -4  16  550.07   12.20
  -1   4  16  564.75   12.03
  -1  -4  16  547.59   18.15
  -1   4  16  580.73   13.20
   1  -4 -15   19.64    2.23
  -1   4  15   17.36    2.18
  -1  -4  15   22.57    3.72
  -1  -4  15   20.16    2.23
  -1   4  15   19.01    2.19
  -1   4  14    0.62    0.77
  -1   4  14    0.30    0.70
  -1  -4  14    0.02    0.60
  -1  -4  14    0.51    1.54
   1   4 -13   14.42    2.26
  -1   4  13   15.70    1.86
  -1  -4  13   14.25    1.72
  -1  -4  13   13.06    2.67
  -1   4  13   14.59    1.97
  -1   4  12    6.23    1.27
  -1  -4  12    7.30    1.29
   1   4 -12    8.24    1.60
  -1  -4  12    3.97    1.87
   1   4 -11  280.68   10.16
  -1  -4  11  247.26    8.39
  -1  -4  11  279.32   11.86
   1   4 -11  275.07    7.11
   1  -4 -11  293.57   10.86
  -1   4  11  274.19    8.99
  -1  -4  11  279.33   11.26
  -1  -4  10  417.32   14.71
   1   4 -10  394.69    9.71
   1  -4 -10  432.04   13.58
  -1  -4  10  387.71   11.18
  -1   4  10  420.45   11.79
   1   4 -10  424.90   12.81
   1  -4 -10  403.87   12.17
  -1  -4  10  414.31   14.00
   1   4  -9    0.56    0.69
  -1  -4   9    0.54    1.24
  -1   4   9    0.72    0.63
   1  -4  -9    1.15    0.60
   1   4  -9    0.96    0.35
  -1  -4   9    0.52    1.12
  -1  -4   9    1.34    0.67
  -1   4   8  137.20    5.31
   1   4  -8  135.56    5.40
   1   4  -8  128.31    3.86
  -1  -4   8  135.68    6.74
   1  -4  -8  131.89    5.53
  -1  -4   8  129.92    4.89
  -1  -4   8  143.80    6.67
  -1  -4   7    1.96    0.70
   1   4  -7    1.71    0.40
   1  -4  -7    2.13    0.71
  -1   4   7    0.98    0.55
   1   4  -7    0.68    0.67
  -1  -4   7    2.89    1.24
  -1   4   7    1.45    0.78
  -1  -4   7    0.06    1.16
  -1  -4   6  700.85   18.43
   1  -4  -6  676.82   17.07
  -1  -4   6  702.40   16.45
  -1   4   6  728.06   17.74
   1   4  -6  663.30   15.21
   1   4  -6  702.86   16.67
  -1   4   6  706.11   16.89
  -1  -4   6  731.93   18.37
  -1   4   5   59.35    2.98
  -1   4   5   60.58    3.19
  -1  -4   5   67.28    3.73
  -1  -4   5   58.85    3.52
   1  -4  -5   55.67    2.99
   1   4  -5   60.90    2.83
   1   4  -5   59.50    2.25
  -1  -4   4    1.94    0.82
   1   4  -4    3.84    0.56
  -1   4   4    2.42    0.69
  -1  -4   4    3.85    1.00
   1   4  -4    3.61    0.69
  -1  -4   3  750.83   17.84
  -1  -4   3  741.54   17.86
  -1   4   3  750.25   16.73
  -1   4   3  740.31   17.16
  -1   4   3  752.60   17.23
  -1   4   2 3702.68   76.94
  -1   4   2 3721.83   77.13
  -1  -4   2 3802.30   77.54
  -1   4   2 3812.20   76.78
  -1  -4   1  969.70   21.78
  -1   4   1  992.56   21.59
   1  -4  -1 1006.00   21.81
   1   4  -1  957.50   21.57
   1  -4  -1 1005.50   21.80
  -1   4   1  994.85   20.96
   1  -4   0 4225.45   84.58
   1   4   0 4151.22   84.18
   1  -4   0 4027.76   84.60
  -1  -4   0 4216.35   84.11
  -1   4   0 4057.17   82.89
  -1   4   0 4027.03   83.82
  -1   4  -1  142.16    4.21
   1   4   1  133.78    4.43
   1  -4   1  144.45    4.93
  -1   4  -1  143.19    4.34
  -1   4  -1  136.55    3.96
   1  -4   1  144.55    4.88
  -1   4  -2    2.73    0.43
  -1   4  -2    1.43    0.46
  -1   4  -2    3.02    0.90
   1  -4   2    1.27    0.31
   1  -4   2    1.50    0.54
   1   4   2    2.30    0.57
   1  -4   2    2.77    0.68
   1  -4   2    2.40    0.92
   1  -4   3    9.28    1.18
  -1   4  -3    7.69    0.59
  -1   4  -3    6.87    0.93
   1  -4   3    8.96    0.61
  -1   4  -3    8.37    0.60
  -1   4  -3    8.26    1.33
   1   4   3    8.08    1.06
   1  -4   3    8.52    0.95
   1  -4   3   10.22    1.41
   1   4   4  314.28    8.74
  -1   4  -4  313.38    9.30
   1  -4   4  295.80    9.11
  -1   4  -4  287.66    8.30
   1  -4   4  300.12    8.14
   1  -4   4  299.13    8.90
  -1   4  -4  284.07    7.19
   1  -4   5    4.95    1.20
   1  -4   5    6.25    1.17
  -1   4  -5    7.69    1.23
  -1   4  -5    6.64    1.58
   1   4   5    5.37    0.59
  -1   4  -5    7.66    0.86
   1   4   5    5.56    1.04
   1  -4   5    5.93    1.03
   1   4   6   62.78    3.54
   1  -4   6   57.87    3.30
  -1   4  -6   61.99    2.86
   1  -4   6   59.98    3.85
   1   4   6   62.60    3.25
   1  -4   6   65.85    3.86
  -1   4  -6   60.06    4.03
   1   4   7   19.12    1.81
  -1   4  -7   18.09    1.63
   1  -4   7   23.44    2.42
  -1   4  -7   24.88    2.67
   1  -4   7   22.42    2.55
   1  -4   7   21.92    2.16
   1   4   7   25.87    2.34
   1   4   8  553.65   14.34
   1  -4   8  541.52   15.23
  -1  -4  -8  560.84   15.71
   1  -4   8  520.42   16.45
  -1   4  -8  523.35   14.16
   1  -4   8  565.52   15.90
   1   4   8  562.40   15.52
   1   4   9   30.96    2.39
  -1  -4  -9   29.49    2.85
  -1   4  -9   29.37    2.44
   1  -4   9   34.15    3.49
   1  -4   9   29.70    2.84
   1   4   9   35.22    3.05
   1  -4   9   33.07    3.12
   1  -4  10  335.03   11.74
   1   4  10  345.46   11.76
   1  -4  10  319.94   11.43
  -1   4 -10  338.22   10.79
  -1  -4 -10  368.21   12.23
   1  -4  10  319.00   12.76
   1   4  10  336.01   10.20
  -1   4 -10  352.08   12.78
  -1   4 -11  218.31    9.73
   1  -4  11  195.85    8.62
  -1  -4 -11  220.11    9.21
   1  -4  11  207.20   10.03
   1  -4  11  199.31    8.73
  -1   4 -11  198.78    7.98
   1   4  11  215.25    8.95
   1   4  11  188.72    7.14
   1   4  12    7.36    1.68
  -1   4 -12    5.36    1.79
   1  -4  12    4.91    1.73
  -1   4 -12    3.71    1.17
   1   4  12    3.18    0.93
   1  -4  12    3.08    1.39
  -1   4 -13   55.61    4.24
   1   4  13   50.00    4.43
  -1   4 -13   55.32    5.03
   1  -4  13   51.63    4.60
   1   4  13   53.17    3.45
   1  -4  13   60.40    4.69
   1   4  14    2.94    1.33
   1   4  14    1.71    0.74
  -1   4 -14    3.32    1.63
  -1   4 -14    4.85    1.43
   1  -4  14    0.19    1.48
   1  -4  14    2.02    1.24
   1  -4  15   95.94    6.80
   1   4  15   97.74    6.63
   1  -4  15  103.47    6.52
   1   4  15  106.87    5.25
  -1   4 -15  117.06    7.88
   1  -4  16   93.94    6.29
  -1   4 -16   92.66    7.26
   1  -4  16   96.27    6.99
   1   4  16   87.84    6.34
   1   4  16  100.71    5.11
   1  -4  17    4.82    1.96
   1   4  17    5.71    1.97
   1  -4  17    8.78    2.03
  -1   4 -17    6.06    2.08
   1  -4  18    7.98    2.26
  -1   4 -18    7.37    2.16
  -1   4 -19   49.18    5.51
   1   4  19   44.43    5.45
   1  -4  19   38.30    4.68
   1  -4  20    4.05    2.03
   1   4  20    7.76    2.56
   1   5 -20    5.35    2.15
  -1  -5  20    9.47    2.89
   1   5 -19    2.22    1.27
  -1  -5  19   -1.74    1.87
  -1  -5  18  199.85   11.84
  -1   5  17   29.59    2.94
  -1  -5  17   29.50    4.36
  -1   5  16   -0.01    0.82
  -1  -5  16   -0.15    1.42
   1  -5 -16    0.80    0.67
  -1  -5  16   -0.32    0.85
  -1   5  16   -0.34    1.03
  -1  -5  15   -0.81    1.67
  -1   5  15    1.11    1.01
  -1  -5  15    0.30    0.72
   1  -5 -15    1.20    0.70
  -1   5  15   -0.46    0.73
  -1  -5  14  160.60    6.71
  -1   5  14  157.37    7.00
  -1  -5  14  152.51    9.06
   1  -5 -14  182.23    6.51
  -1  -5  13  230.11   10.99
  -1   5  13  229.05    8.62
   1   5 -13  247.52    9.99
  -1  -5  13  239.22    8.37
   1   5 -12  341.75   11.78
  -1   5  12  323.60   10.55
  -1  -5  12  307.77   10.03
  -1  -5  12  330.36   13.01
   1   5 -11   39.40    1.77
   1  -5 -11   50.98    4.12
  -1  -5  11   44.70    4.39
  -1  -5  11   38.72    3.92
  -1   5  11   42.25    3.07
   1   5 -11   44.77    3.53
  -1  -5  11   41.62    2.92
   1   5 -10    8.98    1.54
  -1   5  10    8.74    1.45
  -1  -5  10    5.75    1.22
   1  -5 -10   12.25    1.73
  -1  -5  10    8.32    1.93
   1  -5 -10   10.56    1.80
  -1  -5  10    6.53    1.87
   1   5 -10    8.83    0.79
   1  -5  -9   99.20    4.93
  -1   5   9  103.83    4.74
   1   5  -9   95.42    3.06
   1   5  -9   99.16    4.92
  -1  -5   9   93.21    5.63
  -1  -5   9   87.80    4.26
  -1  -5   9  101.67    6.11
   1   5  -8  778.76   19.57
  -1  -5   8  788.43   18.93
  -1  -5   8  823.10   21.32
  -1   5   8  800.64   19.30
   1   5  -8  740.82   16.83
  -1   5   8  820.95   20.58
  -1  -5   8  792.64   21.58
   1  -5  -8  783.98   19.78
   1   5  -7   42.21    2.77
  -1   5   7   42.54    3.05
  -1  -5   7   38.32    2.51
  -1  -5   7   42.39    3.39
   1  -5  -7   37.21    2.72
  -1   5   7   39.20    2.61
  -1  -5   7   34.53    3.02
   1   5  -7   37.87    1.72
   1  -5  -6   39.27    2.70
   1   5  -6   41.22    1.84
  -1  -5   6   40.55    3.11
   1   5  -6   45.00    2.67
  -1  -5   6   43.64    2.57
  -1  -5   6   38.22    3.08
  -1   5   6   40.20    2.60
  -1   5   6   41.04    2.86
   1   5  -5    0.60    0.47
  -1   5   5    1.05    0.68
   1  -5  -5    0.40    0.47
  -1  -5   5    1.12    0.83
   1   5  -5    1.33    0.42
  -1   5   5    0.30    0.46
  -1  -5   4   93.61    4.35
  -1   5   4  102.91    4.10
  -1   5   4   95.37    3.98
  -1  -5   4   89.77    4.34
   1   5  -4   95.10    3.88
  -1   5   3    3.54    0.71
   1  -5  -3    3.59    0.58
  -1  -5   3    3.55    0.98
  -1   5   3    3.85    0.74
  -1   5   3    3.99    0.77
  -1  -5   3    3.48    0.91
  -1  -5   2   12.15    1.31
  -1   5   2   13.86    1.29
  -1   5   2   12.86    1.12
  -1   5   2   13.00    1.28
   1  -5  -2   14.12    1.18
   1   5  -1 1217.52   26.01
   1  -5  -1 1130.77   25.20
   1  -5  -1 1235.24   26.37
  -1  -5   1 1213.65   26.24
  -1   5   1 1151.38   25.19
  -1   5   1 1213.85   26.03
  -1   5   1 1201.98   26.22
   1  -5  -1 1240.59   26.19
  -1   5   0 1899.98   38.86
   1   5   0 1873.16   40.20
  -1   5   0 1959.78   40.00
   1  -5   0 1945.73   40.82
   1  -5   0 1876.54   40.65
  -1  -5   0 1994.79   40.32
   1  -5   0 1856.03   38.89
  -1   5  -1 2024.69   41.35
  -1   5  -1 1954.49   41.69
   1  -5   1 1962.64   42.61
   1   5   1 1988.62   42.00
  -1   5  -2   -0.17    0.53
  -1   5  -2    0.50    0.74
   1  -5   2    0.54    0.29
   1   5   2    0.33    0.49
  -1   5  -2    0.71    0.35
   1  -5   2    1.14    0.73
   1  -5   3  218.71    6.87
  -1   5  -3  226.18    7.17
   1  -5   3  213.42    5.40
  -1   5  -3  215.77    5.36
   1  -5   3  224.96    6.43
  -1   5  -3  219.90    5.07
  -1   5  -3  200.86    6.40
   1   5   3  221.62    6.88
   1  -5   3  212.54    7.21
   1  -5   4    1.43    0.64
  -1   5  -4    1.32    0.26
  -1   5  -4    1.30    0.34
   1  -5   4    2.64    0.88
   1  -5   4    1.51    0.27
  -1   5  -4    0.35    0.62
   1  -5   4    1.21    0.92
  -1   5  -4    1.82    1.03
   1   5   4    1.79    0.70
  -1   5  -5   42.66    2.78
   1  -5   5   44.02    3.07
  -1   5  -5   51.10    3.52
   1  -5   5   44.92    3.09
   1  -5   5   46.48    2.71
  -1   5  -5   44.75    2.06
   1   5   5   41.59    1.63
   1   5   5   45.77    2.89
  -1   5  -6  189.32    7.89
   1  -5   6  197.61    7.77
   1  -5   6  208.27    7.06
   1   5   6  209.49    7.39
   1   5   6  211.77    7.08
  -1   5  -6  193.64    7.16
  -1   5  -6  214.01    8.43
  -1   5  -6  199.82    6.06
   1  -5   6  207.58    7.68
  -1   5  -7    6.78    1.77
   1   5   7    6.40    1.35
   1  -5   7    7.56    1.36
   1  -5   7    8.95    1.74
   1   5   7    6.03    1.18
  -1   5  -7    7.65    1.05
   1  -5   7    7.29    1.54
   1   5   8  597.49   15.70
   1  -5   8  618.13   16.50
   1  -5   8  600.03   16.91
   1  -5   8  604.22   17.81
  -1   5  -8  562.22   15.05
   1   5   8  620.36   16.74
   1  -5   9   13.78    2.01
   1  -5   9   12.80    2.27
   1   5   9   15.33    1.78
   1  -5   9   13.07    2.08
  -1  -5  -9   14.14    2.04
  -1   5  -9   14.10    2.36
  -1   5  -9   13.54    1.61
   1   5   9   11.84    1.86
   1   5  10   58.36    3.56
   1  -5  10   56.12    4.76
  -1   5 -10   50.59    3.44
   1  -5  10   53.54    4.13
  -1  -5 -10   63.51    4.55
  -1   5 -10   63.67    4.97
   1  -5  10   63.06    4.46
   1   5  10   56.27    4.16
  -1   5 -11   40.57    4.11
   1  -5  11   32.59    3.79
  -1  -5 -11   29.26    3.18
   1  -5  11   27.92    3.06
   1  -5  11   32.42    3.26
   1   5  11   27.86    3.06
   1   5  11   30.45    2.65
  -1   5 -11   30.50    2.74
   1   5  12   68.84    4.03
   1  -5  12   70.11    5.09
   1  -5  12   62.70    4.71
  -1   5 -12   63.05    5.32
  -1   5 -12   69.92    4.49
   1   5  12   68.98    5.04
   1   5  13   22.91    2.95
   1   5  13   19.91    2.19
   1  -5  13   18.97    2.76
   1  -5  13   18.74    2.74
  -1   5 -13   21.45    2.58
  -1   5 -13   24.76    3.57
   1   5  14  111.91    7.11
   1  -5  14  103.50    6.89
  -1   5 -14  114.98    6.53
  -1   5 -14  124.72    8.13
   1   5  14  107.29    5.45
   1  -5  14  115.85    6.81
   1   5  15   42.95    4.47
  -1   5 -15   43.07    4.88
   1   5  15   44.88    3.40
   1  -5  15   46.92    4.38
   1  -5  15   40.47    4.42
   1   5  16    2.34    1.64
   1  -5  16    3.61    1.58
  -1   5 -16    1.37    1.06
   1  -5  16    2.05    1.51
   1   5  16    2.85    0.96
   1  -5  17    1.46    1.30
   1   5  17    0.44    0.64
   1   5  17    0.91    1.48
  -1   5 -17    0.31    1.32
   1  -5  17   -0.67    1.45
  -1   5 -18   16.06    3.33
   1  -5  18   11.62    2.81
  -1   5 -19    0.66    1.36
   1  -5  19    0.75    1.22
   1   5  20    2.76    2.15
   1  -5  20    1.64    1.28
   1   6 -20   17.96    3.59
  -1  -6  20   14.16    3.50
   1   6 -19    2.48    1.82
  -1  -6  19   -0.37    1.76
  -1   6  18    8.52    1.71
  -1  -6  18    9.96    2.88
  -1   6  17   22.34    2.65
  -1  -6  17   18.23    3.45
  -1  -6  16  256.99    9.50
  -1  -6  16  269.98   13.16
  -1   6  16  261.24    9.37
  -1   6  16  271.96   10.21
  -1  -6  15   67.35    4.21
  -1  -6  15   60.15    5.80
   1  -6 -15   61.71    3.20
  -1   6  15   58.59    4.18
  -1  -6  14   98.57    7.10
   1  -6 -14  105.86    4.23
  -1  -6  14   93.40    5.05
  -1   6  14   90.62    5.23
  -1  -6  13    4.77    1.87
  -1   6  13    6.71    1.43
   1  -6 -13    5.98    0.91
   1   6 -13    6.66    1.48
  -1  -6  13    6.13    1.27
   1   6 -12    4.63    1.34
  -1   6  12    2.91    1.01
  -1  -6  12    1.14    1.24
  -1  -6  12    3.73    1.09
   1  -6 -12    3.81    0.74
  -1   6  11    3.75    1.03
  -1  -6  11    3.89    1.69
   1   6 -11    4.79    0.52
  -1  -6  11    5.66    1.84
   1  -6 -11    4.83    1.33
   1   6 -11    2.65    0.96
  -1  -6  11    4.50    1.16
   1   6 -10  479.30   11.13
   1  -6 -10  527.71   14.99
   1   6 -10  507.03   14.92
  -1  -6  10  530.04   17.01
  -1   6  10  504.88   14.26
  -1  -6  10  529.02   16.47
   1  -6 -10  534.55   15.99
   1   6 -10  515.03   14.75
  -1  -6  10  486.10   13.79
  -1   6   9  619.45   16.23
  -1  -6   9  642.29   18.21
   1   6  -9  564.66   13.19
   1   6  -9  625.55   16.78
   1  -6  -9  619.58   16.84
  -1  -6   9  613.62   15.87
  -1  -6   9  637.52   18.72
  -1   6   9  629.99   17.41
  -1  -6   8  111.49    4.89
  -1   6   8  109.79    4.99
  -1  -6   8  107.76    5.87
   1   6  -8  108.52    5.13
   1  -6  -8  100.59    5.13
  -1  -6   8  113.88    6.15
  -1   6   8  109.31    5.51
   1   6  -8  104.51    3.28
  -1  -6   7  126.06    5.16
  -1   6   7  132.39    5.44
  -1  -6   7  134.02    6.44
   1   6  -7  127.72    5.39
   1  -6  -7  124.99    5.60
  -1  -6   7  126.41    6.12
   1   6  -7  129.85    6.47
   1   6  -7  119.55    3.76
  -1   6   7  137.37    5.89
  -1  -6   6   17.95    2.15
   1   6  -6   17.67    1.80
  -1  -6   6   17.95    2.12
   1   6  -6   16.40    1.16
  -1   6   6   17.64    1.91
  -1   6   6   17.18    1.76
   1  -6  -6   17.55    1.85
  -1   6   5   36.07    2.46
  -1  -6   5   29.10    2.53
  -1  -6   5   30.44    2.64
   1   6  -5   35.97    2.42
  -1   6   5   32.24    2.40
  -1  -6   4  622.92   16.13
   1   6  -4  614.22   15.56
  -1   6   4  636.75   15.67
   1  -6  -4  620.18   14.16
  -1   6   4  622.24   15.49
  -1  -6   4  654.40   16.50
  -1   6   3  244.63    7.16
  -1  -6   3  247.61    7.77
  -1   6   3  230.91    7.12
   1  -6  -3  237.65    6.55
  -1   6   3  248.99    7.49
  -1   6   2  215.21    6.23
  -1   6   2  218.45    6.80
  -1  -6   2  229.37    7.04
   1  -6  -2  216.68    6.31
  -1   6   2  227.67    6.80
   1  -6  -2  207.79    6.22
  -1   6   1  147.46    5.01
   1   6  -1  149.98    4.94
   1  -6  -1  145.56    4.40
  -1   6   1  154.06    4.39
  -1  -6   1  146.68    5.17
  -1   6   1  145.38    5.13
  -1   6   0   93.09    2.82
  -1  -6   0   96.01    3.78
  -1   6   0   94.05    3.59
   1   6   0   90.54    3.64
  -1   6   0   91.83    3.99
   1  -6   0   93.87    2.88
   1  -6   0   98.17    4.15
  -1   6  -1  979.81   20.46
   1  -6   1 1016.32   23.13
   1  -6   1  977.71   20.50
  -1   6  -1  986.55   22.22
   1   6   1  989.17   22.38
  -1   6  -1 1033.79   21.85
  -1   6  -2    2.24    0.53
   1  -6   2    1.02    0.37
  -1   6  -2    0.73    0.51
   1   6   2    2.34    0.73
   1  -6   2    1.25    0.53
  -1   6  -2    1.28    0.74
   1  -6   2    0.36    0.79
   1  -6   3   81.50    3.76
   1  -6   3   78.51    3.98
   1  -6   3   79.84    3.43
  -1   6  -3   73.71    3.42
   1  -6   3   70.70    2.65
   1   6   3   80.31    3.70
  -1   6  -3   88.82    4.09
  -1   6  -3   76.50    2.65
   1  -6   4    2.91    1.03
   1  -6   4    3.76    0.84
  -1   6  -4    3.48    0.49
   1  -6   4    3.14    0.90
  -1   6  -4    5.63    1.05
   1   6   4    4.04    0.94
  -1   6  -4    2.63    1.01
  -1   6  -4    3.23    0.43
  -1   6  -5  221.15    7.56
  -1   6  -5  242.03    8.60
  -1   6  -5  223.32    6.06
   1  -6   5  230.78    8.07
   1  -6   5  223.62    8.01
   1   6   5  233.01    7.78
   1  -6   5  228.55    7.33
  -1   6  -5  217.62    5.18
   1  -6   6  731.19   18.98
  -1   6  -6  686.12   16.45
   1   6   6  744.49   18.60
  -1   6  -6  688.44   18.39
  -1   6  -6  701.31   19.46
   1  -6   6  719.59   19.13
   1   6   6  729.49   18.19
  -1   6  -6  751.38   19.95
   1  -6   6  731.96   18.06
   1   6   7   11.07    1.68
  -1   6  -7    6.26    1.46
   1  -6   7   11.37    1.85
  -1   6  -7   14.35    2.46
   1   6   7   14.63    1.78
   1  -6   7   11.18    1.64
  -1   6  -7   11.77    1.85
  -1   6  -7   12.13    1.28
   1  -6   7   13.08    2.00
   1  -6   8    2.84    1.31
  -1   6  -8    1.12    0.55
   1  -6   8    0.89    1.03
   1   6   8    2.67    1.01
   1   6   8    2.25    1.11
   1  -6   8    2.65    1.18
   1  -6   9  239.44    9.35
  -1   6  -9  272.54   10.93
   1   6   9  248.31    9.37
   1  -6   9  238.99   10.12
  -1  -6  -9  263.38    9.87
  -1   6  -9  226.52    7.89
   1  -6   9  236.63    9.05
   1   6   9  240.89    8.52
   1   6  10  282.79    9.55
  -1   6 -10  307.20   12.16
   1   6  10  284.36   10.66
   1  -6  10  281.86   11.64
   1  -6  10  273.30   10.49
   1  -6  10  288.79   10.55
  -1  -6 -10  291.11   11.06
  -1   6 -10  258.19    9.07
  -1   6 -11    4.17    1.66
  -1   6 -11    1.37    0.59
   1  -6  11    2.55    1.33
   1  -6  11    2.05    1.19
   1   6  11    3.52    1.26
   1   6  11    1.47    0.76
  -1  -6 -11    2.15    1.20
   1  -6  11    1.23    1.30
  -1   6 -12    8.90    2.15
   1   6  12    5.99    1.28
   1  -6  12    6.97    1.81
   1  -6  12    6.75    1.77
   1   6  12    8.58    1.85
  -1   6 -12    7.22    1.45
   1  -6  13    3.85    1.56
  -1   6 -13    4.05    1.19
   1   6  13    1.58    1.04
  -1   6 -13    5.44    2.04
   1   6  13    7.41    1.38
   1  -6  13    6.10    1.70
  -1   6 -14   20.28    2.64
   1  -6  14   17.29    2.87
  -1   6 -14   18.05    3.23
   1   6  14   16.37    2.71
   1  -6  14   21.33    2.92
   1   6  14   18.46    2.23
   1   6  15   21.37    3.24
   1  -6  15   14.10    2.70
   1  -6  15   16.94    2.76
   1   6  15   17.49    2.24
  -1   6 -15   21.62    3.72
   1  -6  16   12.42    2.42
  -1   6 -16   12.04    2.99
   1   6  16    9.42    1.70
   1  -6  16   10.38    2.42
   1  -6  17  223.07   11.56
   1   6  17  235.92   11.27
   1  -6  17  231.02   10.71
   1   6  17  238.34    9.31
  -1   6 -17  263.82   13.60
   1  -6  18   65.88    6.13
  -1   6 -18   73.44    7.10
   1  -6  19    1.40    1.23
  -1   6 -19   -1.08    1.33
   1  -6  20   31.15    4.45
   1   7 -20    5.80    2.04
  -1  -7  19   46.49    5.66
   1   7 -19   46.31    5.74
  -1   7  18    1.45    1.07
  -1  -7  18    1.19    1.56
  -1  -7  17   -0.92    1.62
  -1   7  17    0.12    0.84
  -1  -7  16   -0.83    1.78
  -1   7  16    1.31    1.00
  -1   7  15   22.31    2.64
  -1  -7  15   19.89    3.39
  -1  -7  15   21.26    2.44
  -1  -7  14   12.25    2.64
  -1   7  14   15.07    2.16
  -1  -7  14   11.92    1.86
  -1   7  13    9.89    1.68
   1  -7 -13   12.35    0.96
  -1  -7  13    8.47    1.55
   1   7 -13    9.76    1.83
  -1  -7  13    7.81    2.08
  -1   7  12   28.70    2.81
   1   7 -12   31.60    3.08
  -1  -7  12   31.86    2.82
  -1  -7  12   33.15    3.91
   1  -7 -12   32.28    1.56
   1   7 -11  424.19   10.45
  -1  -7  11  408.45   12.26
  -1  -7  11  388.15    9.36
   1  -7 -11  411.91    4.98
  -1   7  11  417.30    9.97
  -1  -7  10   37.47    3.77
  -1  -7  10   36.96    2.93
   1  -7 -10   37.14    3.48
   1   7 -10   34.99    3.18
  -1   7  10   37.67    3.05
  -1  -7  10   39.13    3.89
   1   7 -10   35.89    1.48
  -1   7  10   43.21    3.69
   1   7 -10   50.43    5.24
   1   7  -9   96.89    5.20
  -1  -7   9   94.50    5.92
  -1   7   9   94.87    4.86
   1  -7  -9   93.34    5.16
  -1  -7   9   92.89    5.72
   1   7  -9   86.72    2.84
  -1  -7   9   98.62    4.81
  -1   7   9   99.82    5.47
  -1   7   8   68.45    3.97
   1   7  -8   69.11    4.91
  -1   7   8   71.38    4.37
   1   7  -8   69.38    4.14
  -1  -7   8   71.19    4.86
  -1  -7   8   66.23    3.80
   1   7  -8   63.23    2.42
   1  -7  -8   74.08    4.34
  -1  -7   8   71.20    4.75
   1  -7  -7 1929.38   43.00
  -1  -7   7 1933.21   44.21
   1   7  -7 1850.73   39.65
   1  -7  -7 1878.03   39.00
   1   7  -7 1939.36   42.62
  -1  -7   7 1962.43   43.84
   1   7  -7 1954.02   44.44
  -1   7   7 1929.16   42.43
  -1   7   7 1980.76   43.09
  -1  -7   6  102.16    5.23
   1   7  -6  101.32    4.80
  -1   7   6  108.49    4.87
  -1  -7   6   97.79    5.33
   1  -7  -6   95.04    4.85
   1  -7  -6  104.17    3.10
  -1   7   6  110.12    5.03
  -1  -7   5  266.12    8.88
   1  -7  -5  247.12    6.47
   1   7  -5  251.80    8.30
  -1   7   5  264.87    8.41
  -1  -7   5  265.05    9.14
  -1   7   5  261.44    8.36
  -1   7   4  250.11    7.99
   1   7  -4  255.53    8.06
  -1  -7   4  244.05    8.25
   1  -7  -4  237.30    6.50
  -1   7   4  244.20    7.69
  -1   7   3  101.13    4.30
  -1  -7   3   93.84    4.38
  -1   7   3   95.65    4.15
  -1   7   3   94.01    3.87
   1  -7  -3   89.14    3.85
  -1  -7   2    9.86    1.34
   1  -7  -2   10.01    1.08
  -1   7   2   10.44    1.33
  -1   7   2   11.59    1.42
  -1   7   2   10.45    1.12
   1   7  -2    8.83    1.08
  -1   7   2    9.87    1.18
  -1  -7   1  845.17   19.47
  -1   7   1  841.61   19.41
  -1   7   1  789.90   18.11
   1   7  -1  834.95   19.04
   1  -7  -1  789.52   18.23
  -1   7   1  839.14   19.28
  -1   7   0 1574.70   34.58
   1  -7   0 1502.80   32.45
  -1   7   0 1591.11   33.77
  -1   7   0 1535.28   32.36
   1   7   0 1569.83   33.79
   1  -7   0 1638.88   34.80
  -1   7  -1  211.41    5.15
   1  -7   1  218.61    7.30
  -1   7  -1  227.29    7.51
   1   7   1  212.05    6.66
  -1   7  -1  221.44    6.35
   1  -7   1  199.90    5.16
  -1   7  -1  216.49    6.72
   1  -7   1  193.67    6.18
  -1   7  -2   71.63    3.44
  -1   7  -2   72.37    3.63
   1  -7   2   66.30    2.90
   1  -7   2   76.69    3.44
   1  -7   2   79.86    4.07
  -1   7  -2   75.56    2.21
   1   7   2   72.54    3.50
  -1   7  -2   78.36    3.07
  -1   7  -3    1.19    0.29
  -1   7  -3    0.42    0.81
   1  -7   3    1.78    0.74
   1   7   3    1.75    0.78
   1  -7   3    1.56    0.42
  -1   7  -3    0.55    0.35
   1  -7   3    0.04    0.85
  -1   7  -3    2.05    0.70
   1  -7   4    8.09    1.47
  -1   7  -4    9.78    0.81
  -1   7  -4    7.85    1.24
   1  -7   4    6.30    1.19
  -1   7  -4    8.60    1.61
   1   7   4    8.06    1.33
   1  -7   4    6.88    1.15
  -1   7  -5    4.02    0.94
  -1   7  -5    7.23    0.61
   1  -7   5    7.36    1.39
  -1   7  -5    6.84    0.74
   1  -7   5    4.53    1.30
   1  -7   5    6.18    1.19
   1   7   5    5.79    1.24
  -1   7  -5    6.31    1.47
  -1   7  -6   75.83    4.29
   1   7   6   82.07    4.31
   1  -7   6   80.88    4.67
   1   7   6   84.97    4.44
   1  -7   6   80.25    4.60
  -1   7  -6   78.90    2.10
  -1   7  -6   80.85    3.16
   1  -7   6   80.31    4.16
  -1   7  -6   85.30    5.12
   1  -7   7  665.48   18.34
  -1   7  -7  708.80   19.78
   1   7   7  682.78   17.68
  -1   7  -7  636.52   15.75
   1  -7   7  657.66   17.50
  -1   7  -7  658.68   18.05
   1  -7   7  642.32   18.57
   1   7   7  680.20   18.07
  -1   7  -8  229.39   10.08
  -1   7  -8  199.82    6.89
   1   7   8  213.28    8.45
   1  -7   8  219.85    8.77
   1  -7   8  225.60    8.40
   1  -7   8  223.07    9.22
   1   7   8  227.51    8.24
  -1   7  -8  227.75    8.92
   1  -7   9   26.24    2.91
   1   7   9   21.92    2.57
  -1   7  -9   26.55    3.46
  -1   7  -9   21.59    1.99
   1   7   9   25.27    2.48
   1  -7   9   26.57    2.77
   1  -7   9   22.71    2.89
  -1  -7  -9   26.71    2.92
   1  -7  10  122.47    6.35
   1  -7  10  116.65    6.40
   1   7  10  123.07    5.86
   1  -7  10  119.19    7.06
  -1   7 -10  105.79    5.10
  -1  -7 -10  125.39    6.83
   1   7  10  110.67    6.30
  -1   7 -10  125.89    7.54
   1   7  11   11.57    2.08
   1  -7  11   11.00    2.14
   1   7  11   10.21    1.69
   1  -7  11   10.52    2.07
  -1   7 -11    9.48    1.49
  -1   7 -11   12.06    2.41
   1   7  12    4.56    1.21
   1   7  12    4.66    1.39
   1  -7  12    6.65    1.74
  -1   7 -12    6.10    1.97
   1  -7  12    4.83    1.56
  -1   7 -12    5.32    1.24
  -1   7 -13    5.35    2.00
   1   7  13    4.89    1.64
   1  -7  13    6.68    1.76
  -1   7 -13    2.62    0.99
   1   7  13    3.39    1.04
   1  -7  13    3.68    1.65
  -1   7 -14   21.97    3.68
   1   7  14   19.61    3.03
   1  -7  14   21.70    3.07
  -1   7 -14   22.13    2.72
   1   7  14   20.44    2.47
   1  -7  14   20.95    3.15
   1  -7  15  384.15   15.29
   1   7  15  433.95   16.22
  -1   7 -15  440.29   17.83
   1   7  15  397.91   13.28
   1  -7  15  403.72   14.86
   1   7  16   14.27    2.85
   1  -7  16   12.85    2.72
   1  -7  16   17.59    2.78
  -1   7 -16   20.02    3.79
   1   7  16   14.13    2.12
  -1   7 -17    6.92    2.62
   1  -7  17    3.83    1.59
   1   7  17    6.01    1.51
   1  -7  17    1.99    1.65
   1  -7  18    3.59    1.86
  -1   7 -18    3.18    2.13
   1  -7  19   41.34    5.05
  -1   7 -19   53.85    6.34
  -1   7 -20    1.35    1.55
   1  -7  20   -3.34    1.77
   1   8 -20    1.56    1.44
   1   8 -19    6.17    2.13
  -1  -8  19    9.96    2.88
  -1  -8  18    5.21    2.15
  -1   8  18    2.72    1.21
  -1   8  17   82.87    5.54
  -1  -8  17   82.59    7.16
  -1  -8  16    0.96    1.38
  -1   8  16    2.43    1.09
  -1   8  15    0.91    0.79
  -1  -8  15    0.96    1.62
  -1   8  14   18.45    2.47
  -1  -8  14   13.76    2.89
  -1   8  13    1.51    0.87
  -1  -8  13    2.05    0.87
   1   8 -13    1.15    0.72
  -1  -8  13    0.19    1.48
   1   8 -12    2.49    1.00
  -1  -8  12    6.83    1.97
  -1   8  12    2.95    1.09
  -1  -8  12    4.19    1.17
  -1   8  11    2.71    1.24
  -1   8  11    3.17    1.04
   1   8 -11    5.69    1.39
  -1  -8  11    2.28    0.97
  -1  -8  11    1.57    1.43
  -1   8  10   57.06    4.33
  -1  -8  10   45.14    4.29
  -1  -8  10   46.77    4.17
   1   8 -10   45.46    1.71
   1   8 -10   53.56    5.34
   1  -8 -10   51.72    4.20
  -1   8  10   44.45    3.44
  -1  -8  10   53.21    3.65
  -1  -8   9  998.44   19.67
   1   8  -9 1022.17   21.73
  -1   8   9  973.75   16.41
  -1  -8   9 1006.81   19.05
   1  -8  -9 1015.79   18.55
  -1   8   9  988.44   17.78
  -1  -8   8  337.36   11.82
  -1   8   8  343.25   11.39
   1  -8  -8  341.57   11.37
  -1   8   8  354.74   11.00
   1   8  -8  319.56    8.24
   1   8  -8  340.35   11.13
   1   8  -8  356.54   12.59
  -1  -8   8  330.00   12.11
   1   8  -7  212.82    8.89
  -1   8   7  220.72    7.89
   1  -8  -7  203.56    8.02
   1   8  -7  207.78    7.88
   1   8  -7  190.86    5.66
  -1   8   7  217.38    8.11
  -1  -8   7  210.21    8.44
  -1  -8   7  209.29    8.72
  -1  -8   6  101.27    5.32
  -1  -8   6  108.38    5.71
   1  -8  -6  106.17    5.23
  -1   8   6  107.13    5.05
   1   8  -6   96.22    4.89
  -1   8   6   99.38    4.93
  -1   8   5  171.36    6.47
  -1   8   5  176.09    6.67
  -1  -8   5  171.87    6.96
   1   8  -5  167.44    6.61
   1  -8  -5  167.16    6.54
  -1   8   4    3.72    0.95
   1   8  -4    3.28    0.98
   1  -8  -4    4.79    0.97
  -1  -8   4    3.50    1.07
  -1   8   4    3.67    0.94
  -1  -8   3  377.84   11.08
  -1   8   3  392.78   10.98
  -1   8   3  368.93   10.77
   1  -8  -3  365.54   10.29
  -1   8   3  367.17   10.19
  -1   8   2    7.45    1.00
   1  -8  -2    8.92    1.09
  -1  -8   2    7.58    1.25
  -1   8   2    8.32    1.14
  -1   8   2    9.52    1.33
  -1   8   2    9.49    1.35
   1   8  -2    9.02    1.19
  -1   8   1   66.86    2.85
  -1  -8   1   74.13    3.65
  -1   8   1   76.89    3.63
   1   8  -1   71.95    3.37
  -1   8   1   68.40    3.52
   1  -8  -1   68.01    2.90
   1   8   0   11.90    1.36
  -1   8   0   13.22    1.62
   1  -8   0   11.62    1.60
  -1  -8   0   15.43    1.51
  -1   8   0   11.32    0.98
   1  -8   0   11.54    0.97
  -1   8   0   12.17    1.40
   1  -8   1  353.08   10.58
  -1   8  -1  350.95    9.37
  -1   8  -1  340.69    9.84
  -1   8  -1  351.15   10.64
   1  -8   1  324.08    8.08
   1  -8   1  320.57    9.25
  -1   8  -1  348.22    8.06
   1   8   1  351.96    9.72
   1   8   2   57.62    3.20
   1  -8   2   52.74    2.66
  -1   8  -2   58.55    2.01
  -1   8  -2   53.01    3.10
  -1   8  -2   58.75    2.76
  -1   8  -2   60.01    3.39
   1  -8   2   55.06    3.51
   1   8   3  216.25    7.26
  -1   8  -3  206.44    5.20
  -1   8  -3  215.61    6.09
  -1   8  -3  204.39    7.41
   1  -8   3  202.12    7.64
   1  -8   3  214.72    7.04
  -1   8  -3  196.66    7.00
  -1   8  -4    0.63    0.39
   1  -8   4    1.44    0.76
  -1   8  -4    1.42    0.70
  -1   8  -4    2.16    1.12
   1   8   4    0.76    0.64
   1  -8   4    0.49    0.87
  -1   8  -5  606.73   16.72
  -1   8  -5  558.43   15.60
   1  -8   5  551.40   16.06
   1   8   5  608.88   15.85
   1  -8   5  567.39   16.06
   1  -8   5  582.40   15.30
  -1   8  -5  573.93   12.92
   1   8   5  573.84   15.71
  -1   8  -6  216.20    8.69
  -1   8  -6  189.51    5.68
  -1   8  -6  192.16    4.85
   1  -8   6  191.85    7.91
  -1   8  -6  196.45    7.67
   1  -8   6  193.83    7.91
   1  -8   6  203.85    7.41
   1   8   6  211.38    7.76
   1   8   6  195.43    7.59
  -1   8  -7   41.26    3.37
   1   8   7   39.39    3.21
  -1   8  -7   39.71    3.86
   1  -8   7   36.32    2.94
   1  -8   7   35.17    3.17
   1   8   7   38.76    3.13
   1  -8   7   39.45    3.44
  -1   8  -7   37.66    2.23
   1  -8   8   10.92    1.91
   1   8   8   14.09    1.98
  -1   8  -8   13.47    2.07
  -1   8  -8   12.57    1.38
   1  -8   8   13.92    2.03
  -1   8  -8   16.17    2.50
   1  -8   8   14.24    2.17
   1   8   8   14.71    2.03
  -1   8  -8   15.01    2.69
  -1   8  -9   56.07    5.17
  -1   8  -9   52.24    4.64
  -1  -8  -9   60.22    4.46
   1  -8   9   51.37    4.11
  -1   8  -9   52.94    3.14
   1  -8   9   52.03    3.89
   1   8   9   56.10    4.19
   1   8   9   56.77    3.93
   1  -8   9   57.32    4.60
  -1   8 -10   72.10    3.96
   1  -8  10   69.23    4.93
  -1  -8 -10   73.22    5.20
  -1   8 -10   75.69    5.87
   1   8  10   70.68    4.94
   1  -8  10   69.89    5.35
   1  -8  10   68.77    4.68
   1   8  10   72.25    4.54
  -1   8 -10   77.98    6.02
   1  -8  11  114.03    6.45
  -1   8 -11  108.66    5.35
   1  -8  11  108.72    6.39
   1   8  11  116.38    6.70
   1   8  11  111.17    5.92
  -1   8 -11  130.08    8.11
  -1   8 -12    2.28    1.45
   1  -8  12    2.89    1.30
   1   8  12    2.40    0.94
  -1   8 -12    2.47    0.92
   1   8  12    2.06    1.28
   1  -8  12    3.17    1.47
   1   8  13  131.18    6.69
   1  -8  13  138.51    7.76
  -1   8 -13  144.71    6.87
   1  -8  13  137.21    7.76
  -1   8 -13  158.79    9.61
   1   8  13  156.54    8.47
   1   8  14   49.52    3.96
   1  -8  14   50.33    4.76
  -1   8 -14   48.45    5.41
   1  -8  14   50.33    4.64
   1   8  14   51.04    4.90
  -1   8 -14   48.52    3.97
   1  -8  15   21.75    3.14
   1   8  15   28.59    3.79
  -1   8 -15   32.40    4.68
   1   8  15   25.93    2.92
   1  -8  15   25.95    3.61
  -1   8 -16    9.46    2.67
   1  -8  16    7.52    2.23
   1  -8  16    8.40    2.15
   1   8  16    7.07    1.56
   1   8  16    6.90    2.02
   1  -8  17  127.70    7.90
   1   8  17  138.88    7.20
   1  -8  17  132.65    8.61
  -1   8 -17  141.18   10.17
  -1   8 -18  105.85    8.89
   1  -8  18   88.34    7.23
   1  -8  19    5.54    2.02
  -1   8 -19   10.19    2.91
   1  -8  20   -1.79    1.31
  -1   8 -20    0.91    1.27
   1   9 -20    0.35    1.31
  -1  -9  19    4.70    2.06
   1   9 -19    5.48    2.39
  -1  -9  18   25.58    4.21
  -1   9  18   34.18    3.63
  -1   9  17   32.26    3.52
  -1  -9  17   34.29    4.65
  -1   9  16    0.46    0.73
  -1  -9  16   -1.60    1.50
  -1   9  15    1.17    0.97
  -1  -9  15   -0.21    1.35
  -1   9  14   26.40    3.00
  -1  -9  14   32.74    4.12
  -1  -9  13    2.05    1.52
   1   9 -13    1.55    0.92
  -1   9  13    0.31    1.08
   1   9 -12   12.49    2.41
  -1  -9  12   12.60    2.55
  -1   9  12   12.05    1.95
  -1   9  12    9.72    2.16
   1   9 -12   11.47    1.88
  -1  -9  11  158.48    8.40
  -1   9  11  155.65    7.21
  -1   9  11  157.44    7.99
   1   9 -11  175.47   10.21
  -1   9  10  166.65    7.87
   1   9 -10  177.95    9.83
   1  -9 -10  175.32    8.26
   1   9 -10  152.89    4.17
  -1  -9  10  167.06    8.64
  -1   9  10  159.46    7.15
  -1  -9  10  175.84    8.46
  -1  -9   9   12.00    2.21
  -1   9   9   11.22    1.98
   1   9  -9   19.68    2.94
   1  -9  -9   15.37    2.22
   1   9  -9   11.33    0.97
   1   9  -9   14.37    3.07
  -1  -9   9   15.12    2.41
  -1   9   9   13.85    2.02
  -1  -9   8  164.49    7.61
   1   9  -8  156.72    7.91
  -1   9   8  158.29    7.14
  -1  -9   8  165.83    7.95
   1   9  -8  148.68    4.72
  -1   9   8  170.07    7.06
   1  -9  -8  169.26    7.53
  -1  -9   7   95.69    5.35
  -1   9   7  103.58    4.95
   1  -9  -7  101.63    5.05
  -1  -9   7   93.92    5.07
   1   9  -7   95.09    5.44
   1  -9  -7   97.36    4.95
  -1   9   7  101.26    4.78
  -1   9   6  511.07   13.75
  -1   9   6  521.70   13.86
  -1  -9   6  531.72   14.54
   1  -9  -6  529.79   14.36
  -1  -9   6  529.33   15.04
  -1   9   5  200.33    6.41
  -1  -9   5  208.41    6.89
  -1   9   5  198.55    6.10
   1   9  -5  206.79    6.65
   1  -9  -4    6.80    1.11
  -1   9   4    7.13    1.20
   1   9  -4    8.23    1.42
  -1   9   4    6.77    1.25
  -1   9   4    8.49    1.32
  -1  -9   4    8.01    1.54
  -1   9   3   46.15    3.06
  -1   9   3   43.56    3.06
   1   9  -3   46.27    2.77
  -1  -9   3   47.00    3.19
  -1   9   3   44.36    2.68
   1  -9  -3   49.16    2.88
  -1   9   2    4.27    0.93
   1   9  -2    3.46    0.80
  -1   9   2    3.74    0.78
  -1  -9   2    5.17    1.09
  -1   9   2    5.09    1.10
   1  -9  -2    5.16    0.90
  -1   9   2    5.36    1.15
   1  -9  -1  166.14    5.43
  -1   9   1  173.16    6.27
  -1  -9   1  166.00    6.34
  -1   9   1  173.63    6.40
  -1   9   1  168.85    5.34
   1   9  -1  177.99    6.05
  -1   9   0  251.27    8.49
   1  -9   0  244.10    6.76
  -1  -9   0  242.43    7.74
   1   9   0  254.27    7.84
   1  -9   0  227.51    7.67
  -1   9   0  246.95    8.07
  -1   9   0  248.58    6.73
  -1   9   0  267.21    8.03
   1  -9   1    2.00    0.63
  -1   9  -1    3.27    0.55
  -1   9  -1    3.07    0.91
  -1  -9  -1    3.14    0.77
   1  -9   1    1.11    0.67
  -1   9  -1    4.16    1.20
  -1   9  -1    2.58    0.80
   1  -9   1    3.08    0.54
   1   9   1    1.94    0.79
  -1   9  -2   13.85    1.64
  -1   9  -2   17.12    1.07
  -1   9  -2   19.71    2.23
   1   9   2   17.91    1.80
   1  -9   2   17.71    2.15
  -1   9  -2   15.67    1.50
  -1   9  -2   17.57    1.91
  -1   9  -3   78.36    4.12
  -1   9  -3   78.55    2.64
   1   9   3   75.81    4.04
   1  -9   3   78.63    3.94
   1  -9   3   79.99    4.56
  -1   9  -3   78.28    4.34
  -1   9  -3   76.50    3.30
  -1   9  -4   67.19    4.19
  -1   9  -4   66.90    2.84
   1  -9   4   65.70    4.19
   1  -9   4   67.27    3.73
  -1   9  -4   61.40    3.73
   1   9   4   64.95    3.84
  -1   9  -4   68.82    2.48
   1  -9   5   86.38    4.41
  -1   9  -5   83.65    3.06
  -1   9  -5   83.43    4.56
   1   9   5   82.49    4.59
   1   9   5   87.42    4.64
  -1   9  -5   91.63    5.24
   1  -9   5   79.25    4.77
   1  -9   6   15.47    1.88
   1   9   6   16.62    2.11
   1   9   6   16.55    2.07
  -1   9  -6   13.40    2.21
  -1   9  -6   13.78    1.91
   1  -9   6   17.43    2.22
  -1   9  -6   15.52    1.24
   1  -9   6   16.22    2.26
  -1   9  -6   15.78    1.04
   1  -9   7  347.71   11.09
   1   9   7  373.07   11.58
   1   9   7  347.09   11.39
   1  -9   7  331.32   11.59
  -1   9  -7  327.62    8.97
  -1   9  -7  332.46   12.46
  -1   9  -7  357.03   12.84
   1  -9   7  357.07   12.06
  -1   9  -7  323.32    7.51
  -1   9  -7  352.93   11.70
   1  -9   8   15.54    2.16
  -1   9  -8   18.56    2.96
   1   9   8   17.40    2.31
  -1   9  -8   14.82    1.51
   1  -9   8   15.93    2.33
   1  -9   8   17.34    2.45
  -1   9  -8   17.44    2.69
   1   9   8   19.58    2.36
  -1   9  -8   24.96    2.88
  -1   9  -9   73.45    5.54
   1  -9   9   63.99    4.70
   1  -9   9   66.52    4.49
   1   9   9   63.91    4.35
   1   9   9   72.76    4.84
  -1   9  -9   57.42    3.31
   1  -9   9   67.64    5.09
  -1   9  -9   62.39    5.51
  -1   9  -9   72.73    5.13
  -1  -9  -9   71.83    5.02
   1  -9  10   59.63    4.94
  -1   9 -10   49.53    3.23
   1  -9  10   47.98    4.16
  -1   9 -10   57.44    5.18
   1  -9  10   53.54    4.19
   1   9  10   56.37    4.44
   1   9  10   57.70    4.19
  -1   9 -10   64.65    5.65
   1  -9  11   22.11    2.90
   1   9  11   21.47    2.92
   1  -9  11   24.17    3.06
  -1   9 -11   21.65    2.21
   1   9  11   27.03    2.85
  -1   9 -11   23.61    3.61
   1  -9  12   35.94    3.82
  -1   9 -12   39.43    3.17
   1   9  12   40.32    4.06
  -1   9 -12   51.10    5.26
   1   9  12   38.52    3.49
   1  -9  12   41.64    4.02
   1   9  13   20.82    2.59
  -1   9 -13   19.52    2.33
   1  -9  13   20.53    3.05
   1  -9  13   20.78    3.01
   1   9  13   19.23    3.02
  -1   9 -13   24.83    3.84
  -1   9 -14    4.58    1.33
   1   9  14    5.46    1.79
   1   9  14    7.37    1.63
   1  -9  14    5.57    1.71
  -1   9 -14    4.87    2.11
   1  -9  14    2.95    1.48
   1  -9  15  117.77    7.41
  -1   9 -15  133.34    9.55
   1   9  15  132.27    8.41
   1  -9  15  122.61    7.87
   1   9  15  129.03    6.89
   1  -9  16  126.99    7.75
   1   9  16  127.37    8.42
  -1   9 -16  142.52   10.10
   1   9  16  104.62    6.36
   1  -9  16  110.32    7.66
   1   9  17    6.64    1.65
   1  -9  17    3.30    1.60
  -1   9 -17   10.14    3.04
   1  -9  17    5.45    1.75
   1  -9  18    1.25    1.30
  -1   9 -18    0.10    1.60
   1  -9  19    0.06    1.39
  -1   9 -19   -2.30    1.71
  -1   9 -20   30.65    5.15
  -1 -10  19    1.50    1.61
   1  10 -19    6.33    2.28
  -1 -10  18   -0.78    1.32
  -1  10  18    1.53    1.07
  -1  10  17    5.68    1.65
  -1 -10  17    2.49    1.64
  -1  10  16    7.48    1.76
  -1 -10  16    6.17    2.25
  -1 -10  15   92.56    7.26
  -1  10  15   84.95    5.73
  -1 -10  14   34.76    4.30
  -1  10  14   36.99    3.66
   1  10 -13  337.90   13.62
  -1 -10  13  331.36   13.99
  -1  10  13  345.68   12.44
   1  10 -13  338.79   12.22
   1  10 -12    6.19    1.84
  -1 -10  12    6.33    1.99
  -1  10  12    3.60    1.12
   1  10 -12    5.62    1.31
  -1  10  12    4.77    1.70
   1  10 -12    7.54    2.83
   1  10 -11   43.93    5.26
  -1 -10  11   33.79    3.83
  -1  10  11   35.62    3.71
   1  10 -11   36.29    3.74
  -1  10  11   40.12    3.54
   1  10 -10   14.66    0.97
   1  10 -10   15.77    2.41
   1  10 -10   18.29    3.55
  -1  10  10   15.02    2.40
  -1 -10  10    9.71    2.03
  -1  10  10   14.98    2.19
   1  10 -10   17.61    2.97
   1  10  -9   90.50    6.69
  -1  10   9   76.61    5.06
  -1 -10   9   82.30    5.48
   1  10  -9   83.18    5.89
  -1 -10   9   80.45    5.71
   1 -10  -9   71.57    5.05
   1  10  -9   77.90    2.94
  -1  10   9   76.39    4.79
  -1  10   8  316.34   11.06
  -1 -10   8  319.23   12.07
   1  10  -8  324.82   12.89
   1  10  -8  286.00    7.97
  -1 -10   8  325.79   11.66
  -1  10   8  308.50   10.75
   1  10  -8  317.01   12.20
   1 -10  -8  319.17   11.40
  -1  10   7    2.98    1.15
  -1 -10   7   -0.30    1.07
   1  10  -7   -0.27    1.04
  -1  10   7    0.93    0.90
   1 -10  -7   -0.43    0.72
  -1 -10   7    0.32    0.80
  -1  10   6  397.78   12.26
  -1 -10   6  399.42   12.92
   1  10  -6  396.25   13.38
  -1  10   6  408.44   12.54
  -1  10   5   24.62    2.31
  -1 -10   5   24.39    2.52
  -1  10   5   25.36    2.50
  -1  10   4  225.71    8.11
  -1 -10   4  219.61    8.21
  -1  10   4  206.72    7.86
   1 -10  -4  201.57    7.47
   1  10  -4  215.58    7.30
  -1  10   4  215.26    7.45
  -1  10   3   47.39    2.86
  -1 -10   3   44.73    3.25
  -1  10   3   46.41    3.29
  -1  10   3   46.03    3.23
  -1  10   3   43.32    2.72
   1 -10  -3   51.05    3.05
   1  10  -3   49.27    2.95
   1 -10  -2    0.04    0.40
  -1  10   2   -0.07    0.43
   1  10  -2    0.52    0.58
  -1  10   2    0.66    0.54
  -1  10   2    0.30    0.52
  -1  10   2   -0.53    0.80
  -1 -10   2    0.14    0.69
   1  10  -1   23.83    2.03
  -1  10   1   25.11    2.45
   1 -10  -1   24.36    1.81
  -1  10   1   23.06    1.73
  -1  10   1   21.71    2.18
  -1  10   1   26.15    2.28
  -1  10   0    0.46    0.62
   1  10   0    0.56    0.60
  -1  10   0    0.42    0.71
  -1  10   0    0.91    0.45
  -1 -10   0    0.62    0.49
   1 -10   0    0.36    0.31
  -1  10   0    0.03    0.58
  -1  10  -1   90.76    4.88
  -1 -10  -1   75.12    4.01
   1 -10   1   80.14    3.10
  -1  10  -1   84.83    3.10
   1  10   1   83.64    4.11
  -1  10  -1   77.54    4.23
  -1  10  -1   86.99    4.01
   1 -10   2    7.37    1.48
  -1  10  -2    7.47    1.32
  -1  10  -2    6.97    1.13
  -1  10  -2    6.38    1.38
  -1 -10  -2    5.55    1.11
  -1  10  -2    6.64    0.74
  -1  10  -2    8.38    1.68
   1  10   2    7.12    1.29
  -1  10  -3  424.39   12.97
  -1  10  -3  434.78   10.17
   1 -10   3  448.69   12.54
  -1  10  -3  444.38   11.45
   1 -10   3  444.46   13.58
   1  10   3  420.54   12.47
  -1  10  -3  411.88   12.68
   1  10   4  375.41   11.60
   1  10   4  373.93   11.78
  -1  10  -4  372.62    9.11
   1 -10   4  382.26   12.49
   1 -10   4  382.40   11.42
  -1  10  -4  379.80   12.27
  -1  10  -4  359.93   11.64
  -1  10  -4  394.23   10.01
  -1  10  -5   96.01    5.56
   1 -10   5   90.15    5.32
   1  10   5   93.28    5.13
   1  10   5   97.79    5.05
  -1  10  -5   97.77    5.18
   1 -10   5   97.56    4.92
  -1  10  -5   99.98    3.64
   1  10   6   12.72    1.90
   1 -10   6   10.08    1.93
   1 -10   6   14.25    1.92
   1  10   6   13.09    1.91
  -1  10  -6   12.72    2.22
  -1  10  -6   10.86    2.04
  -1  10  -6    9.14    1.59
  -1  10  -6   10.89    0.97
   1  10   7  136.16    6.44
   1 -10   7  130.67    6.71
   1 -10   7  122.85    6.51
  -1  10  -7  124.74    7.04
  -1  10  -7  135.59    7.39
  -1  10  -7  118.30    6.32
  -1  10  -7  123.55    4.43
   1  10   7  131.88    6.36
   1 -10   7  132.66    6.19
  -1  10  -7  119.98    3.58
   1  10   8  347.68   11.98
  -1  10  -8  353.73   13.61
  -1  10  -8  322.42    9.54
   1 -10   8  346.57   12.38
   1 -10   8  353.00   11.84
  -1 -10  -8  374.36   12.86
  -1  10  -8  363.62   13.50
  -1  10  -8  347.39   12.46
   1 -10   8  355.01   12.79
   1  10   8  355.52   12.16
   1  10   9    7.46    1.72
  -1  10  -9    7.05    2.27
  -1  10  -9    9.68    2.08
   1 -10   9    4.84    1.62
  -1  10  -9    3.92    1.70
   1 -10   9    6.79    1.80
   1 -10   9    4.84    1.43
   1  10   9    4.39    1.59
  -1 -10  -9    4.35    1.43
  -1  10  -9    4.07    0.95
   1  10  10   89.24    5.77
  -1  10 -10  101.39    6.50
   1 -10  10   85.16    5.50
  -1  10 -10   92.30    6.67
  -1  10 -10  103.28    7.26
  -1  10 -10   79.04    4.16
   1  10  10   83.68    5.32
   1 -10  10   90.32    5.92
  -1  10 -10   98.59    7.33
   1 -10  11  163.29    8.39
   1  10  11  158.08    8.28
   1  10  11  159.09    7.69
   1 -10  11  172.05    8.27
  -1  10 -11  174.92   10.01
  -1  10 -11  154.68    6.46
  -1  10 -11  171.67    9.62
   1 -10  12   45.76    4.30
   1 -10  12   48.67    4.44
   1  10  12   41.72    3.80
   1  10  12   44.64    4.37
  -1  10 -12   53.99    5.60
  -1  10 -12   47.31    3.45
   1  10  13   46.18    4.58
  -1  10 -13   49.45    3.72
   1  10  13   45.45    3.98
  -1  10 -13   47.13    5.47
   1 -10  13   48.56    4.60
   1 -10  13   51.38    4.71
   1  10  14   84.91    5.61
  -1  10 -14   91.76    7.81
  -1  10 -14   91.20    5.41
   1 -10  14   82.34    6.16
   1  10  14   94.44    6.88
   1 -10  14   85.72    6.35
   1  10  15    1.38    1.35
   1 -10  15    0.09    1.04
   1  10  15   -1.20    0.96
   1 -10  15    0.71    1.19
  -1  10 -15   -0.41    1.60
  -1  10 -16   -2.07    2.31
   1 -10  16    0.21    1.32
   1 -10  16   -1.02    1.21
   1  10  16    0.57    0.79
  -1  10 -17   50.19    6.27
   1 -10  17   41.12    4.56
   1  10  17   42.60    5.06
   1 -10  17   37.09    4.53
   1  10  17   39.15    3.90
  -1  10 -18   46.86    6.24
   1 -10  18   36.29    4.67
  -1  10 -19   68.14    7.66
   1 -10  19   71.04    6.61
   1  11 -19    1.90    1.87
  -1 -11  18    3.34    1.83
  -1  11  18    0.42    0.83
  -1  11  17   61.01    5.13
  -1 -11  17   68.27    6.58
  -1 -11  16    6.68    2.26
  -1  11  16    3.13    1.26
  -1  11  15   48.23    4.39
  -1 -11  15   56.35    5.64
  -1 -11  14   18.59    3.25
  -1  11  14   20.17    2.82
   1  11 -13  216.62   10.55
  -1  11  13  224.72   10.67
  -1  11  13  201.41    9.27
   1  11 -13  194.13    8.78
  -1 -11  13  216.26   10.85
   1  11 -12   39.34    4.18
   1  11 -12   49.06    5.80
  -1  11  12   50.79    4.62
  -1 -11  12   43.81    4.54
   1  11 -12   45.75    3.73
  -1  11  12   47.78    4.12
   1  11 -11    1.14    2.05
  -1  11  11    2.40    1.27
   1  11 -11    1.12    1.12
  -1 -11  11    3.36    1.56
  -1  11  11    2.11    1.08
   1  11 -10   34.08    1.76
  -1  11  10   37.23    3.45
   1  11 -10   40.29    4.78
  -1  11  10   33.59    3.55
   1  11 -10   34.76    3.66
  -1 -11  10   35.78    3.82
   1  11 -10   37.69    1.76
   1  11  -9  270.14   10.65
   1  11  -9  256.21    7.08
   1  11  -9  260.41   11.45
   1  11  -9  276.08   12.41
   1 -11  -9  270.24   10.79
  -1 -11   9  255.21   10.69
  -1  11   9  264.71   10.13
  -1  11   9  255.07   10.29
   1  11  -8  140.56    7.75
   1  11  -8  151.51    8.45
  -1  11   8  149.05    7.11
   1 -11  -8  153.80    7.39
  -1  11   8  138.77    6.85
  -1 -11   8  149.03    7.46
   1  11  -8  140.61    7.16
  -1 -11   7   -0.98    1.33
   1 -11  -7    0.65    0.79
  -1  11   7   -0.39    0.95
   1  11  -7    1.09    0.83
   1  11  -7    1.72    1.31
   1  11  -7   -0.70    2.13
  -1  11   7   -0.32    1.05
   1 -11  -6   13.68    1.92
   1  11  -6   12.46    2.03
  -1  11   6   14.99    2.07
  -1  11   6   13.29    1.85
  -1 -11   6   12.82    2.08
  -1  11   5  203.96    8.06
  -1 -11   5  201.47    8.23
  -1  11   5  202.87    7.64
  -1  11   4  165.80    6.15
   1  11  -4  152.78    5.16
  -1  11   4  151.58    5.30
  -1 -11   4  155.15    6.08
  -1  11   4  149.70    5.95
  -1  11   3  245.53    8.11
   1  11  -3  254.87    8.26
  -1  11   3  249.61    9.21
   1 -11  -3  248.42    8.28
  -1 -11   3  243.33    8.95
  -1  11   3  261.88    9.05
  -1  11   3  252.75    8.13
  -1  11   2   18.48    1.71
   1 -11  -2   17.50    1.69
  -1  11   2   23.05    2.30
  -1  11   2   16.98    1.90
  -1 -11   2   21.48    2.26
  -1  11   2   19.11    2.25
   1  11  -2   17.58    1.82
  -1  11   1  156.64    6.94
   1 -11  -1  152.69    5.47
  -1  11   1  160.43    6.56
  -1  11   1  158.73    6.35
   1  11  -1  153.85    5.97
  -1  11   1  149.70    5.33
  -1  11   0   23.65    1.71
  -1  11   0   31.46    2.54
  -1  11   0   30.17    2.76
   1  11   0   27.66    2.31
  -1 -11   0   27.01    2.29
  -1  11   0   25.10    2.39
   1 -11   0   27.06    1.87
  -1 -11  -1  373.95   11.40
  -1  11  -1  400.16   11.27
  -1  11  -1  391.57   12.51
   1 -11   1  381.20    9.84
   1  11   1  385.49   11.39
  -1  11  -1  380.53   11.88
  -1  11  -1  391.00    9.76
  -1  11  -2  154.41    5.90
  -1  11  -2  156.88    3.63
  -1  11  -2  168.02    6.84
  -1  11  -2  158.30    5.04
   1  11   2  159.10    5.59
   1 -11   2  157.60    6.42
  -1  11  -3  881.07   23.48
  -1  11  -3  826.73   21.90
  -1  11  -3  846.92   20.26
  -1  11  -3  860.71   18.84
  -1  11  -3  854.20   22.26
   1  11   3  862.84   21.58
   1 -11   3  839.74   22.64
  -1  11  -4   15.66    1.19
  -1  11  -4   18.96    2.46
   1  11   4   16.32    2.14
   1 -11   4   20.47    2.57
  -1  11  -4   17.54    1.59
  -1  11  -4   15.90    2.07
   1 -11   4   14.19    1.83
   1  11   4   16.81    2.09
   1 -11   5   24.99    2.49
   1 -11   5   28.73    3.04
  -1  11  -5   29.47    3.14
   1  11   5   28.90    2.76
  -1  11  -5   27.78    2.82
   1  11   5   30.23    2.90
  -1  11  -5   29.14    3.25
  -1  11  -5   28.77    1.92
  -1  11  -5   29.31    1.70
  -1 -11  -5   33.82    3.04
   1  11   6   38.59    1.55
   1 -11   6   41.11    3.67
  -1  11  -6   41.41    3.92
  -1  11  -6   42.97    2.20
  -1  11  -6   42.33    3.93
   1  11   6   43.86    3.47
  -1  11  -6   39.10    3.45
   1  11   6   45.53    3.64
   1 -11   6   44.58    3.41
  -1 -11  -6   45.58    3.72
  -1  11  -7   23.09    2.76
   1 -11   7   25.88    3.04
   1  11   7   31.44    3.11
   1 -11   7   33.76    3.06
  -1  11  -7   25.43    1.79
  -1  11  -7   27.29    3.32
  -1  11  -7   26.80    3.43
  -1 -11  -7   33.12    3.27
  -1  11  -7   27.19    1.55
   1  11   7   34.32    3.21
   1 -11   8    5.74    1.54
  -1  11  -8    5.61    0.92
   1 -11   8    6.13    1.48
  -1  11  -8    5.56    0.54
  -1 -11  -8    9.14    1.81
  -1  11  -8    9.55    2.56
  -1  11  -8    7.01    1.97
  -1  11  -8    6.78    1.75
   1 -11   8    6.84    1.78
   1  11   8   10.09    1.91
   1  11   8    6.93    1.78
   1 -11   9  313.83   12.32
   1 -11   9  301.95   11.86
   1  11   9  316.14   11.49
  -1  11  -9  283.31    8.87
  -1  11  -9  314.71   13.33
   1 -11   9  297.38   11.13
   1  11   9  288.33   11.36
  -1  11  -9  318.48   12.15
  -1  11  -9  302.72   12.76
  -1  11  -9  325.63   13.77
  -1  11 -10   67.25    6.12
  -1  11 -10   54.97    5.22
   1  11  10   62.70    4.63
  -1  11 -10   53.94    5.45
   1  11  10   57.80    4.70
   1 -11  10   66.10    4.78
  -1  11 -10   62.33    5.16
  -1  11 -10   58.82    3.44
   1 -11  10   58.17    4.86
  -1  11 -11   10.41    2.77
   1 -11  11   11.04    2.16
   1 -11  11   10.90    2.16
   1  11  11   12.54    2.16
  -1  11 -11    8.68    2.31
  -1  11 -11   10.99    1.61
   1  11  11   12.15    2.31
  -1  11 -11   11.52    3.20
  -1  11 -12   35.62    2.94
   1 -11  12   36.59    3.83
   1 -11  12   32.52    3.76
   1  11  12   34.57    3.57
   1  11  12   41.13    4.28
  -1  11 -12   38.71    4.87
   1  11  13   56.86    5.25
   1 -11  13   52.86    4.88
  -1  11 -13   66.78    6.58
   1  11  13   58.29    4.67
  -1  11 -13   55.09    3.91
   1 -11  13   54.99    4.88
   1  11  14   29.83    3.38
   1  11  14   37.68    4.36
  -1  11 -14   39.43    5.28
   1 -11  14   36.37    4.11
   1 -11  14   38.43    4.26
  -1  11 -15   16.01    3.60
   1 -11  15   14.92    2.80
   1 -11  15   14.07    2.71
   1  11  15   16.44    3.06
   1  11  15   12.85    2.32
   1  11  16    2.22    1.13
   1  11  16    1.24    1.29
   1 -11  16    0.95    1.44
   1 -11  16    0.06    1.11
  -1  11 -16    0.33    1.56
   1  11  17  121.18    8.72
   1 -11  17  127.17    8.20
   1  11  17  115.72    7.10
   1 -11  17  127.10    8.59
  -1  11 -17  132.88   10.46
  -1  11 -18   13.94    3.54
   1 -11  18    7.94    2.55
   1  11  18    8.19    1.93
   1 -11  19   20.22    3.55
  -1  11 -19   21.72    4.65
  -1 -12  18   15.74    3.38
  -1  12  18   15.74    2.69
  -1 -12  17   -1.05    1.43
  -1  12  17    0.36    0.94
  -1 -12  16   22.34    3.70
  -1  12  16   18.62    2.81
  -1 -12  15  283.96   13.49
  -1  12  15  263.14   11.48
  -1 -12  14   33.99    4.37
  -1  12  14   31.20    3.54
   1  12 -13  147.30    7.41
   1  12 -13  162.39   11.24
   1  12 -13  138.47    8.52
  -1  12  13  172.54    9.37
  -1  12  13  156.96    8.13
  -1 -12  13  160.29    9.28
   1  12 -12   20.89    3.16
  -1  12  12   24.68    3.05
  -1  12  12   24.63    3.34
  -1 -12  12   24.43    3.51
   1  12 -11   31.92    4.54
  -1  12  11   28.21    3.21
   1  12 -11   27.15    3.47
   1  12 -11   29.65    1.29
  -1 -12  11   28.74    3.64
   1  12 -11   30.26    1.34
  -1  12  11   30.15    3.54
  -1 -12  10   87.06    6.05
   1  12 -10   85.95    3.15
   1  12 -10   88.36    3.25
   1  12 -10   84.40    7.00
  -1  12  10   84.44    5.71
   1  12 -10   83.20    5.86
  -1  12  10   87.42    5.54
   1 -12  -9   13.68    2.28
   1  12  -9   15.59    1.39
  -1 -12   9   12.83    2.37
   1  12  -9   14.40    2.42
   1  12  -9   13.99    1.26
   1  12  -9   15.12    3.06
  -1  12   9   15.94    2.45
  -1  12   9   14.10    2.23
  -1  12   8    2.37    1.29
  -1 -12   8    4.12    1.46
   1  12  -8    2.46    1.94
   1 -12  -8    5.35    1.36
   1  12  -8    4.62    1.62
   1  12  -8    4.15    1.55
  -1  12   8    3.82    1.28
   1  12  -7  112.07    6.77
  -1 -12   7  117.13    6.45
   1  12  -7  119.72    6.57
   1  12  -7  129.77    7.54
   1 -12  -7  122.79    6.42
  -1  12   7  117.48    6.19
  -1  12   7  110.88    5.96
   1  12  -6    7.18    1.83
  -1  12   6    8.88    1.66
  -1 -12   6   10.94    1.92
   1 -12  -6    7.11    1.41
   1  12  -6   14.42    2.64
   1  12  -6    7.75    1.75
  -1  12   6    9.30    1.67
  -1  12   5    7.07    1.35
   1  12  -5    7.26    1.60
  -1  12   5   10.33    1.80
  -1 -12   5    8.29    1.65
   1  12  -5    9.41    1.81
   1  12  -5    6.08    1.23
  -1  12   5    9.13    1.63
  -1  12   4    0.50    0.67
  -1 -12   4   -0.50    1.03
   1  12  -4    0.43    0.87
  -1  12   4    0.42    0.77
  -1  12   4    0.57    0.79
   1  12  -4   -0.04    0.59
  -1 -12   3    0.15    0.87
   1  12  -3    0.44    0.53
  -1  12   3    1.39    0.95
   1 -12  -3    1.98    0.73
  -1  12   3   -0.25    0.66
  -1  12   3    0.72    0.74
  -1  12   3    2.06    0.94
   1  12  -2    0.90    0.57
  -1 -12   2    0.40    0.88
  -1  12   2   -0.94    0.76
  -1  12   2    1.30    0.67
  -1  12   2    0.66    0.72
  -1  12   2    0.25    0.69
   1 -12  -2    0.36    0.37
  -1  12   1    2.78    1.11
  -1  12   1    1.92    0.99
  -1  12   1    1.80    0.93
   1 -12  -1    1.82    0.59
   1  12  -1    1.70    0.83
  -1  12   1    2.43    0.72
  -1  12   0   87.35    4.53
  -1  12   0   85.37    4.96
  -1  12   0   91.89    4.87
  -1  12   0   83.07    3.60
   1 -12   0   87.94    3.79
  -1 -12   0   81.61    4.34
   1  12   0   80.58    4.27
  -1  12  -1  385.28    6.38
  -1  12  -1  398.87   10.46
  -1  12  -1  394.76    9.66
   1  12   1  391.07    8.78
   1 -12   1  381.88    6.64
  -1  12  -1  388.21    8.50
  -1  12  -2  212.06    6.24
  -1  12  -2  217.69    9.11
  -1  12  -2  220.10    8.57
  -1  12  -2  230.37    7.66
   1  12   2  214.79    7.98
  -1  12  -3  570.49   13.35
  -1  12  -3  562.01   16.50
  -1  12  -3  568.26   16.71
   1 -12   3  571.84   17.07
  -1  12  -3  586.84   17.77
  -1  12  -3  568.86   14.84
   1  12   3  556.36   15.87
   1  12   3  574.33   16.43
  -1  12  -4    2.28    0.93
   1 -12   4    4.04    1.45
   1 -12   4    3.68    1.21
  -1  12  -4    0.67    1.25
  -1 -12  -4    4.44    1.20
   1  12   4    3.50    1.20
   1  12   4    2.24    0.99
  -1  12  -4    2.02    0.73
  -1  12  -4    2.08    0.48
   1  12   5  469.59   14.16
   1  12   5  460.62   14.42
   1 -12   5  463.24   15.10
  -1  12  -5  460.12   11.20
  -1  12  -5  471.22   15.67
  -1  12  -5  449.41   14.90
  -1 -12  -5  470.71   14.58
  -1  12  -5  444.99   14.34
  -1  12  -5  458.54   11.96
   1 -12   5  445.99   13.78
   1 -12   6   81.46    5.43
  -1  12  -6   81.11    5.17
  -1  12  -6   77.47    5.50
   1 -12   6   73.86    4.65
  -1  12  -6   82.04    5.73
  -1 -12  -6   78.20    5.13
   1  12   6   81.21    2.77
   1  12   6   81.03    5.12
  -1  12  -6   80.95    3.34
  -1  12  -6   79.68    3.42
   1  12   6   81.52    4.96
   1  12   7    9.17    1.79
   1  12   7    9.82    1.85
  -1  12  -7    9.68    2.28
   1 -12   7    9.27    1.78
  -1 -12  -7    7.79    1.66
  -1  12  -7   10.87    2.10
   1 -12   7    8.31    1.92
  -1  12  -7    8.53    2.02
  -1  12  -7    8.62    0.96
  -1  12  -8   72.24    5.78
  -1  12  -8   69.56    3.27
   1  12   8   69.35    4.90
   1 -12   8   67.21    4.69
   1 -12   8   62.99    5.03
  -1  12  -8   69.74    2.52
  -1 -12  -8   65.59    4.95
  -1  12  -8   69.34    5.18
   1  12   8   63.66    4.73
  -1  12  -8   70.74    5.65
  -1  12  -9   14.08    2.75
  -1  12  -9   21.55    3.50
   1  12   9   13.11    2.19
  -1  12  -9   15.56    1.59
   1  12   9   15.04    2.38
   1 -12   9   10.99    2.20
  -1  12  -9   15.17    2.97
   1 -12   9   12.25    2.13
  -1  12  -9   14.60    2.61
  -1  12 -10   56.20    3.33
  -1  12 -10   67.19    5.37
   1 -12  10   54.49    4.91
  -1  12 -10   59.06    5.84
   1  12  10   61.60    4.76
   1  12  10   55.66    4.70
   1 -12  10   55.06    4.54
  -1  12 -10   57.06    5.38
  -1  12 -10   63.57    6.05
   1 -12  11  455.04   15.78
   1  12  11  490.49   16.62
  -1  12 -11  469.96   18.79
  -1  12 -11  435.75   12.97
  -1  12 -11  505.42   19.28
   1 -12  11  446.57   16.26
   1  12  11  474.23   15.85
   1 -12  12   17.83    2.97
   1 -12  12   11.86    2.27
  -1  12 -12   21.70    3.74
  -1  12 -12   14.09    1.84
   1  12  12   12.98    2.38
   1  12  12   17.70    2.91
   1 -12  13    5.36    1.64
   1  12  13    6.57    1.77
  -1  12 -13    9.21    1.59
   1  12  13   12.17    2.55
  -1  12 -13    7.19    2.60
   1 -12  13    8.76    2.08
   1  12  14  159.30    9.32
   1  12  14  128.63    7.56
   1 -12  14  144.86    8.60
   1 -12  14  142.27    8.73
   1 -12  15   39.39    4.45
   1  12  15   28.54    3.47
  -1  12 -15   35.36    5.27
   1 -12  15   30.30    3.95
   1  12  15   35.44    4.49
   1 -12  16    9.21    2.26
  -1  12 -16   17.30    3.86
   1  12  16   14.03    2.46
   1  12  16   13.64    2.92
   1 -12  16   14.05    2.85
   1 -12  17   31.23    4.08
   1 -12  17   24.74    3.84
   1  12  17   30.78    3.67
  -1  12 -17   29.90    5.13
  -1  12 -18   12.56    3.40
   1  12  18   10.99    2.30
   1 -12  18    8.28    2.39
   1 -12  19   81.24    7.17
  -1 -13  18   24.47    4.17
  -1  13  18   15.28    2.70
  -1 -13  17    9.40    2.67
  -1  13  17   10.15    2.29
  -1 -13  16    3.02    1.92
  -1  13  16    0.28    0.84
  -1 -13  15    4.25    1.85
  -1  13  15    0.24    0.91
  -1 -13  14   35.05    4.48
  -1  13  14   40.19    4.11
   1  13 -13  206.23   12.74
  -1  13  13  192.38   10.10
  -1 -13  13  182.68   10.13
  -1  13  13  193.62    9.34
   1  13 -13  175.16    8.22
  -1  13  12    0.18    1.23
   1  13 -12    2.32    1.33
  -1 -13  12    0.49    1.44
   1  13 -12   -1.76    1.98
  -1  13  12    1.13    1.14
   1  13 -11   68.12    6.66
   1  13 -11   67.05    5.53
  -1 -13  11   57.24    5.19
   1  13 -11   67.75    2.44
  -1  13  11   73.73    5.57
   1  13 -11   66.40    2.38
  -1  13  11   65.10    5.02
   1  13 -10  160.75    8.64
   1  13 -10  169.76    5.31
  -1 -13  10  169.53    8.83
   1  13 -10  168.70    5.21
   1  13 -10  193.48   10.76
  -1  13  10  156.39    8.02
  -1  13  10  171.56    8.53
   1  13  -9   39.32    2.26
  -1  13   9   37.12    3.61
   1  13  -9   44.20    4.21
   1  13  -9   39.46    4.73
  -1 -13   9   37.92    3.92
   1  13  -9   42.10    2.44
  -1  13   9   41.33    3.87
  -1  13   8  265.32   10.58
  -1 -13   8  264.79   10.96
   1  13  -8  276.32    8.38
   1  13  -8  265.48   12.19
   1 -13  -8  299.78   11.37
  -1  13   8  271.54   10.65
   1  13  -8  270.61   11.17
   1 -13  -7   56.19    4.25
  -1  13   7   56.64    4.18
  -1 -13   7   49.29    4.19
  -1  13   7   51.27    4.16
   1  13  -7   55.73    5.09
   1  13  -7   54.71    4.80
   1  13  -7   61.30    4.73
   1  13  -6    1.30    0.84
  -1  13   6    4.01    1.31
  -1  13   6    2.84    1.09
   1  13  -6   -1.27    1.74
   1  13  -6    4.00    1.35
  -1 -13   6    2.33    1.15
   1 -13  -6    3.60    1.19
  -1  13   6    1.25    0.89
   1  13  -6    0.30    0.93
  -1 -13   5  346.84   12.04
   1  13  -5  339.16   12.56
   1  13  -5  331.99   12.21
   1  13  -5  341.31   10.73
   1 -13  -5  336.50   11.40
  -1  13   5  334.43   11.72
  -1  13   5  338.10   11.95
  -1  13   5  336.36   11.11
   1  13  -5  353.89   13.07
   1  13  -4    3.45    1.54
  -1  13   4    2.18    1.02
   1  13  -4    1.39    0.82
  -1  13   4    3.12    1.05
  -1  13   4    4.12    1.14
   1  13  -4    2.48    0.94
  -1 -13   4    1.64    0.98
  -1  13   3  179.86    7.24
  -1 -13   3  187.15    7.04
  -1  13   3  193.23    7.01
   1  13  -3  179.16    7.43
  -1  13   3  183.37    5.90
  -1  13   3  186.52    6.23
   1  13  -3  193.11    6.15
  -1  13   2   14.38    2.18
   1  13  -2   16.02    1.88
  -1  13   2   14.77    1.68
  -1  13   2   15.05    1.95
  -1  13   2   15.09    2.03
   1 -13  -2   16.24    1.79
  -1  13   1   78.65    4.63
   1  13  -1   81.06    4.32
  -1  13   1   75.60    4.63
  -1  13   1   81.17    5.11
  -1  13   1   80.81    4.59
   1 -13  -1   74.50    3.80
  -1  13   1   75.31    3.69
  -1  13   0  135.91    6.06
   1 -13   0  133.69    5.17
  -1  13   0  135.25    6.40
   1  13   0  138.51    5.96
  -1  13   0  135.13    5.01
  -1  13   0  137.27    6.72
  -1  13  -1  173.59    6.87
   1 -13   1  167.21    5.74
  -1  13  -1  171.72    7.51
   1  13   1  177.08    7.03
  -1  13  -1  176.86    8.00
  -1  13  -1  175.85    5.69
   1  13   2   22.90    2.62
  -1  13  -2   27.85    2.41
   1  13   2   29.26    2.72
  -1  13  -2   29.97    2.94
  -1  13  -2   27.06    3.10
  -1  13  -2   27.66    1.86
   1  13   3  726.58   20.59
  -1  13  -3  771.08   21.13
  -1  13  -3  804.04   22.50
  -1  13  -3  785.60   19.25
  -1  13  -3  757.56   17.55
   1  13   3  765.68   20.29
  -1  13  -3  787.81   21.36
  -1 -13  -3  745.35   20.57
  -1  13  -4    7.89    2.00
   1  13   4    3.86    1.25
   1 -13   4    2.49    1.51
  -1  13  -4    5.39    1.60
  -1  13  -4    5.27    1.43
  -1  13  -4    3.85    0.96
  -1 -13  -4    6.44    1.46
  -1  13  -4    5.99    0.80
   1  13   4    5.83    1.47
  -1  13  -4    4.61    1.64
  -1  13  -5  167.05    7.80
  -1  13  -5  177.86    8.77
   1  13   5  164.26    7.44
  -1  13  -5  159.88    5.92
   1 -13   5  159.44    8.04
  -1  13  -5  167.18    8.20
  -1 -13  -5  170.78    7.77
   1 -13   5  166.41    7.33
  -1  13  -5  166.27    5.20
   1  13   5  168.69    7.76
   1 -13   6   40.83    3.47
   1 -13   6   39.46    3.91
  -1  13  -6   40.23    2.25
   1  13   6   46.54    3.77
  -1  13  -6   40.27    4.13
  -1  13  -6   45.08    4.34
  -1 -13  -6   40.09    3.68
  -1  13  -6   34.80    3.52
  -1  13  -6   38.40    2.39
   1  13   6   41.55    2.01
   1  13   6   40.66    3.67
  -1  13  -7  205.25    9.99
   1 -13   7  196.95    9.44
  -1  13  -7  208.01    9.43
   1 -13   7  207.57    8.76
  -1 -13  -7  208.30    9.42
   1  13   7  217.55    9.30
  -1  13  -7  218.35   10.41
   1  13   7  205.32    8.96
  -1  13  -7  210.58    6.36
  -1  13  -7  220.82    6.64
  -1  13  -8   80.91    3.62
  -1  13  -8   85.47    5.87
  -1  13  -8   81.26    6.33
   1 -13   8   81.97    5.88
  -1  13  -8   88.09    3.19
  -1  13  -8   97.62    6.79
   1  13   8   92.03    5.84
   1 -13   8   91.90    5.64
  -1  13  -8   98.53    7.23
   1  13   8   80.34    5.43
  -1  13  -9   49.57    5.23
   1  13   9   57.38    4.65
  -1  13  -9   57.67    5.68
   1 -13   9   50.06    4.61
  -1  13  -9   52.82    4.77
  -1  13  -9   49.66    1.80
   1 -13   9   49.08    4.15
  -1  13  -9   55.15    3.00
   1  13   9   49.50    4.35
  -1  13  -9   52.60    5.12
   1  13  10   49.14    4.53
  -1  13 -10   56.14    3.27
   1 -13  10   52.61    4.50
  -1  13 -10   59.32    5.90
   1  13  10   56.95    4.76
  -1  13 -10   61.32    6.07
   1 -13  10   56.12    4.94
  -1  13 -11    3.80    0.99
   1 -13  11    1.61    1.04
  -1  13 -11    1.58    1.82
   1  13  11    2.87    1.30
   1  13  11    2.53    1.42
   1 -13  11    0.68    1.19
  -1  13 -11    2.72    1.92
   1 -13  12  151.03    8.73
   1 -13  12  145.38    8.18
  -1  13 -12  151.68   10.38
   1  13  12  149.92    8.67
  -1  13 -12  160.06   10.53
  -1  13 -12  143.76    6.24
   1  13  12  147.71    8.07
  -1  13 -13  111.81    8.90
   1 -13  13   98.53    7.03
   1  13  13  102.75    6.71
   1 -13  13  103.48    6.95
   1  13  13  101.87    7.25
   1 -13  14    5.64    1.76
  -1  13 -14    9.19    3.02
   1 -13  14    6.13    1.99
   1  13  14    7.52    1.95
   1  13  14    7.21    2.06
  -1  13 -15    3.97    2.32
   1 -13  15    3.89    1.65
   1 -13  15    1.71    1.34
   1  13  15    4.34    1.65
   1  13  15    1.21    1.00
   1  13  16   30.25    3.66
   1  13  16   35.08    4.55
   1 -13  16   24.07    3.71
   1 -13  16   16.75    3.10
  -1  13 -16   41.75    5.81
  -1  13 -17  120.69   10.27
   1 -13  17   97.98    7.56
   1 -13  17  100.14    7.52
   1  13  17   92.21    6.63
   1 -13  18    0.80    1.22
   1  13  18    1.07    1.06
  -1  14  18   21.22    3.26
  -1 -14  17   60.27    6.29
  -1  14  17   52.09    5.09
  -1 -14  16   69.93    6.67
  -1  14  16   65.65    5.66
  -1  14  15  119.33    7.63
  -1 -14  15  119.78    8.58
  -1 -14  14   37.03    4.62
  -1  14  14   43.06    4.72
  -1  14  14   39.28    4.20
  -1  14  13    0.42    1.08
  -1  14  13    0.55    0.96
   1  14 -13    0.43    1.84
  -1 -14  13   -1.13    1.66
  -1  14  12    3.41    1.56
   1  14 -12    5.96    2.72
  -1 -14  12    1.18    1.45
  -1  14  12    2.72    1.33
  -1 -14  11   82.10    6.31
   1  14 -11   98.24    7.96
   1  14 -11   89.58    3.15
   1  14 -11   89.33    3.13
  -1  14  11   85.47    6.20
  -1  14  11   86.62    5.98
   1  14 -10   60.93    6.06
  -1 -14  10   61.88    5.24
   1  14 -10   54.30    4.94
   1  14 -10   59.25    2.79
  -1  14  10   58.53    4.88
   1  14 -10   60.07    2.86
  -1  14  10   62.51    4.92
   1  14  -9   22.11    1.80
  -1 -14   9   21.25    3.01
   1  14  -9   19.67    2.88
  -1  14   9   19.62    2.74
   1  14  -9   22.27    3.67
  -1  14   9   19.46    2.70
   1 -14  -8    5.49    1.56
   1  14  -8    2.25    1.71
  -1  14   8    6.19    1.52
  -1 -14   8    5.20    1.63
   1  14  -8    6.24    1.82
   1  14  -8    7.00    1.21
  -1  14   8    4.75    1.46
   1 -14  -7   64.23    4.71
  -1 -14   7   63.12    4.80
   1  14  -7   64.21    5.01
  -1  14   7   56.76    4.44
   1  14  -7   60.17    3.99
   1  14  -7   60.80    3.53
  -1  14   7   62.18    4.52
  -1  14   7   59.64    4.57
   1  14  -7   62.01    5.43
   1  14  -6  279.05   11.99
   1  14  -6  291.09    9.77
  -1  14   6  282.22   10.30
  -1 -14   6  259.95   10.72
   1  14  -6  270.70    9.11
   1 -14  -6  279.11   10.55
  -1  14   6  285.89   10.85
   1  14  -6  273.57   11.28
   1  14  -6  277.04   11.58
  -1  14   6  280.74   10.95
  -1  14   5  334.45   12.38
   1  14  -5  340.88   13.32
   1  14  -5  344.01   11.04
  -1  14   5  340.80   12.14
   1 -14  -5  350.37   11.84
   1  14  -5  350.35   12.85
  -1 -14   5  352.09   12.40
  -1  14   5  346.31   11.47
   1  14  -5  360.65   13.24
  -1  14   4   62.17    4.42
   1  14  -4   56.35    3.67
  -1  14   4   62.85    3.95
   1  14  -4   64.69    5.10
  -1  14   4   54.87    4.36
   1  14  -4   62.61    4.72
   1  14  -4   58.96    4.68
  -1 -14   4   58.37    4.33
   1  14  -3  752.72   21.43
  -1  14   3  711.54   19.39
  -1  14   3  703.28   18.89
   1  14  -3  743.49   19.23
  -1  14   3  746.32   20.35
  -1  14   3  726.05   21.00
   1  14  -3  730.09   21.26
  -1 -14   3  759.04   20.63
  -1  14   2    1.48    1.13
  -1  14   2   -0.15    0.60
  -1  14   2   -0.01    0.70
   1  14  -2    1.74    0.87
   1  14  -2    0.31    0.60
   1  14  -2   -0.68    0.84
  -1  14   2   -0.38    0.79
   1 -14  -2    0.15    0.48
   1  14  -1   64.99    3.99
  -1  14   1   65.88    4.49
  -1  14   1   69.70    4.35
   1 -14  -1   62.15    3.64
  -1  14   1   64.59    3.52
  -1  14   1   61.34    4.24
  -1  14   1   60.43    4.62
  -1  14   0  171.55    8.12
  -1  14   0  164.59    7.42
  -1  14   0  157.29    5.76
   1 -14   0  154.31    5.92
   1  14   0  161.05    6.75
   1  14   0  154.02    7.02
  -1  14   0  164.26    7.00
  -1  14   0  165.37    7.69
  -1  14  -1   34.94    2.99
  -1  14  -1   38.36    3.74
   1  14   1   36.35    3.26
  -1  14  -1   34.87    3.48
  -1  14  -1   41.59    3.54
   1 -14   1   37.38    2.46
   1  14   1   40.41    3.18
  -1  14  -1   37.11    2.35
   1  14   2   21.61    2.58
  -1 -14  -2   21.19    2.43
  -1  14  -2   22.80    2.93
   1  14   2   29.22    2.91
  -1  14  -2   19.21    1.62
  -1  14  -2   23.91    2.37
   1  14   2   21.39    2.40
  -1  14  -2   24.31    2.75
  -1  14  -3  535.78   13.09
  -1  14  -3  530.04   14.72
  -1  14  -3  555.61   17.70
  -1  14  -3  529.54   16.67
   1  14   3  538.11   15.76
   1  14   3  516.99   16.12
   1  14   3  523.11   16.12
  -1  14  -3  549.50   16.73
  -1  14  -3  540.00   17.59
  -1 -14  -3  534.67   16.04
   1  14   4    6.88    1.77
  -1  14  -4    7.71    1.30
  -1  14  -4   10.38    1.94
  -1  14  -4    7.03    1.94
  -1  14  -4    7.15    0.94
  -1 -14  -4    6.80    1.51
  -1  14  -4   12.58    2.46
  -1  14  -4    6.58    1.89
   1  14   4    7.20    1.60
   1  14   5  597.41   18.19
   1 -14   5  623.42   17.85
  -1  14  -5  615.54   15.73
  -1  14  -5  598.24   14.42
  -1  14  -5  616.61   18.63
  -1 -14  -5  619.19   18.33
  -1  14  -5  619.91   19.77
  -1  14  -5  587.82   19.81
   1  14   5  610.70   17.84
  -1  14  -5  585.39   18.73
  -1  14  -6   44.51    2.39
   1 -14   6   47.02    4.48
   1 -14   6   41.87    3.67
  -1  14  -6   46.96    4.22
  -1 -14  -6   47.14    4.05
  -1  14  -6   46.14    4.71
   1  14   6   43.10    2.25
  -1  14  -6   45.08    4.40
   1  14   6   40.75    3.67
   1  14   6   42.39    3.84
  -1  14  -6   42.00    4.36
  -1  14  -6   43.87    2.71
   1  14   7   15.29    2.48
   1 -14   7   14.65    2.31
  -1  14  -7   11.76    2.17
   1  14   7   12.69    2.16
  -1  14  -7   14.00    2.71
  -1  14  -7   14.73    1.41
   1 -14   7   12.99    2.46
  -1  14  -7   15.91    1.53
  -1  14  -7   14.63    2.82
  -1  14  -7   14.37    2.81
  -1  14  -8  268.71    7.94
   1  14   8  249.11   10.56
  -1  14  -8  253.17    7.56
   1 -14   8  242.03   11.11
  -1  14  -8  268.60   12.80
   1  14   8  261.14   10.93
  -1  14  -8  267.95   11.41
  -1  14  -8  256.91   11.94
   1 -14   8  242.82   10.21
  -1  14  -8  259.67    7.22
   1 -14   9   55.78    5.01
   1  14   9   58.35    4.81
   1  14   9   56.58    4.77
   1 -14   9   67.06    4.94
  -1  14  -9   60.67    2.35
  -1  14  -9   61.07    3.17
  -1  14  -9   61.77    5.82
  -1  14  -9   55.16    5.72
   1 -14  10   10.88    2.16
  -1  14 -10   10.68    1.38
  -1  14 -10   10.45    2.82
   1  14  10    7.66    1.94
  -1  14 -10    7.43    2.54
   1 -14  10    8.57    2.22
   1  14  10   11.30    2.27
   1  14  11  124.13    7.72
  -1  14 -11  131.31    9.43
  -1  14 -11  124.30    9.01
   1 -14  11  102.19    7.22
   1 -14  11  113.61    7.12
  -1  14 -11  122.47    5.27
   1  14  11  127.16    7.50
   1  14  12  102.90    6.88
   1  14  12  107.59    7.36
   1 -14  12   99.44    6.75
  -1  14 -12  110.02    8.92
  -1  14 -12  101.18    8.59
   1 -14  12  109.48    7.41
   1  14  13    0.86    1.06
   1 -14  13    1.44    1.26
  -1  14 -13    4.69    2.28
   1 -14  13    0.78    1.11
   1  14  13    3.59    1.55
   1 -14  14   25.38    3.67
   1 -14  14   16.90    3.01
   1  14  14   19.29    3.00
   1  14  14   19.08    3.25
  -1  14 -14   20.61    4.11
   1  14  15   -0.59    1.28
   1 -14  15   -0.56    1.55
   1  14  15   -0.01    1.20
   1 -14  15    0.08    1.19
  -1  14 -15    1.31    1.34
   1  14  16    1.59    1.35
   1 -14  16    0.78    1.21
   1  14  16    2.24    1.28
   1 -14  16    1.91    1.36
   1  14  17   33.10    4.04
   1 -14  17   39.11    4.80
  -1  14 -17   49.36    6.72
   1 -14  17   35.07    4.49
   1  14  18    2.21    1.27
   1 -14  18   -0.08    0.99
  -1  15  18   29.87    4.04
  -1 -15  17    1.09    1.66
  -1  15  17    0.24    0.61
  -1 -15  16   12.52    3.06
  -1  15  16   11.88    2.43
  -1 -15  15    1.32    1.32
  -1  15  15    0.48    0.87
  -1  15  14    3.55    1.68
  -1 -15  14    6.86    2.31
   1  15 -14   10.95    3.62
  -1  15  14    5.14    1.65
  -1 -15  13  189.20   10.67
   1  15 -13  220.58   13.53
  -1  15  13  213.52   11.04
  -1  15  13  203.54   10.22
   1  15 -12  109.04    8.98
  -1  15  12  102.77    6.85
  -1  15  12  111.33    7.45
  -1 -15  12   95.75    7.17
  -1 -15  11  206.80   10.70
   1  15 -11  219.01    6.21
   1  15 -11  233.77   12.91
  -1  15  11  222.34   10.63
  -1  15  11  219.44   10.31
  -1  15  10   23.09    3.12
   1  15 -10   21.36    1.70
  -1  15  10   21.19    3.04
  -1 -15  10   15.43    2.73
   1  15 -10   21.46    3.80
   1  15 -10   19.87    1.63
  -1  15   9    4.47    1.44
  -1 -15   9    4.59    1.60
   1  15  -9    4.97    2.09
  -1  15   9    7.25    1.78
   1  15  -9    5.02    0.99
   1  15  -8  232.51   11.58
   1  15  -8  235.13    8.97
  -1 -15   8  208.53    9.90
   1  15  -8  227.86   10.58
  -1  15   8  219.30    9.80
  -1  15   8  210.91    9.48
   1  15  -8  223.08    7.65
  -1  15   8  212.51    9.69
   1  15  -7   27.07    2.69
   1  15  -7   30.93    3.56
  -1 -15   7   25.15    3.15
   1  15  -7   28.20    2.46
   1  15  -7   33.48    4.16
  -1  15   7   26.67    3.16
   1 -15  -7   28.66    3.16
  -1  15   7   29.49    3.13
  -1  15   7   25.64    3.06
   1  15  -6  101.01    5.27
   1  15  -6   92.28    6.27
   1 -15  -6  106.49    6.02
  -1  15   6   91.82    5.98
   1  15  -6   94.72    6.77
  -1  15   6   95.33    5.60
  -1 -15   6   94.09    6.00
  -1  15   6   99.65    6.05
   1  15  -6   97.77    4.98
  -1  15   5  322.18   12.14
   1 -15  -5  312.00   11.16
  -1 -15   5  291.15   11.45
  -1  15   5  293.96   10.68
   1  15  -5  303.04   12.20
   1  15  -5  322.93   13.01
   1  15  -5  306.06   10.39
   1  15  -5  320.69   12.67
   1  15  -5  321.53   10.50
  -1  15   5  320.95   11.71
  -1  15   4  101.51    5.08
  -1  15   4   93.05    6.01
   1 -15  -4  102.24    5.46
  -1  15   4  102.70    5.32
   1  15  -4   95.68    6.15
   1  15  -4  102.56    6.53
   1  15  -4  102.68    6.70
  -1 -15   4   93.45    5.73
   1  15  -4  103.81    5.31
   1  15  -4   90.39    4.90
  -1  15   4   98.48    5.84
  -1  15   3  104.99    5.30
   1  15  -3  123.51    7.26
   1  15  -3  114.16    6.77
  -1  15   3  102.62    6.31
   1  15  -3  108.59    6.56
  -1  15   3  103.47    5.91
   1  15  -3  110.14    5.65
  -1  15   3  108.10    5.69
   1  15  -3  110.21    5.38
   1  15  -2   78.14    4.72
  -1  15   2   80.24    5.10
   1  15  -2   77.31    5.48
   1  15  -2   74.38    4.40
  -1  15   2   80.37    4.96
  -1  15   2   82.96    5.06
   1  15  -2   76.87    5.37
  -1  15   2   76.23    4.15
  -1  15   2   78.47    5.41
  -1  15   1  525.54   14.33
  -1  15   1  552.85   16.09
  -1  15   1  541.93   16.46
  -1  15   1  534.24   16.49
   1  15  -1  550.49   17.49
   1  15  -1  549.01   15.53
   1 -15  -1  516.63   14.63
   1  15  -1  541.03   17.15
  -1  15   1  545.00   17.35
   1  15  -1  545.21   15.99
   1  15   0  109.30    6.31
   1  15   0  107.29    5.83
  -1  15   0  113.53    6.41
  -1  15   0  116.96    6.27
  -1  15   0  116.14    6.73
   1  15   0  106.47    5.49
  -1  15   0  105.60    4.63
   1 -15   0  103.51    4.74
  -1  15   0  110.96    5.74
  -1  15  -1  248.62    9.14
  -1  15  -1  248.33   10.40
  -1  15  -1  256.28   10.82
   1 -15   1  235.27    7.73
  -1 -15  -1  236.12    9.22
  -1  15  -1  248.26   10.01
   1  15   1  234.27    9.54
   1  15   1  247.65   10.07
  -1  15  -1  248.93    7.67
   1  15   1  262.65    9.36
  -1  15  -2    4.18    1.17
  -1  15  -2    2.95    1.30
  -1  15  -2    7.62    1.97
   1  15   2    4.12    1.37
  -1  15  -2    5.37    0.99
   1  15   2    3.76    1.30
  -1 -15  -2    3.06    1.04
   1  15   2    5.02    1.56
  -1  15  -2    3.36    1.23
  -1 -15  -3    4.68    1.31
  -1  15  -3    9.88    2.21
  -1  15  -3    5.91    1.33
  -1  15  -3    5.87    1.86
   1  15   3    8.46    1.75
   1  15   3    9.85    1.79
   1  15   3    7.60    1.78
  -1  15  -3    8.30    2.05
  -1  15  -3    6.58    1.00
  -1  15  -3    8.13    1.82
  -1  15  -4   32.03    3.83
  -1  15  -4   26.01    2.40
   1  15   4   27.78    3.09
   1  15   4   26.36    2.86
  -1  15  -4   24.70    1.76
  -1  15  -4   29.24    3.26
  -1 -15  -4   31.30    3.20
  -1  15  -4   23.38    3.03
  -1  15  -4   30.70    3.64
  -1  15  -5  346.67   13.49
  -1  15  -5  372.84   14.79
  -1  15  -5  357.13    9.62
  -1  15  -5  385.18   13.77
   1  15   5  373.29   12.84
  -1  15  -5  375.49   14.50
   1  15   5  354.78   13.05
  -1  15  -5  367.24   10.96
  -1 -15  -5  378.66   13.30
  -1  15  -6   30.85    2.38
  -1  15  -6   30.55    3.49
  -1  15  -6   32.02    4.04
   1  15   6   26.26    3.17
   1  15   6   28.94    1.96
   1  15   6   34.14    3.49
  -1  15  -6   27.42    1.85
  -1 -15  -6   36.19    3.62
   1 -15   6   33.03    3.38
  -1  15  -6   30.91    3.80
   1 -15   7   90.95    6.36
  -1  15  -7   84.17    6.82
  -1  15  -7   85.31    3.64
  -1  15  -7   88.82    6.14
   1 -15   7   82.87    5.47
  -1  15  -7   84.94    6.43
  -1  15  -7   89.02    3.98
   1  15   7   79.28    5.49
   1  15   7   86.61    5.85
   1 -15   8   53.23    4.37
  -1  15  -8   54.59    5.63
   1  15   8   51.33    4.50
   1 -15   8   41.55    4.43
  -1  15  -8   48.83    2.60
   1  15   8   54.17    4.70
  -1  15  -8   49.68    2.76
  -1  15  -8   47.75    5.03
   1  15   9   48.05    4.44
   1 -15   9   48.64    4.37
   1 -15   9   45.98    4.74
   1  15   9   50.24    4.58
  -1  15  -9   49.26    2.79
  -1  15  -9   50.98    2.97
  -1  15  -9   51.44    2.33
  -1  15  -9   48.06    5.25
  -1  15  -9   52.86    5.67
   1 -15  10  188.90    9.35
  -1  15 -10  188.19   11.03
   1  15  10  192.66    9.81
  -1  15 -10  202.92    6.86
   1  15  10  208.26   10.08
   1 -15  10  181.31    9.90
  -1  15 -10  212.53   12.20
   1 -15  11    8.30    2.32
   1 -15  11   11.05    2.33
  -1  15 -11   12.20    3.31
   1  15  11   15.49    2.77
  -1  15 -11   12.08    3.18
   1  15  11   14.19    2.64
  -1  15 -12   17.45    3.98
   1 -15  12   12.64    2.77
   1  15  12   19.49    3.13
   1 -15  12   21.74    3.22
  -1  15 -12   21.49    4.15
   1  15  12   17.70    2.98
   1 -15  13   82.96    6.42
   1 -15  13   84.50    6.76
   1  15  13   81.05    6.31
  -1  15 -13   99.51    8.70
  -1  15 -13   89.69    8.43
   1  15  13   83.70    6.72
   1 -15  14    1.33    1.60
   1 -15  14    2.22    1.57
  -1  15 -14    1.30    1.69
   1  15  14   -0.86    1.18
   1  15  14   -0.15    1.05
   1  15  15   41.31    5.03
   1 -15  15   37.75    4.63
   1 -15  15   34.65    4.33
   1  15  15   33.15    4.00
  -1  15 -15   44.26    6.16
   1  15  16    0.82    1.11
   1 -15  16    3.86    1.70
   1 -15  16    0.29    1.15
  -1  15 -16    3.25    2.10
   1  15  17    5.22    1.81
   1 -15  17    3.76    1.81
   1 -15  18    6.81    2.17
  -1  16  17   12.34    2.61
  -1  16  16   -0.57    1.05
  -1 -16  16    0.36    1.29
  -1 -16  15   34.02    4.68
  -1  16  15   31.80    4.08
  -1  16  14   84.00    6.58
   1  16 -14   99.81    9.39
  -1 -16  14   85.02    7.21
  -1  16  14   80.98    6.88
  -1  16  13   25.86    3.52
  -1  16  13   23.81    3.61
   1  16 -13   30.43    5.25
  -1 -16  13   18.03    3.19
   1  16 -12    7.19    3.08
  -1 -16  12   11.67    2.62
  -1  16  12   10.95    2.36
  -1  16  12   10.99    2.49
  -1  16  11  113.25    7.51
  -1 -16  11  101.92    7.36
  -1  16  11  116.23    7.41
   1  16 -11  114.58    4.13
   1  16 -10    3.95    2.07
  -1 -16  10    1.19    1.22
  -1  16  10    1.75    1.16
   1  16 -10    2.27    0.65
   1  16 -10    2.61    0.76
  -1  16   9   22.68    3.06
  -1 -16   9   27.45    3.53
  -1  16   9   25.14    3.26
   1  16  -9   26.80    2.89
   1  16  -9   23.80    2.14
   1  16  -9   26.62    4.14
  -1  16   9   20.79    2.90
  -1  16   8    1.77    1.29
  -1  16   8    0.02    0.97
   1  16  -8   -0.42    1.76
  -1 -16   8    0.15    1.14
   1  16  -8    0.30    0.83
   1  16  -8    1.15    0.68
  -1  16   8    0.04    0.69
  -1  16   7   25.39    3.03
   1 -16  -7   27.30    3.15
   1  16  -7   25.89    2.48
  -1 -16   7   22.87    3.08
   1  16  -7   37.66    4.55
  -1  16   7   26.58    3.28
  -1  16   7   27.90    3.32
   1  16  -7   28.96    2.83
   1  16  -6  119.52    7.77
   1  16  -6  109.45    5.47
  -1  16   6  115.49    6.29
   1 -16  -6  113.89    6.43
  -1  16   6   99.34    6.49
  -1  16   6  108.23    6.52
  -1 -16   6   96.78    6.34
   1  16  -6  120.83    5.87
  -1  16   5    0.44    1.04
   1  16  -5    0.22    0.74
  -1 -16   5    2.42    1.48
   1  16  -5    0.35    0.73
  -1  16   5    0.52    0.94
   1 -16  -5   -1.07    0.80
  -1  16   5    2.43    1.28
   1  16  -5    0.91    1.76
  -1  16   4  372.01   13.31
   1 -16  -4  386.17   12.74
  -1  16   4  393.79   14.24
  -1  16   4  368.87   12.23
  -1 -16   4  401.87   13.78
  -1  16   4  367.52   12.05
   1  16  -4  389.69   12.20
   1  16  -4  391.97   12.58
   1  16  -4  388.86   14.39
   1  16  -4  398.65   14.95
  -1  16   3  537.56   16.45
   1 -16  -3  502.18   15.10
   1  16  -3  506.97   17.24
  -1  16   3  495.29   14.74
   1  16  -3  559.48   18.18
   1  16  -3  519.63   15.58
  -1  16   3  519.14   15.66
   1  16  -3  517.33   15.05
  -1  16   3  525.84   17.32
   1  16  -2   58.82    4.95
   1  16  -2   57.98    4.20
  -1  16   2   63.54    4.54
  -1  16   2   55.89    4.28
   1  16  -2   63.98    4.13
  -1  16   2   59.90    3.75
  -1  16   2   59.69    4.53
  -1  16   2   63.47    5.03
   1  16  -2   65.29    5.09
  -1  16   1  271.42    7.20
   1  16  -1  270.58    8.82
   1  16  -1  291.10   10.18
  -1  16   1  267.23    9.16
  -1  16   1  280.78    8.96
   1  16  -1  259.78    9.95
  -1  16   1  292.21   10.41
  -1  16   1  275.64    9.39
   1  16  -1  276.29    8.22
   1  16   0   14.19    2.25
  -1  16   0   19.60    2.44
  -1  16   0   19.93    2.82
  -1  16   0   17.59    2.51
   1  16   0   16.35    2.49
   1  16   0   19.64    2.35
  -1  16   0   16.11    1.73
  -1  16   0   16.38    2.65
   1  16   0   21.32    2.94
  -1 -16   0   19.34    2.32
   1 -16   0   16.26    1.82
  -1  16  -1  218.28    7.45
  -1  16  -1  243.46   10.76
   1  16   1  236.16    9.61
  -1  16  -1  247.16   10.20
   1  16   1  217.39    9.76
  -1  16  -1  235.47   10.33
  -1 -16  -1  229.31    9.19
   1  16   1  246.84    9.25
  -1  16  -1  242.11    9.17
  -1  16  -2  180.41    9.21
   1  16   2  175.74    8.42
  -1  16  -2  177.11    7.48
   1  16   2  174.61    8.18
  -1  16  -2  169.24    8.46
  -1  16  -2  167.92    8.80
  -1 -16  -2  181.57    8.05
   1  16   2  182.28    7.90
  -1  16  -2  180.71    6.14
   1  16   3  144.81    7.54
  -1 -16  -3  156.34    7.54
  -1  16  -3  143.16    8.25
  -1  16  -3  161.99    8.24
  -1  16  -3  152.39    6.73
  -1  16  -3  145.71    7.96
   1  16   3  148.34    7.19
   1  16   3  152.82    7.66
  -1  16  -3  157.48    5.41
  -1  16  -4   20.03    3.14
   1  16   4   23.25    2.89
  -1  16  -4   25.88    3.34
  -1  16  -4   20.78    2.22
  -1  16  -4   23.33    3.02
   1  16   4   25.73    2.90
  -1  16  -4   21.34    1.70
  -1 -16  -4   27.37    3.04
   1  16   5    6.15    1.80
   1  16   5    6.17    1.16
  -1  16  -5    5.89    0.89
  -1  16  -5    7.84    1.41
  -1  16  -5    6.20    1.78
   1  16   5    7.80    1.80
  -1  16  -5    3.31    1.70
  -1 -16  -5    5.19    1.40
  -1  16  -5    5.26    1.93
   1 -16   6  213.28    9.41
   1  16   6  213.05    9.80
   1  16   6  206.98    6.78
  -1  16  -6  218.48   11.27
  -1  16  -6  213.49   10.53
  -1  16  -6  216.24    7.59
  -1  16  -6  220.67    6.62
   1  16   6  207.46    9.35
  -1  16  -7    4.40    1.85
   1  16   7    4.12    1.45
  -1  16  -7    4.79    0.84
   1 -16   7    3.57    1.40
  -1  16  -7    7.11    1.18
   1  16   7    8.64    1.94
  -1  16  -7    7.46    2.26
  -1  16  -8    0.35    1.79
  -1  16  -8    4.90    0.94
   1  16   8    1.48    1.19
   1  16   8    0.06    0.93
  -1  16  -8    1.92    0.62
  -1  16  -8    3.17    1.73
   1 -16   8    1.54    1.07
   1  16   9    3.86    1.64
  -1  16  -9    2.20    1.65
   1 -16   9    4.46    1.52
   1  16   9    3.80    1.60
  -1  16  -9    1.60    1.95
  -1  16  -9    3.90    0.90
  -1  16  -9    2.99    0.60
  -1  16  -9    3.85    0.80
  -1  16 -10   74.28    6.86
   1  16  10   58.00    5.29
   1 -16  10   75.06    5.72
  -1  16 -10   81.61    7.49
  -1  16 -10   75.61    3.77
  -1  16 -10   66.45    2.37
   1  16  10   73.80    5.89
  -1  16 -11  156.50   10.59
   1 -16  11  155.94    8.67
   1  16  11  167.58    9.32
   1 -16  11  147.89    9.12
  -1  16 -11  149.15   10.62
   1  16  11  149.73    8.78
   1  16  12  124.50    7.99
   1  16  12  114.11    7.90
   1 -16  12  119.99    8.20
  -1  16 -12  128.24    9.98
  -1  16 -12  128.15    9.75
   1 -16  12  115.25    7.56
   1  16  13   74.24    6.10
   1  16  13   75.99    6.48
  -1  16 -13   78.32    7.91
   1 -16  13   62.79    5.64
  -1  16 -13   72.00    7.63
  -1  16 -14   18.81    4.08
   1 -16  14   12.78    2.73
   1  16  14   13.36    2.82
   1  16  14   10.81    2.44
   1 -16  15   38.96    4.70
   1  16  15   38.86    4.51
   1  16  15   47.89    5.43
   1 -16  16    2.08    1.44
   1  16  16    0.90    1.04
   1 -16  17   53.05    5.68
   1  16  17   53.40    5.38
  -1  17  16    2.34    1.40
  -1 -17  16   -2.28    1.63
  -1  17  15    3.04    1.59
  -1 -17  15    0.51    1.19
  -1  17  14   86.15    7.23
   1  17 -14   96.99    9.29
  -1 -17  14   92.10    7.55
  -1  17  14   86.22    6.81
   1  17 -13   23.16    4.56
  -1 -17  13   19.34    3.48
  -1  17  13   18.19    3.09
  -1  17  13   21.79    3.53
  -1  17  12   22.72    3.50
  -1 -17  12   22.36    3.59
   1  17 -12   33.73    5.32
  -1  17  12   21.80    3.31
  -1 -17  11   90.14    6.92
   1  17 -11   90.73    8.21
  -1  17  11   82.55    6.41
  -1  17  11   86.43    6.57
   1  17 -10    6.77    1.10
  -1 -17  10    7.00    1.99
   1  17 -10    7.23    1.59
  -1  17  10    4.56    1.69
  -1  17  10   13.07    2.59
   1  17 -10    6.77    2.46
   1  17  -9   13.22    3.22
  -1  17   9   12.02    2.37
  -1 -17   9   11.63    2.42
  -1  17   9   11.29    2.32
   1  17  -9   12.02    1.61
   1  17  -9   11.30    1.91
   1  17  -8    2.50    0.83
  -1 -17   8    4.19    1.61
   1  17  -8    3.27    1.64
   1  17  -8    2.90    1.05
  -1  17   8    2.63    1.18
  -1  17   8    1.98    1.31
  -1  17   7   52.80    4.66
   1  17  -7   52.87    5.54
  -1  17   7   48.46    4.23
  -1 -17   7   44.80    4.41
   1  17  -7   54.18    3.95
   1  17  -7   54.41    3.72
   1  17  -6  122.87    6.00
  -1  17   6  112.44    6.84
   1  17  -6  108.00    5.64
  -1  17   6  106.58    6.23
  -1 -17   6  116.09    7.02
   1 -17  -6  105.19    6.37
   1  17  -6  129.63    8.31
   1  17  -5   93.92    6.92
  -1  17   5   95.24    6.12
  -1 -17   5   88.78    6.02
   1  17  -5   91.96    5.10
   1 -17  -5   95.30    5.74
   1  17  -5   95.03    5.33
  -1  17   5   92.33    5.48
   1  17  -4    1.34    1.03
  -1  17   4   -0.81    0.91
  -1  17   4    0.73    0.90
   1  17  -4    0.29    1.45
   1  17  -4    0.92    0.82
  -1  17   4    1.16    1.18
   1 -17  -4    0.92    0.69
  -1  17   3  130.40    6.13
   1 -17  -3  128.97    6.34
  -1  17   3  124.81    6.93
   1  17  -3  122.05    6.04
   1  17  -3  132.49    6.69
   1  17  -3  141.11    8.33
  -1  17   3  121.57    6.53
  -1  17   2    1.85    1.37
  -1  17   2    0.31    0.76
  -1  17   2    0.05    0.89
   1  17  -2    0.39    0.85
   1  17  -2    0.51    0.79
  -1  17   1  579.25   17.65
  -1  17   1  588.90   15.94
  -1  17   1  595.88   18.49
   1  17  -1  579.59   17.71
   1  17  -1  606.54   17.13
   1  17   0   81.49    4.84
  -1  17   0   80.07    4.05
  -1 -17   0   83.36    5.02
  -1  17   0   79.27    5.55
  -1  17   0   83.53    5.12
   1  17   0   80.02    5.19
  -1  17  -1   85.69    6.08
  -1  17  -1   97.00    4.45
  -1 -17  -1   94.62    5.59
  -1  17  -1   95.54    5.49
   1  17   1   93.96    5.86
   1  17   1  102.67    5.68
  -1  17  -2  112.68    5.89
   1  17   2  106.19    6.44
  -1 -17  -2  106.93    6.13
   1  17   2  112.97    6.14
  -1  17  -2  105.38    4.54
  -1  17  -2  114.26    7.19
  -1  17  -3   54.51    4.89
  -1  17  -3   54.58    2.95
   1  17   3   60.28    4.45
  -1  17  -3   49.89    4.87
   1  17   3   55.32    4.57
  -1 -17  -3   53.88    4.37
  -1  17  -3   55.58    3.93
  -1 -17  -4   16.15    2.47
  -1  17  -4   18.02    3.10
  -1  17  -4   15.49    3.00
   1  17   4   19.66    2.64
  -1  17  -4   22.66    1.76
  -1  17  -4   20.97    2.36
   1  17   4   20.38    2.86
  -1  17  -5    2.02    1.55
  -1  17  -5    0.73    0.48
   1  17   5    2.39    1.24
   1  17   5    1.10    0.70
  -1  17  -5   -0.69    1.71
  -1  17  -5    1.16    0.80
   1  17   5    1.19    1.03
  -1  17  -6  108.05    4.15
   1  17   6   99.31    6.57
   1  17   6   99.58    6.32
  -1  17  -6   99.44    7.15
  -1  17  -6  102.04    7.68
  -1  17  -6  104.18    5.03
   1  17   6  109.12    4.57
  -1  17  -7   24.53    3.92
   1 -17   7   15.00    2.48
   1  17   7   19.43    2.88
  -1  17  -7   18.38    1.89
  -1  17  -7   18.58    1.58
   1  17   7   20.10    2.99
  -1  17  -7   15.52    3.12
  -1  17  -8   -2.41    2.25
   1 -17   8   -0.26    1.17
  -1  17  -8    0.60    0.57
   1  17   8    0.96    0.87
   1  17   8   -0.74    1.68
  -1  17  -8   -0.98    1.88
  -1  17  -8   -0.39    0.55
   1  17   9  148.31    8.68
   1 -17   9  147.75    8.21
  -1  17  -9  156.43    5.59
  -1  17  -9  177.43   11.16
  -1  17  -9  155.98    5.32
   1  17   9  142.79    8.40
  -1  17  -9  173.48   10.42
   1  17  10    6.18    1.81
  -1  17 -10    4.43    0.89
   1 -17  10    6.24    1.99
  -1  17 -10    7.40    2.96
  -1  17 -10    5.44    2.35
   1  17  10    5.15    1.90
   1 -17  11   96.92    6.82
  -1  17 -11   98.35    8.38
   1  17  11   98.38    7.17
   1  17  11   94.33    7.04
  -1  17 -11  109.92    9.18
  -1  17 -12   39.94    5.55
   1  17  12   36.23    4.33
   1  17  12   34.80    4.40
   1 -17  12   38.85    4.40
  -1  17 -12   47.70    6.20
   1  17  13    1.11    0.92
   1 -17  13    2.01    1.58
   1  17  13    1.67    1.52
  -1  17 -13    1.81    2.22
  -1  17 -13   -0.24    1.49
   1 -17  14   -1.23    1.54
  -1  17 -14    0.21    1.59
   1  17  14   -0.60    1.22
   1  17  14    0.01    1.13
   1 -17  15  106.03    7.89
   1  17  15  102.16    7.58
   1  17  16    4.08    1.76
   1 -17  16    0.81    1.16
   1 -17  17    3.11    1.72
  -1 -18  15    6.24    2.35
  -1  18  15    2.94    1.47
  -1 -18  14   -0.70    1.22
  -1  18  14   -1.06    1.52
  -1  18  14   -4.20    1.81
  -1 -18  13   44.29    5.20
   1  18 -13   53.18    6.89
  -1  18  13   51.90    5.50
  -1  18  13   54.09    5.38
   1  18 -12    6.16    1.58
  -1 -18  12    2.58    1.51
  -1  18  12    4.24    1.87
   1  18 -12    7.62    3.28
  -1  18  12    5.31    1.91
  -1 -18  11   50.59    5.28
   1  18 -11   65.13    4.76
   1  18 -11   62.10    6.85
  -1  18  11   56.63    5.39
  -1  18  11   60.15    5.52
   1  18 -10   36.90    2.59
  -1  18  10   26.66    3.68
  -1 -18  10   37.00    4.31
   1  18 -10   29.22    4.71
  -1  18  10   26.74    3.66
   1  18 -10   28.38    3.09
   1  18  -9  182.54    7.13
  -1 -18   9  189.23   10.00
  -1  18   9  193.36    9.70
   1  18  -9  195.09    8.40
   1  18  -9  194.53   11.59
  -1  18   9  179.49    9.60
   1  18  -8   72.45    6.85
  -1  18   8   81.38    5.77
  -1  18   8   72.34    5.76
  -1 -18   8   72.86    5.83
   1  18  -8   74.20    4.81
   1  18  -8   73.25    4.36
  -1 -18   7  151.80    8.51
   1  18  -7  164.81   10.01
  -1  18   7  152.02    8.49
   1  18  -7  154.05    6.95
   1  18  -7  168.42    7.43
  -1  18   7  163.87    8.25
   1  18  -6    5.18    1.30
  -1 -18   6    4.19    1.48
  -1  18   6    4.96    1.46
   1  18  -6   10.49    2.86
   1  18  -6    5.97    1.36
  -1  18   6    5.17    1.65
   1  18  -5    0.24    0.89
   1  18  -5    0.73    1.55
  -1  18   5    1.20    1.28
  -1  18   5    2.41    1.19
   1  18  -5    1.76    0.85
  -1 -18   5   -0.39    1.12
   1 -18  -5    1.55    0.63
   1  18  -4   59.25    4.34
  -1  18   4   56.78    4.14
   1  18  -4   54.97    5.40
   1 -18  -4   57.87    4.31
  -1  18   4   55.40    4.67
   1  18  -4   50.82    3.80
  -1  18   4   56.98    4.18
  -1  18   3   -0.34    1.02
   1 -18  -3   -0.22    0.62
   1  18  -3   -2.66    2.12
  -1  18   3    0.07    1.06
   1  18  -3   -0.60    0.97
  -1  18   3    0.85    0.80
   1  18  -3    1.53    1.05
  -1  18   2    2.20    1.03
  -1  18   2    3.77    1.09
   1  18  -2    3.29    1.16
  -1  18   2    3.02    1.15
   1 -18  -2    2.25    0.88
   1  18  -2    2.13    1.10
   1  18  -1  258.89   10.53
  -1  18   1  263.51    9.04
  -1  18   1  263.74   10.54
   1  18  -1  260.36    9.86
  -1  18   1  245.61   10.85
   1  18   0    4.50    1.36
  -1  18   0    6.12    1.21
   1  18   0    5.90    1.65
  -1  18   0    4.51    1.67
  -1  18   0    4.86    1.56
  -1 -18  -1   30.69    3.15
   1  18   1   25.26    3.08
  -1  18  -1   27.11    2.97
   1  18   1   23.04    2.72
  -1  18  -1   26.40    2.27
  -1  18  -1   34.70    3.93
   1  18   2  158.27    8.25
  -1  18  -2  169.78    6.15
   1  18   2  162.82    7.80
  -1  18  -2  168.25    7.64
  -1 -18  -2  163.28    8.00
  -1  18  -2  159.06    8.93
  -1  18  -3   26.82    3.64
   1  18   3   36.39    3.52
  -1  18  -3   29.68    2.23
  -1  18  -3   31.32    3.01
  -1 -18  -3   27.07    3.17
   1  18   3   25.35    3.27
  -1  18  -3   31.98    3.96
  -1  18  -4  340.40   14.58
   1  18   4  330.65   13.07
  -1  18  -4  340.22   14.01
  -1  18  -4  352.86    9.65
  -1  18  -4  322.92   11.28
   1  18   4  338.82   12.64
   1  18   5  109.66    6.95
  -1  18  -5  109.15    4.29
   1  18   5  104.92    5.27
  -1  18  -5  108.01    7.86
  -1  18  -5  103.99    7.31
   1  18   5  106.35    6.53
  -1  18  -5  103.65    5.40
   1  18   6   95.35    6.54
   1  18   6   96.21    4.43
   1  18   6   80.04    5.77
  -1  18  -6   84.89    7.19
  -1  18  -6   97.12    3.90
  -1  18  -6   86.86    4.73
  -1  18  -6   98.44    7.23
  -1  18  -7  102.63    7.62
   1  18   7   82.83    6.29
  -1  18  -7   93.39    3.85
   1  18   7   97.62    6.53
  -1  18  -7   92.28    4.65
  -1  18  -7   98.53    7.89
  -1  18  -8   68.81    3.68
   1  18   8   68.96    5.73
   1  18   8   65.54    5.42
  -1  18  -8   68.20    6.84
  -1  18  -8   63.70    6.24
   1 -18   8   62.10    5.21
  -1  18  -8   66.22    3.18
  -1  18  -9   17.65    3.80
   1  18   9   12.47    2.52
  -1  18  -9   13.37    1.40
   1 -18   9   16.42    2.74
  -1  18  -9   15.86    1.55
   1  18   9   15.45    2.82
  -1  18  -9   11.61    3.08
   1  18  10   58.53    5.50
   1  18  10   62.40    5.58
  -1  18 -10   54.77    6.14
   1 -18  10   52.92    4.99
  -1  18 -10   60.66    6.70
  -1  18 -11   57.89    6.69
   1  18  11   53.86    5.34
  -1  18 -11   55.57    6.33
   1  18  11   57.34    5.46
   1 -18  11   49.45    4.96
   1  18  12   12.97    2.81
  -1  18 -12   17.92    3.92
   1  18  12   10.66    2.61
   1 -18  12   10.81    2.46
  -1  18 -12   12.15    3.35
  -1  18 -13   60.16    7.09
   1 -18  13   60.87    5.71
   1  18  13   61.94    6.04
   1  18  13   62.80    5.94
  -1  18 -13   70.94    7.87
  -1  18 -14    4.65    2.24
   1  18  14    3.75    1.68
   1 -18  14    6.85    2.08
   1  18  14    2.53    1.55
   1  18  15    7.04    2.15
   1 -18  15    8.22    2.26
   1 -18  16    2.91    1.65
  -1 -19  14   34.62    4.74
  -1  19  14   28.15    4.16
  -1  19  14   30.97    4.41
  -1  19  13   14.73    2.92
  -1 -19  13   11.28    2.60
  -1  19  13    7.59    2.26
   1  19 -13   13.89    3.97
  -1  19  12    5.71    2.03
   1  19 -12    7.14    2.75
  -1  19  12    3.64    1.81
  -1 -19  12    5.51    1.99
  -1 -19  11   33.54    4.39
  -1  19  11   28.79    3.93
   1  19 -11   34.42    5.28
   1  19 -11   37.74    3.56
  -1  19  11   35.35    4.32
   1  19 -10   27.67    2.99
  -1 -19  10   23.41    3.57
  -1  19  10   24.89    3.60
   1  19 -10   27.20    4.61
  -1  19  10   26.64    3.64
  -1 -19   9   70.30    6.04
   1  19  -9   81.38    5.16
   1  19  -9   72.01    7.16
  -1  19   9   71.96    5.82
   1  19  -9   76.64    4.34
  -1  19   9   76.98    6.20
   1  19  -8  115.69    6.10
   1  19  -8  104.51    5.47
   1  19  -8  114.80    8.74
  -1 -19   8  111.71    7.42
  -1  19   8  102.14    7.12
  -1  19   8  100.32    6.74
  -1  19   7   18.26    2.72
  -1 -19   7   19.74    3.00
   1  19  -7   18.57    2.35
  -1  19   7   22.77    3.32
   1  19  -7   19.66    2.40
   1  19  -7   17.24    3.56
   1  19  -6   57.67    5.93
  -1  19   6   50.77    4.71
  -1  19   6   44.90    4.12
  -1 -19   6   47.53    4.73
   1  19  -6   49.10    3.78
   1  19  -6   50.00    3.93
   1 -19  -5   17.62    2.53
  -1  19   5   22.04    2.73
  -1  19   5   23.88    3.16
   1  19  -5   16.06    3.18
   1  19  -5   23.14    2.59
   1  19  -5   20.11    2.58
   1  19  -4   82.41    5.39
   1  19  -4   80.83    4.98
  -1  19   4   78.20    5.09
  -1  19   4   89.12    6.13
   1  19  -4   93.47    7.21
   1 -19  -4   87.04    5.51
  -1  19   4   90.26    5.51
  -1  19   3   13.50    2.37
   1  19  -3   12.89    2.16
   1  19  -3   13.34    2.01
   1 -19  -3   12.96    2.03
   1  19  -3   10.96    2.45
  -1  19   3   11.47    2.14
  -1  19   3   13.11    1.95
  -1  19   2    3.12    1.40
   1 -19  -2    1.06    0.91
  -1  19   2    4.42    1.30
   1  19  -2    4.41    1.51
  -1  19   2    3.23    1.41
   1  19  -2    4.01    1.19
   1  19  -1    6.15    1.50
   1 -19  -1    2.92    1.09
   1  19  -1    5.53    1.70
  -1  19   1    5.99    1.86
  -1  19   1    5.30    1.35
  -1  19   1    5.56    1.70
  -1  19   0    3.98    1.11
   1  19   0    3.96    1.41
   1  19   0    2.94    1.15
  -1  19   0    4.85    1.42
  -1  19   0    4.09    1.53
  -1 -19  -1   25.02    2.96
  -1  19  -1   27.42    2.38
   1  19   1   24.56    3.28
  -1  19  -1   24.60    3.03
   1  19   1   33.59    3.35
  -1  19  -1   26.09    3.75
  -1  19  -2   34.46    3.39
   1  19   2   31.36    3.34
  -1  19  -2   35.92    4.27
  -1  19  -2   29.57    2.36
  -1 -19  -2   30.95    3.40
   1  19   2   28.08    3.43
  -1  19  -2   24.23    3.56
  -1  19  -3   45.69    4.95
   1  19   3   47.91    4.52
  -1  19  -3   47.88    3.86
  -1  19  -3   50.50    2.99
  -1  19  -3   44.27    4.69
   1  19   3   49.35    4.25
  -1  19  -4   38.23    4.68
   1  19   4   33.72    3.65
  -1  19  -4   27.87    3.94
  -1  19  -4   38.32    2.46
   1  19   4   41.79    4.28
   1  19   4   37.73    3.36
  -1  19  -4   34.86    3.21
  -1  19  -5   10.27    1.23
  -1  19  -5    7.25    2.31
  -1  19  -5   12.18    2.96
   1  19   5    9.49    1.63
  -1  19  -5    8.39    1.55
   1  19   5    9.28    2.11
   1  19   5   10.26    2.34
  -1  19  -6   13.79    3.05
   1  19   6   12.72    2.52
  -1  19  -6   12.88    2.78
   1  19   6   11.92    1.56
   1  19   6   11.29    2.29
  -1  19  -6   15.13    2.00
  -1  19  -6   13.40    1.39
  -1  19  -7  257.36   13.01
   1  19   7  268.72   12.31
   1  19   7  254.57   11.57
  -1  19  -7  276.22    7.90
  -1  19  -7  271.67   14.11
  -1  19  -7  263.47    9.21
  -1  19  -8  177.23   10.67
   1  19   8  164.06    9.42
  -1  19  -8  172.87   11.26
  -1  19  -8  161.81    5.54
  -1  19  -8  168.47    6.50
   1  19   8  162.89    9.07
   1  19   9   83.66    6.67
  -1  19  -9   69.09    6.89
   1  19   9   82.86    6.44
   1 -19   9   83.91    6.32
  -1  19  -9   87.74    4.06
  -1  19  -9  101.88    8.63
   1  19  10    1.89    1.13
   1  19  10   -0.27    1.15
   1 -19  10    1.32    1.04
  -1  19 -10    0.35    1.90
  -1  19 -10   -0.32    1.58
  -1  19 -11   17.91    3.81
   1  19  11   13.53    2.72
   1  19  11   17.87    3.19
   1 -19  11   13.96    2.79
  -1  19 -11   18.49    3.96
  -1  19 -12    2.33    1.88
   1 -19  12    2.69    1.53
  -1  19 -12    1.49    1.81
   1  19  12    4.68    2.05
  -1  19 -13   30.81    5.45
   1  19  13   27.05    3.94
   1 -19  13   23.60    3.60
  -1  19 -13   42.54    6.05
   1  19  13   31.07    4.32
   1 -19  14   17.83    3.32
   1  19  14   14.53    2.93
   1 -19  15   60.82    6.05
  -1  20  13    0.32    1.22
  -1  20  13    0.29    1.43
  -1 -20  13    0.73    1.23
  -1  20  12   -1.07    1.60
  -1 -20  12    0.71    1.41
  -1  20  12    0.60    1.22
   1  20 -12   -1.34    2.21
  -1  20  11   16.44    3.04
  -1 -20  11   20.05    3.39
  -1  20  11   17.22    3.22
   1  20 -11   17.96    4.01
   1  20 -10   21.81    2.67
  -1  20  10   17.49    3.16
  -1 -20  10   20.57    3.34
  -1  20  10   24.38    3.61
   1  20 -10   18.41    4.08
  -1 -20   9    1.50    1.56
   1  20  -9    1.07    0.66
   1  20  -9   -1.70    2.26
  -1  20   9   -0.02    1.06
  -1  20   9    0.39    0.96
   1  20  -9    1.54    0.97
  -1 -20   8   14.89    2.98
   1  20  -8   20.63    3.90
   1  20  -8   14.73    2.18
  -1  20   8   13.06    2.54
  -1  20   8   20.52    3.09
   1  20  -8   16.75    2.18
  -1 -20   7   21.28    3.27
   1  20  -7   23.63    2.65
  -1  20   7   23.34    3.37
   1  20  -7   16.11    3.41
  -1  20   7   22.78    3.09
   1  20  -7   19.91    2.49
   1  20  -6   61.60    4.27
  -1  20   6   44.49    4.20
  -1  20   6   51.04    4.88
   1  20  -6   52.96    5.85
   1  20  -6   55.51    4.30
  -1  20   5   11.71    2.39
   1  20  -5   10.04    2.67
   1  20  -5   10.07    1.78
  -1  20   5   12.80    2.19
   1  20  -5   12.61    2.10
   1  20  -4   27.82    2.93
  -1  20   4   33.98    3.38
   1 -20  -4   24.70    2.99
  -1  20   4   28.65    3.56
   1  20  -4   28.99    4.33
   1  20  -4   30.13    3.33
  -1  20   3   -0.07    1.15
   1  20  -3   -0.30    0.68
  -1  20   3   -0.76    1.22
   1  20  -3   -0.50    1.59
   1  20  -3    1.42    1.07
  -1  20   3   -0.41    0.82
   1 -20  -3   -0.19    0.53
   1  20  -2  158.53    8.21
   1  20  -2  159.99    7.54
  -1  20   2  156.02    7.06
   1 -20  -2  153.61    7.37
  -1  20   2  155.80    8.26
  -1  20   2  148.76    8.32
   1  20  -1  156.85    7.57
  -1  20   1  150.05    8.55
   1  20  -1  156.84    8.28
  -1  20   1  163.50    6.93
   1 -20  -1  154.74    7.13
  -1  20   1  149.37    7.99
   1  20   0   14.50    2.34
  -1  20   0   13.66    2.41
  -1  20   0   16.83    3.00
  -1  20   0   12.72    1.77
   1  20   0   12.34    2.52
  -1 -20  -1  335.47   12.80
  -1  20  -1  357.40   12.98
  -1  20  -1  317.68   14.06
  -1  20  -1  355.39   10.90
   1  20   1  352.69   12.71
   1  20   1  344.86   13.49
  -1  20  -2   37.51    3.61
   1  20   2   32.83    3.79
  -1  20  -2   28.04    3.93
  -1  20  -2   35.81    2.64
   1  20   2   36.34    3.67
  -1  20  -2   36.08    4.36
  -1  20  -3    9.55    2.56
   1  20   3   10.02    2.36
   1  20   3    6.98    1.91
  -1  20  -3   13.08    2.89
  -1  20  -3    9.87    1.37
  -1  20  -3    7.55    1.72
  -1  20  -4   20.25    3.41
  -1  20  -4   22.97    1.91
   1  20   4   21.19    2.60
  -1  20  -4   19.21    3.39
   1  20   4   20.87    2.97
  -1  20  -4   24.70    2.80
   1  20   4   18.32    2.96
   1  20   5   14.89    2.05
   1  20   5   13.00    2.36
   1  20   5   13.78    2.63
  -1  20  -5   12.33    2.86
  -1  20  -5   14.99    3.00
  -1  20  -5   12.06    1.95
  -1  20  -5   13.12    1.41
   1  20   6  140.58    6.04
   1  20   6  139.40    8.11
   1  20   6  144.02    8.64
  -1  20  -6  135.24    9.61
  -1  20  -6  136.83    9.20
  -1  20  -6  149.51    5.19
  -1  20  -6  141.71    6.64
   1  20   7    0.95    1.38
  -1  20  -7    0.60    1.72
  -1  20  -7    5.48    2.33
   1  20   7    2.16    1.27
  -1  20  -7    2.55    0.94
  -1  20  -8    3.12    2.08
  -1  20  -8    2.28    1.67
   1  20   8    6.80    2.17
   1  20   8    5.26    2.01
  -1  20  -8    4.04    1.08
   1  20   9   34.54    4.19
  -1  20  -9   31.32    4.81
  -1  20  -9   31.35    4.97
   1  20   9   33.92    4.30
   1  20  10   12.67    2.72
   1  20  10   13.15    2.89
  -1  20 -10    9.97    2.98
   1 -20  10   10.77    2.50
  -1  20 -10   11.44    3.37
   1  20  11    1.02    1.47
   1 -20  11    0.34    1.15
  -1  20 -11   -2.41    2.20
   1  20  11    0.09    1.02
  -1  20 -11   -0.03    1.38
  -1  20 -12   38.29    5.91
   1  20  12   32.33    4.39
   1 -20  12   33.85    4.31
  -1  20 -12   33.91    5.35
   1  20  12   41.37    5.00
   1  20  13   25.49    4.07
  -1  20 -13   28.77    5.30
   1 -20  13   26.04    3.93
   1 -20  14    4.61    1.76
  -1  21  13    9.83    2.58
  -1 -21  12   57.39    5.90
  -1  21  12   46.61    5.31
  -1  21  12   53.03    5.62
   1  21 -12   57.36    7.23
   1  21 -11    5.96    2.92
  -1 -21  11    6.76    1.98
  -1  21  11    6.83    2.09
  -1  21  11    7.56    2.20
  -1  21  10    8.11    2.17
   1  21 -10    5.60    2.64
  -1  21  10    9.26    2.53
  -1 -21  10    8.98    2.50
   1  21  -9   24.05    4.51
  -1  21   9   29.70    4.07
   1  21  -9   30.50    3.06
  -1 -21   9   25.54    3.76
  -1  21   9   25.85    3.58
  -1 -21   8    0.64    0.89
  -1  21   8    0.36    1.21
   1  21  -8   -0.71    0.79
   1  21  -8    0.21    0.65
   1  21  -8    2.38    2.09
  -1  21   8   -1.36    1.16
  -1  21   7    0.79    1.07
   1  21  -7    0.79    0.83
   1  21  -7    0.15    1.73
   1  21  -7   -1.72    0.95
  -1  21   7   -0.97    1.40
  -1  21   6   60.18    4.94
   1  21  -6   61.48    4.38
   1  21  -6   57.44    4.54
   1  21  -6   69.71    6.88
  -1  21   6   62.05    5.53
   1  21  -5   -0.04    0.74
  -1  21   5    0.82    1.04
   1  21  -5   -0.01    0.87
  -1  21   5   -1.25    0.95
   1  21  -4  122.79    7.16
   1  21  -4  147.10    9.66
   1  21  -4  126.99    6.59
  -1  21   4  128.85    6.91
  -1  21   4  123.66    7.70
   1  21  -3    0.23    0.85
   1 -21  -3    0.43    0.71
  -1  21   3    0.24    0.69
   1  21  -3    1.01    1.10
   1  21  -3   -0.48    1.74
  -1  21   3    1.74    1.46
  -1  21   3   -0.13    0.96
  -1  21   2   38.40    3.36
  -1  21   2   39.48    4.13
   1  21  -2   36.33    3.47
   1 -21  -2   35.80    3.41
   1  21  -2   39.53    4.00
  -1  21   2   39.75    4.34
   1 -21  -1   66.48    4.47
  -1  21   1   61.46    5.45
  -1  21   1   59.44    5.00
  -1  21   1   63.38    4.18
   1  21  -1   60.65    4.59
   1  21  -1   63.77    5.22
  -1  21   0  107.52    7.54
  -1  21   0  128.44    7.34
   1  21   0  131.33    7.72
  -1  21   0  123.63    5.85
   1  21   0  130.62    6.96
   1  21   1   76.07    5.94
  -1  21  -1   90.29    5.97
  -1  21  -1   85.87    4.53
  -1  21  -1   79.32    6.54
   1  21   1   85.17    5.70
   1  21   2    0.97    1.15
  -1  21  -2    0.81    0.89
  -1  21  -2    1.93    1.54
  -1  21  -2    1.21    0.68
   1  21   2    1.91    1.15
  -1  21  -2    0.86    1.62
   1  21   3  187.73    9.15
   1  21   3  196.78    9.08
  -1  21  -3  186.95    8.69
  -1  21  -3  192.84    6.91
  -1  21  -3  184.14   10.51
   1  21   3  197.56   10.05
  -1  21  -3  180.53   10.63
   1  21   4   -1.18    0.95
   1  21   4    0.18    0.93
  -1  21  -4    0.02    1.45
   1  21   4   -0.59    1.02
  -1  21  -4   -0.24    0.77
  -1  21  -4   -1.55    1.94
  -1  21  -4    0.22    0.36
  -1  21  -5    1.35    1.32
  -1  21  -5   -0.80    1.70
   1  21   5   -0.32    1.08
   1  21   5   -0.02    0.79
  -1  21  -5   -1.68    0.95
  -1  21  -5    0.50    0.40
   1  21   5   -1.99    1.23
   1  21   6    0.02    1.17
  -1  21  -6    1.44    1.88
   1  21   6    1.68    0.60
  -1  21  -6    0.17    0.72
   1  21   6    1.14    1.11
  -1  21  -6   -0.07    1.59
  -1  21  -7   72.48    6.86
   1  21   7   69.99    6.14
  -1  21  -7   86.80    7.93
  -1  21  -7   76.79    4.59
   1  21   7   66.40    5.73
  -1  21  -8   25.87    4.40
   1  21   8   23.05    3.48
   1  21   8   27.53    3.90
  -1  21  -8   26.99    4.64
  -1  21  -8   28.77    2.64
   1  21   9   28.04    3.92
  -1  21  -9   34.48    5.30
  -1  21  -9   24.21    4.35
   1  21   9   23.46    3.63
   1  21  10   62.38    6.02
   1  21  10   70.17    6.48
  -1  21 -10   68.71    7.22
  -1  21 -10   72.00    7.86
   1  21  11   44.16    5.15
  -1  21 -11   49.69    6.71
   1  21  11   40.24    4.89
   1 -21  11   43.82    4.95
  -1  21 -11   43.11    6.11
   1  21  12   18.11    3.41
   1  21  12   18.54    3.46
   1 -21  12   19.13    3.41
  -1  21 -12    8.76    3.27
   1 -21  13  115.49    8.39
  -1  22  12    5.01    1.81
  -1 -22  11   81.57    7.18
   1  22 -11   99.36    9.42
  -1  22  11  101.42    7.87
  -1  22  11  102.62    7.73
  -1  22  10   20.51    3.45
  -1 -22  10   20.32    3.55
   1  22 -10   13.62    3.49
  -1  22  10   17.34    3.33
  -1 -22   9   -1.49    1.21
   1  22  -9   -1.98    2.56
  -1  22   9   -3.05    1.52
  -1  22   9    0.49    0.99
  -1  22   8   43.86    4.60
   1  22  -8   43.45    3.72
   1  22  -8   35.91    5.38
   1  22  -8   48.67    3.90
  -1  22   8   50.80    5.23
  -1  22   7    2.50    1.54
   1  22  -7    0.09    0.56
   1  22  -7    0.24    1.74
  -1  22   7    0.51    0.93
   1  22  -7    4.18    1.31
  -1  22   6   30.05    3.98
  -1  22   6   23.92    3.21
   1  22  -6   28.98    3.10
   1  22  -6   37.17    5.31
   1  22  -6   32.97    3.51
   1  22  -5    0.52    1.65
  -1  22   5    0.50    0.89
   1  22  -5    0.15    0.94
  -1  22   5    0.12    1.11
   1  22  -5    1.05    0.70
  -1  22   4   -1.68    1.65
   1  22  -4    0.14    1.08
  -1  22   4    1.56    0.97
   1  22  -4    0.79    0.91
   1  22  -3   25.78    3.32
  -1  22   3   23.45    3.27
  -1  22   3   27.58    3.59
   1  22  -3   29.35    4.44
  -1  22   3   25.75    2.93
   1  22  -3   29.86    3.11
  -1  22   2   86.82    6.33
  -1  22   2   89.24    6.58
   1  22  -2   86.62    6.22
   1 -22  -2   74.45    5.15
   1  22  -2   92.58    5.69
  -1  22   2   87.40    5.29
   1 -22  -1    1.10    0.75
   1  22  -1   -0.27    0.78
  -1  22   1    0.54    1.05
  -1  22   1   -0.40    1.53
  -1  22   1   -0.25    0.66
   1  22  -1   -0.05    1.04
   1  22   0    2.89    1.23
   1  22   0    0.74    1.28
  -1  22   0    1.33    0.82
  -1  22   0    2.88    1.56
  -1  22   0   -0.80    1.19
  -1  22  -1   13.46    2.54
  -1  22  -1   10.94    2.42
   1  22   1   13.66    2.63
   1  22   1   10.67    2.17
  -1  22  -1   15.02    1.89
   1  22   2    9.36    2.30
   1  22   2    9.80    2.14
  -1  22  -2    8.04    1.87
  -1  22  -2    9.58    1.43
  -1  22  -2    7.61    2.30
  -1  22  -2   12.69    3.06
   1  22   2    8.10    1.94
  -1  22  -3   40.84    3.92
  -1  22  -3   38.56    4.92
   1  22   3   48.45    4.87
   1  22   3   40.47    4.03
  -1  22  -3   35.95    4.80
   1  22   3   34.66    3.82
  -1  22  -3   43.04    2.89
   1  22   4    7.64    2.22
  -1  22  -4    5.75    2.06
  -1  22  -4    9.03    1.85
   1  22   4    6.86    1.66
  -1  22  -4    6.21    2.06
   1  22   4    6.77    1.76
  -1  22  -4    9.48    1.26
  -1  22  -5   34.56    4.89
   1  22   5   31.53    4.08
  -1  22  -5   34.53    4.74
   1  22   5   32.29    3.84
   1  22   5   33.68    3.27
  -1  22  -5   35.57    3.44
   1  22   6  113.48    7.45
  -1  22  -6  108.02    8.89
  -1  22  -6  101.62    8.31
  -1  22  -6  109.13    6.00
   1  22   6  105.06    7.64
   1  22   7   26.97    3.72
  -1  22  -7   27.09    4.44
  -1  22  -7   29.39    4.87
   1  22   7   25.61    3.80
  -1  22  -7   26.57    2.73
   1  22   8   79.16    6.67
  -1  22  -8   73.28    7.25
   1  22   8   69.20    6.13
  -1  22  -8   80.55    8.07
  -1  22  -9    3.08    1.78
   1  22   9    2.27    1.44
   1  22   9    3.06    1.59
  -1  22  -9    4.48    2.23
  -1  22 -10   -0.68    1.98
  -1  22 -10    2.87    1.99
   1  22  10    2.04    1.34
   1  22  10    1.83    1.56
   1  22  11  120.30    8.70
  -1  22 -11   97.56    9.25
  -1  23  11   14.99    3.08
  -1  23  10   68.06    6.20
  -1 -23  10   71.74    6.73
   1  23 -10   62.56    7.57
   1  23  -9    6.69    2.89
  -1  23   9    8.53    2.28
  -1  23   9    9.19    2.65
   1  23  -8    6.44    2.43
  -1  23   8    1.93    1.45
  -1  23   8    6.47    2.15
  -1  23   7    3.31    1.42
  -1  23   7    5.14    1.95
   1  23  -7    1.83    0.97
   1  23  -6  173.61    8.03
   1  23  -6  194.60    9.16
  -1  23   6  175.50    9.21
  -1  23   6  197.67   10.67
   1  23  -5    9.19    1.85
  -1  23   5    9.45    2.04
  -1  23   5    6.92    2.07
   1  23  -5   15.39    2.60
   1  23  -5    8.08    3.01
  -1  23   4   57.53    4.71
   1  23  -4   59.08    4.44
   1  23  -4   56.77    4.99
   1  23  -4   60.18    6.67
  -1  23   4   58.29    5.46
   1  23  -3    1.38    1.67
  -1  23   3   -0.52    0.73
   1  23  -3    0.05    0.87
  -1  23   3    0.81    0.93
   1  23  -3   -0.22    0.97
  -1  23   3   -0.57    0.92
   1  23  -2   46.51    4.66
  -1  23   2   41.01    4.61
  -1  23   2   48.39    3.93
  -1  23   2   43.36    4.60
   1  23  -2   49.97    4.17
  -1  23   1    0.11    0.70
   1  23  -1   -0.46    0.90
  -1  23   1   -0.47    0.97
  -1  23   1    0.20    1.33
   1  23  -1   -0.07    1.00
  -1  23   0   54.46    4.96
   1  23   0   57.67    5.28
  -1  23   0   57.17    3.95
  -1  23   0   48.53    5.24
   1  23   0   57.45    4.66
   1  23   1   57.78    5.34
   1  23   1   49.94    4.88
  -1  23  -1   47.21    5.31
  -1  23  -1   50.46    3.55
   1  23   1   50.85    4.47
  -1  23  -1   49.58    4.64
   1  23   2   61.50    5.05
  -1  23  -2   68.18    6.63
  -1  23  -2   65.60    3.87
   1  23   2   72.54    6.09
  -1  23  -2   57.23    5.98
  -1  23  -2   66.91    5.28
   1  23   2   55.31    4.98
  -1  23  -3    2.84    1.24
  -1  23  -3    0.94    1.44
   1  23   3    4.41    1.80
   1  23   3    3.23    1.39
   1  23   3    3.66    1.36
  -1  23  -3    6.35    2.49
  -1  23  -4   36.99    5.09
   1  23   4   42.65    4.38
   1  23   4   42.00    4.02
  -1  23  -4   31.60    4.71
   1  23   4   37.42    4.51
  -1  23  -4   36.97    3.73
  -1  23  -5   46.98    5.91
   1  23   5   51.07    4.90
   1  23   5   59.80    5.77
  -1  23  -5   54.44    4.38
  -1  23  -5   52.63    6.03
  -1  23  -6   -2.28    1.93
  -1  23  -6   -0.91    1.56
  -1  23  -6    0.55    0.72
   1  23   6   -0.17    1.38
   1  23   6    1.85    1.30
   1  23   7    5.93    2.13
  -1  23  -7    8.76    2.83
   1  23   7    6.05    1.88
  -1  23  -7    6.83    2.73
  -1  23  -7    6.13    1.42
  -1  23  -8   12.67    3.42
   1  23   8    8.72    2.36
   1  23   8    9.27    2.56
  -1  23  -8    9.40    2.98
  -1  23  -9   17.20    4.02
   1  23   9   25.80    4.04
   1  23   9   12.63    2.85
  -1  23  -9   25.48    4.67
   1  23  10    3.56    1.81
  -1  23 -10    7.38    3.04
  -1  24  11   19.51    3.50
  -1  24  10   18.04    3.27
  -1  24   9    1.34    1.31
  -1  24   8  167.36    9.57
  -1  24   8  167.50   10.24
   1  24  -8  168.08   12.21
  -1  24   7   19.26    3.06
   1  24  -7   13.87    3.66
   1  24  -7   16.90    2.58
  -1  24   6   32.31    4.30
   1  24  -6   42.82    5.88
  -1  24   6   32.33    3.87
   1  24  -6   32.22    3.71
   1  24  -5   32.58    5.21
  -1  24   5   26.87    3.37
  -1  24   5   32.05    4.22
   1  24  -5   31.82    3.74
   1  24  -5   25.56    2.94
  -1  24   4  163.41    8.39
   1  24  -4  176.95    8.22
   1  24  -4  161.13    9.02
   1  24  -4  193.07   12.22
  -1  24   4  182.73   10.17
  -1  24   3   22.64    3.40
  -1  24   3   21.52    3.34
   1  24  -3   22.76    4.26
  -1  24   3   26.08    3.06
   1  24  -3   22.14    3.31
   1  24  -3   25.75    2.97
   1  24  -2    9.52    2.33
   1  24  -2   13.23    3.27
  -1  24   2   12.43    2.70
   1  24  -2   11.29    2.05
  -1  24   2    9.22    2.28
  -1  24   2   14.39    2.25
  -1  24   1    6.36    2.03
   1  24  -1    5.45    1.48
  -1  24   1    6.33    1.92
  -1  24   1    6.37    1.42
   1  24  -1    6.73    1.98
  -1  24   0    4.22    1.20
  -1  24   0    6.39    1.97
   1  24   0    2.61    1.49
   1  24   0    4.78    1.47
  -1  24   0    1.99    1.16
   1  24   0    3.17    1.38
   1  24   1    4.99    1.75
  -1  24  -1    9.30    2.60
  -1  24  -1    9.09    2.55
   1  24   1   15.03    2.82
  -1  24  -1   10.08    2.30
   1  24   1   11.12    2.12
   1  24   2    1.37    1.09
   1  24   2    0.99    1.01
  -1  24  -2    2.22    1.66
  -1  24  -2   -1.56    1.70
  -1  24  -2    3.24    1.33
   1  24   2    1.00    1.43
   1  24   3   82.15    6.72
   1  24   3   78.34    5.93
   1  24   3   70.78    5.64
  -1  24  -3   70.22    6.90
  -1  24  -3   68.31    5.39
  -1  24  -3   69.03    6.98
   1  24   4   80.32    6.20
  -1  24  -4   87.91    7.88
   1  24   4   81.70    6.81
  -1  24  -4   80.36    5.71
  -1  24  -4   87.12    7.87
  -1  24  -5    4.63    2.14
   1  24   5    4.89    1.81
  -1  24  -5    4.12    2.56
  -1  24  -5    4.32    1.36
   1  24   5    4.55    1.79
  -1  24  -6    2.85    2.04
   1  24   6    2.07    1.12
   1  24   6    2.31    1.58
  -1  24  -6    1.82    1.32
  -1  24  -6    1.45    0.99
  -1  24  -7    9.45    2.95
   1  24   7    8.31    2.17
  -1  24  -7    5.88    2.72
   1  24   7    8.06    2.23
  -1  24  -8   -0.96    1.92
   1  24   8   -2.76    1.56
  -1  24  -8    3.28    2.12
   1  24   9   12.00    2.69
  -1  24  -9    8.28    2.77
  -1  25  10   10.82    2.61
  -1  25   9    0.09    1.05
  -1  25   8   -1.53    1.17
   1  25  -7   40.00    6.00
  -1  25   7   31.05    3.90
   1  25  -6  168.68    8.98
   1  25  -6  198.68   13.03
  -1  25   6  185.55   10.74
  -1  25   6  170.62    9.29
   1  25  -5   71.73    5.79
  -1  25   5   72.64    5.63
   1  25  -5   71.74    7.63
  -1  25   5   83.08    6.87
  -1  25   4   57.37    4.80
   1  25  -4   52.17    6.49
   1  25  -4   49.16    4.94
  -1  25   4   50.41    5.36
  -1  25   3   23.36    3.59
  -1  25   3   25.87    3.70
   1  25  -3   28.81    3.82
  -1  25   3   31.80    3.41
   1  25  -3   31.22    5.00
   1  25  -3   28.54    3.16
   1  25  -2   68.18    5.99
  -1  25   2   71.58    6.44
  -1  25   2   71.57    5.00
   1  25  -2   64.99    6.55
   1  25  -2   89.34    8.19
   1  25  -2   68.07    5.08
  -1  25   2   68.89    6.07
  -1  25   1   23.56    3.84
   1  25  -1   14.65    2.86
   1  25  -1   14.42    2.36
  -1  25   1   15.93    2.90
   1  25  -1   14.47    3.10
   1  25   0    9.04    2.06
  -1  25   0    8.95    2.21
   1  25   0    7.79    2.03
   1  25   0    9.72    2.50
  -1  25   0    9.73    2.71
   1  25   1    4.60    1.74
  -1  25  -1    1.54    1.19
  -1  25  -1    2.91    1.68
  -1  25  -1    2.50    1.81
   1  25   1    2.09    1.64
   1  25   1    3.47    1.36
   1  25   2   75.35    5.79
   1  25   2   82.66    6.43
  -1  25  -2   90.23    8.08
   1  25   2   70.41    6.35
  -1  25  -2   71.46    7.00
  -1  25  -2   85.16    6.30
  -1  25  -3    0.69    0.82
   1  25   3    0.27    0.95
  -1  25  -3   -0.70    1.62
   1  25   3   -0.63    1.21
  -1  25  -3   -2.22    2.11
   1  25   4   21.62    3.53
   1  25   4   18.92    3.06
  -1  25  -4   20.12    4.10
  -1  25  -4   31.42    4.98
  -1  25  -4   23.78    3.12
   1  25   5   16.79    3.02
  -1  25  -5   16.66    2.58
   1  25   5   19.26    3.51
  -1  25  -5   20.81    4.08
  -1  25  -5   20.32    4.08
  -1  25  -6   62.69    7.04
   1  25   6   70.80    6.48
  -1  25  -6   61.03    7.04
   1  25   6   52.60    5.28
   1  25   7    2.32    1.38
  -1  25  -7   -2.56    2.06
  -1  25  -7    1.27    1.88
  -1  25  -8   19.34    4.17
   1  25   8   20.91    3.48
   1  25   9    0.27    0.89
  -1  26   9   -0.12    0.88
  -1  26   8    5.81    1.70
  -1  26   7    8.07    2.07
   1  26  -6    3.53    1.62
  -1  26   6    3.37    1.39
   1  26  -6   -0.28    1.17
  -1  26   5    4.88    1.54
   1  26  -5    5.19    1.77
  -1  26   5    6.28    2.12
   1  26  -5    2.93    2.14
   1  26  -4  129.80    8.30
   1  26  -4  152.38   11.31
  -1  26   4  130.69    7.59
  -1  26   4  140.66    9.25
   1  26  -4  141.21   10.44
   1  26  -3    2.56    1.59
  -1  26   3    4.67    2.00
   1  26  -3    0.82    2.10
   1  26  -3    2.72    1.79
  -1  26   2  100.63    7.80
   1  26  -2   85.32    7.67
   1  26  -2  111.23    9.50
   1  26  -2  100.54    7.48
  -1  26   2  107.71    7.77
   1  26  -1   42.98    5.17
  -1  26   1   40.29    5.03
   1  26  -1   40.15    4.00
   1  26  -1   41.53    4.84
  -1  26   1   49.90    5.19
   1  26   0   40.76    4.13
   1  26   0   35.45    4.49
  -1  26   0   29.78    4.44
   1  26   0   32.33    4.41
  -1  26   0   41.18    4.66
  -1  26  -1    9.48    2.23
  -1  26  -1    8.56    2.52
   1  26   1   14.00    2.89
  -1  26  -1   11.70    3.20
   1  26   1   10.87    2.14
   1  26   1   12.45    2.69
   1  26   2   47.69    5.27
  -1  26  -2   41.81    4.49
  -1  26  -2   41.83    5.41
   1  26   2   47.06    4.60
  -1  26  -2   51.90    6.38
  -1  26  -3    3.97    1.88
  -1  26  -3    5.18    1.77
  -1  26  -3    5.13    2.49
   1  26   3    5.68    1.80
   1  26   3    6.40    2.20
  -1  26  -4  101.39    9.00
   1  26   4  116.02    8.47
  -1  26  -4  120.00    9.76
   1  26   4  105.02    7.35
  -1  26  -4  111.42    7.13
  -1  26  -5   -0.08    1.15
  -1  26  -5    0.36    1.95
  -1  26  -5   -2.60    1.25
   1  26   5    1.70    1.16
   1  26   6   -1.31    1.29
  -1  26  -6   -1.53    1.54
  -1  26  -6   -0.20    1.13
   1  26   7   -0.28    0.92
   1  26   8    1.48    1.29
  -1  27   7   32.46    4.11
   1  27  -5    2.85    1.53
   1  27  -5    5.12    1.68
   1  27  -4   21.59    3.38
   1  27  -4   15.89    3.72
   1  27  -3    8.18    2.72
  -1  27   3    9.18    2.57
   1  27  -3   10.08    2.48
  -1  27   2   22.81    3.66
   1  27  -2   19.87    3.85
   1  27  -2   24.27    3.73
  -1  27   1   14.09    2.92
   1  27  -1   13.45    2.96
  -1  27   1    8.28    2.27
   1  27  -1   15.77    3.19
  -1  27   0   32.51    4.25
   1  27   0   31.65    4.42
   1  27   0   29.04    4.14
  -1  27   0   25.17    4.28
  -1  27  -1   14.51    2.78
   1  27   1   11.00    2.72
  -1  27  -1    8.79    2.57
  -1  27  -1   18.04    3.85
   1  27   1    9.32    2.05
   1  27   2   24.12    3.97
  -1  27  -2   28.18    4.80
  -1  27  -2   18.48    3.86
  -1  27  -2   23.68    3.40
   1  27   2   23.11    3.21
  -1  27  -3   10.32    2.34
  -1  27  -3   11.74    3.33
  -1  27  -3   13.09    3.22
   1  27   3   11.94    2.42
  -1  27  -4    2.30    1.16
   1  27   4    4.72    1.67
  -1  27  -4    4.87    2.11
   1  27   5   34.37    4.27
  -1  27  -5   43.10    6.12
   1  27   6   16.46    3.10
   1  27   7   28.82    4.17
   1  28  -4   -0.77    1.29
   1  28  -4    2.98    1.47
   1  28  -3    5.74    2.30
   1  28  -3    1.45    1.40
   1  28  -2   52.84    6.25
   1  28  -2   57.68    5.85
   1  28  -1   16.61    3.43
   1  28  -1   15.66    3.12
  -1  28   0   38.99    5.24
   1  28   0   39.05    4.95
  -1  28   0   42.70    4.94
  -1  28  -1    2.41    1.50
  -1  28  -1    5.00    1.74
  -1  28  -2    5.43    2.15
  -1  28  -2    0.72    1.03
  -1  28  -3    9.47    2.90
  -1  28  -3    9.98    2.36
   1  28   3   13.56    2.68
  -1  28  -4   17.43    3.95
   1  28   4   11.34    2.57
   1  28   5    3.58    1.55
   1  29  -3   18.59    3.82
   1  29  -3   17.44    3.35
   1  29  -2   70.74    7.36
  -1  29  -1   -3.88    1.73
  -1  29  -2   62.83    5.89
  -1  29  -2   50.56    6.52
  -2   0  19   -3.26    2.10
  -2   0  18   64.49    6.86
  -2   0  17    0.20    1.81
  -2   0  17    1.67    0.88
  -2   0  16    5.24    2.32
  -2   0  16    2.52    0.87
  -2   0  15   -0.13    0.73
  -2   0  15    1.35    1.55
   2   0 -15    0.02    0.54
  -2   0  14   27.37    2.32
   2   0 -14   23.76    2.30
  -2   0  14   26.86    4.02
   2   0 -13    0.53    0.60
  -2   0  13    0.12    0.64
  -2   0  12  140.57    5.54
  -2   0  12  133.24    8.23
   2   0 -12  138.87    7.18
   2   0 -12  122.29    5.37
   2   0 -11    0.06    0.68
   2   0 -11    0.24    0.47
  -2   0  11    1.73    1.49
  -2   0  11    0.52    0.63
  -2   0  10  184.67    9.00
   2   0 -10  166.73    6.22
   2   0 -10  204.71    8.18
  -2   0  10  189.81    6.49
   2   0  -9    1.15    0.56
   2   0  -9   -0.03    0.71
  -2   0   9    0.35    0.64
  -2   0   9   -0.02    1.00
  -2   0   8  469.61   14.80
  -2   0   8  489.93   12.21
   2   0  -7    0.05    0.37
  -2   0   7    0.93    1.12
  -2   0   7   -0.02    0.49
  -2   0   6  592.34   15.99
   2   0  -6  559.95   14.02
  -2   0   6  595.44   14.22
  -2   0   5    0.46    0.79
  -2   0   5    0.34    0.48
   2   0  -5   -0.43    0.43
  -2   0   4    3.62    0.78
   2   0  -4    3.48    0.67
  -2   0   4    4.64    0.99
  -2   0   3    0.06    0.60
  -2   0   3   -0.31    0.62
   2   0  -2 2653.91   54.48
  -2   0   2 2621.61   54.29
  -2   0   2 2683.90   54.95
   2   0  -1   -0.14    0.35
  -2   0   1   -0.12    0.58
  -2   0   0   20.71    1.44
  -2   0   0   21.14    1.13
   2   0   1   -0.12    0.38
  -2   0  -1   -0.08    0.30
  -2   0  -2 2968.84   62.43
   2   0   2 3092.22   62.35
  -2   0  -3    0.03    0.37
   2   0   3   -0.02    0.40
   2   0   4  611.25   15.44
  -2   0  -4  595.16   14.55
   2   0   4  606.38   14.46
  -2   0  -5   -0.21    0.38
   2   0   5   -0.30    0.52
   2   0   5    0.16    0.45
   2   0   6    8.93    1.34
   2   0   6    9.96    1.25
  -2   0  -6   10.05    1.29
   2   0   7   -0.02    0.61
  -2   0  -7   -0.50    0.63
   2   0   8  538.47   14.44
  -2   0  -8  510.44   14.48
   2   0   9    0.19    0.68
  -2   0  -9   -0.03    0.69
   2   0   9    0.16    0.37
  -2   0  -9    0.46    0.78
   2   0  10  257.57    9.32
   2   0  10  257.58   10.86
   2   0  10  247.30    7.38
  -2   0 -10  269.78    9.70
   2   0  11    0.36    0.47
  -2   0 -11    0.63    0.96
   2   0  11    1.34    1.74
   2   0  11   -0.93    1.07
  -2   0 -12    3.92    1.33
   2   0  12    7.05    1.90
   2   0  12    4.62    2.00
   2   0  12    2.58    0.67
   2   0  12    2.26    1.13
  -2   0 -13   -2.34    1.08
   2   0  13   -1.21    0.97
   2   0  13   -0.22    1.17
   2   0  13    1.49    1.54
   2   0  13   -0.45    0.48
   2   0  14  305.12   13.19
   2   0  14  300.13   12.50
   2   0  15   -1.47    1.85
   2   0  15    0.10    0.37
   2   0  15   -0.10    1.27
   2   0  16   35.10    4.20
   2   0  16   39.33    4.37
   2   0  17   -1.39    1.48
   2   0  17    0.52    1.04
   2   0  18   53.32    5.22
   2   0  18   46.50    5.06
   2   0  19   -1.08    1.54
  -2  -1  19    3.60    2.27
  -2   1  19   -0.14    1.86
  -2   1  18    3.44    2.12
  -2  -1  18    5.69    2.33
  -2  -1  17  138.58    9.84
  -2   1  17  151.19   10.18
  -2   1  17  144.19    6.27
  -2  -1  16   96.30    4.52
  -2   1  16   88.39    4.72
  -2   1  16   86.24    7.43
  -2  -1  16   86.57    7.42
   2  -1 -15    4.72    1.19
  -2   1  15    1.71    0.87
   2   1 -15    3.76    0.95
  -2  -1  15    3.32    0.92
  -2  -1  15    5.18    2.22
  -2  -1  14   85.98    4.13
  -2  -1  14   77.45    6.49
   2  -1 -14   72.19    4.34
  -2   1  14   82.65    4.42
   2   1 -14   75.76    4.10
   2   1 -13    3.24    0.85
   2  -1 -13    3.54    0.95
  -2  -1  13    3.74    0.98
  -2   1  13    4.00    1.11
   2  -1 -12  103.84    5.04
   2   1 -12  122.26    6.66
   2  -1 -12  123.07    6.75
  -2  -1  12  124.66    7.61
  -2  -1  12  119.11    7.62
  -2  -1  12  119.06    4.88
   2   1 -12  101.88    4.68
  -2   1  12  132.59    8.15
  -2   1  12  123.47    5.29
  -2  -1  11    0.38    1.14
   2   1 -11    1.51    0.91
   2  -1 -11    0.38    0.49
  -2   1  11    0.76    1.38
  -2  -1  11    0.26    1.64
  -2  -1  11    1.77    0.73
   2   1 -11    2.00    0.65
  -2   1  11    0.98    0.79
   2  -1 -11    0.50    0.78
   2  -1 -10   15.00    1.67
  -2   1  10   20.33    2.96
   2  -1 -10   15.85    2.18
  -2  -1  10   15.30    1.61
  -2  -1  10   21.33    2.91
   2   1 -10   14.13    1.99
  -2   1  10   18.29    1.88
   2   1 -10   15.17    1.52
   2   1  -9   51.90    2.83
  -2  -1   9   50.17    4.23
  -2   1   9   61.28    4.73
   2   1  -9   59.11    3.95
   2  -1  -9   50.97    3.01
  -2  -1   9   59.15    3.02
  -2   1   9   64.94    3.35
  -2  -1   8 1011.20   22.39
  -2  -1   8  976.43   25.51
  -2   1   8 1018.94   22.85
  -2   1   8 1017.65   26.04
   2   1  -8  934.70   22.14
   2  -1  -8  931.73   22.55
  -2  -1   7  325.63    8.93
  -2  -1   7  313.61   10.90
  -2   1   7  342.09    9.34
   2   1  -7  316.08    8.81
   2  -1  -7  327.03    9.16
  -2   1   6   66.86    3.16
  -2  -1   6   59.61    3.72
   2   1  -6   61.79    2.84
  -2  -1   6   61.66    2.92
   2  -1  -6   60.82    2.97
  -2   1   5   34.77    2.14
  -2  -1   5   41.22    2.74
   2   1  -5   37.23    2.06
   2  -1  -5   33.89    2.10
  -2  -1   5   34.90    2.06
  -2  -1   4   14.91    1.31
  -2  -1   4   14.69    1.52
   2   1  -4   15.88    1.33
  -2   1   4   19.91    1.56
   2  -1  -4   15.12    1.30
  -2  -1   3  319.67    8.44
  -2   1   3  327.99    8.57
   2  -1  -3  324.94    7.67
  -2  -1   3  323.79    8.61
  -2  -1   3  326.83    9.28
  -2  -1   2 2686.94   56.19
  -2  -1   2 2791.67   55.88
  -2   1   2 2646.59   56.23
   2  -1  -2 2767.88   56.03
  -2   1   2 2692.14   55.54
  -2  -1   2 2690.74   56.55
  -2  -1   1   38.24    1.91
  -2   1   1   39.61    2.04
  -2  -1   0   57.23    2.04
  -2   1   0   55.18    2.43
   2  -1   1  395.57    9.41
  -2  -1  -1  400.01    8.67
   2   1   1  400.80    9.91
   2   1   1  399.35    8.75
  -2   1  -1  413.87    9.74
  -2  -1  -2  352.00    9.22
   2   1   2  366.65    9.23
  -2   1  -2  356.53    8.79
   2  -1   2  370.28    8.75
  -2  -1  -3   -0.18    0.37
   2  -1   3   -0.01    0.33
   2   1   3    0.87    0.53
  -2   1  -3   -0.07    0.34
   2  -1   3    0.04    0.57
   2  -1   3    0.12    0.37
   2  -1   3   -0.19    0.28
   2  -1   4  781.81   19.59
  -2   1  -4  796.49   18.23
   2  -1   4  824.93   18.17
  -2  -1  -4  762.44   18.72
   2  -1   4  811.69   17.43
   2   1   4  794.96   18.63
   2   1   4  801.05   19.21
   2  -1   5  236.58    8.04
   2   1   5  241.86    7.40
  -2   1  -5  232.92    7.05
   2  -1   5  246.34    7.04
  -2  -1  -5  228.09    7.41
   2  -1   5  242.63    6.64
   2   1   5  227.46    7.56
   2   1   6  163.70    5.99
  -2  -1  -6  161.64    6.07
   2  -1   6  173.18    5.81
  -2   1  -6  173.17    6.87
   2  -1   6  164.88    5.55
  -2   1  -6  160.41    5.75
   2   1   6  163.02    6.11
   2   1   7  219.42    7.55
  -2   1  -7  211.36    7.31
  -2   1  -7  224.70    8.41
  -2  -1  -7  213.90    7.70
   2  -1   7  216.17    7.21
   2  -1   7  229.80    7.29
  -2   1  -8  315.85   10.74
   2  -1   8  299.08    9.45
   2  -1   8  305.37   11.37
   2   1   8  317.42    9.90
  -2   1  -8  282.71    9.43
  -2  -1  -8  298.69    9.93
   2  -1   8  304.10    9.51
   2   1   9   55.80    3.68
   2  -1   9   54.22    3.49
   2  -1   9   49.08    2.35
   2  -1   9   55.68    4.63
   2  -1   9   50.85    3.54
   2  -1   9   51.65    4.39
  -2   1  -9   52.83    3.54
  -2  -1  -9   55.74    3.82
   2  -1  10   56.23    4.70
  -2   1 -10   50.19    3.63
   2  -1  10   51.38    4.69
   2  -1  10   44.08    3.36
   2   1  10   53.31    3.84
   2  -1  10   51.00    2.42
  -2  -1 -10   53.13    3.88
   2   1  10   53.00    2.88
   2  -1  10   53.65    3.81
  -2  -1 -11  678.69   19.25
   2  -1  11  621.37   19.85
   2  -1  11  682.92   21.62
   2   1  11  645.93   16.20
   2   1  11  661.92   18.79
   2  -1  11  671.74   18.48
  -2   1 -11  677.94   18.86
   2  -1  11  661.32   18.74
   2  -1  11  654.83   15.31
   2   1  12   70.41    3.49
   2  -1  12   72.12    4.73
   2  -1  12   67.35    2.88
   2   1  12   71.50    5.78
   2  -1  12   65.60    5.30
  -2   1 -12   76.28    5.39
   2  -1  12   69.95    4.90
  -2   1 -12   74.67    4.95
  -2  -1 -12   77.05    5.18
   2   1  12   74.44    4.94
   2   1  13    0.02    1.01
  -2   1 -13    0.60    0.91
   2   1  13   -0.54    0.58
   2   1  13    0.69    1.32
  -2   1 -13    0.70    0.69
   2  -1  13   -0.38    1.14
   2  -1  13    0.31    0.27
   2   1  14   45.18    4.23
   2  -1  14   50.18    4.78
   2   1  14   54.80    3.01
   2  -1  14   53.53    2.40
  -2   1 -14   52.87    4.84
   2   1  14   41.79    4.56
   2  -1  14   46.55    4.41
   2   1  14   47.34    4.61
   2   1  15   32.45    4.05
   2  -1  15   23.67    3.50
   2  -1  15   26.65    1.55
   2  -1  15   31.62    3.77
   2   1  15   28.97    3.76
   2   1  15   30.75    2.21
   2   1  16   68.70    5.84
   2  -1  16   77.10    6.09
   2   1  16   74.17    6.14
   2  -1  16   77.48    5.99
   2   1  17   -0.09    1.31
   2  -1  17    1.44    1.09
   2  -1  17   -1.23    1.32
   2   1  17    0.38    1.25
   2   1  18    0.23    1.45
   2  -1  18   -0.18    1.18
   2   1  18   -0.35    1.72
   2  -1  18    0.82    1.26
   2   1  19    0.20    1.29
   2  -1  19    3.95    1.96
  -2  -2  19  121.21    9.57
  -2   2  19  117.59    9.53
  -2   2  18  169.32   11.31
  -2  -2  18  168.34   11.05
  -2   2  17    9.57    1.58
  -2  -2  17   10.77    2.98
  -2  -2  16    1.23    0.62
  -2   2  16    1.76    0.97
  -2  -2  16    1.01    1.56
  -2  -2  15  218.74    7.17
  -2   2  15  212.24    8.12
  -2  -2  15  202.01   11.16
   2   2 -15  200.86    7.20
   2  -2 -14    3.27    1.00
   2   2 -14    3.41    0.84
  -2  -2  14    3.95    0.95
  -2   2  14    5.98    1.36
  -2  -2  14    5.64    2.20
   2   2 -13  112.87    4.91
   2  -2 -13  108.49    5.50
  -2  -2  13  116.53    7.62
  -2  -2  13  137.00    5.09
  -2   2  13  123.24    5.63
  -2   2  12   62.49    5.58
  -2  -2  12   59.65    3.18
   2   2 -12   55.27    3.13
   2   2 -12   69.41    4.84
   2  -2 -12   53.69    3.58
  -2   2  12   61.43    3.67
  -2  -2  12   67.59    5.54
   2  -2 -11   10.77    1.52
   2  -2 -11   15.36    2.24
  -2  -2  11   16.11    1.57
   2   2 -11   12.26    2.00
  -2  -2  11   13.08    2.48
  -2   2  11   13.03    1.63
   2   2 -11   10.16    1.27
  -2  -2  11   13.98    2.69
  -2  -2  10  866.94   24.11
  -2  -2  10  882.83   24.50
  -2   2  10  870.07   20.92
   2  -2 -10  808.13   20.81
  -2  -2  10  862.98   20.03
   2  -2 -10  934.08   23.27
   2   2 -10  796.53   19.74
   2   2 -10  879.96   22.67
  -2  -2   9  214.58    9.21
  -2   2   9  217.82    7.27
  -2  -2   9  207.97    9.13
   2  -2  -9  209.57    7.23
  -2  -2   9  215.57    6.66
   2   2  -9  195.05    6.39
   2   2  -8   84.37    3.59
  -2   2   8   95.12    4.24
  -2  -2   8   92.59    3.77
  -2  -2   8   94.42    5.48
  -2  -2   8   90.72    5.49
   2  -2  -8   87.72    4.09
  -2  -2   7  338.51   11.29
   2   2  -7  322.28    7.95
  -2   2   7  350.56    9.59
  -2  -2   7  328.99    8.92
  -2  -2   7  350.24   11.33
   2   2  -7  317.71    8.77
   2  -2  -7  326.09    9.43
   2   2  -6  169.05    4.51
  -2  -2   6  161.14    6.61
  -2  -2   6  169.47    5.37
  -2  -2   6  179.62    7.12
   2   2  -6  165.72    5.27
  -2   2   6  169.92    5.81
   2  -2  -6  160.65    5.67
  -2  -2   5   68.89    4.01
   2   2  -5   77.58    2.45
  -2  -2   5   71.96    3.77
   2   2  -5   70.65    3.04
  -2   2   5   72.66    3.30
  -2  -2   5   73.91    3.09
   2  -2  -5   65.96    3.19
   2   2  -4    2.56    0.62
  -2  -2   4    4.23    1.27
  -2  -2   4    3.09    0.83
  -2   2   4    3.82    0.56
   2  -2  -4    4.05    0.43
  -2  -2   4    3.82    0.78
  -2   2   4    4.78    0.85
  -2  -2   3   17.42    1.74
   2  -2  -3   17.85    1.10
  -2  -2   3   16.37    1.39
  -2   2   3   15.73    1.38
   2   2  -3   15.06    1.28
  -2   2   3   17.84    1.31
  -2  -2   3   15.73    1.43
  -2   2   2  342.88    8.77
  -2  -2   2  331.06    8.50
   2  -2  -2  326.94    8.37
  -2  -2   2  339.73    9.02
   2  -2  -1   43.10    2.36
  -2  -2   1   44.58    2.14
  -2   2   1   38.68    2.11
   2  -2   0  211.16    6.75
   2   2   0  210.07    6.19
  -2   2   0  211.09    5.95
  -2  -2   0  218.95    5.58
  -2  -2  -1   25.72    1.24
   2   2   1   27.54    1.30
   2  -2   1   28.10    1.34
   2  -2   1   29.97    1.26
   2  -2   1   30.43    2.48
  -2   2  -1   26.64    1.61
   2   2   1   26.97    1.77
   2  -2   2  828.75   19.72
   2  -2   2  776.00   17.47
   2   2   2  798.01   16.83
   2  -2   2  773.11   16.98
   2   2   2  779.82   18.04
  -2   2  -2  806.78   17.44
   2  -2   2  788.92   19.20
  -2   2  -2  778.51   17.06
   2  -2   3   31.29    2.74
  -2  -2  -3   28.88    1.96
  -2   2  -3   26.67    1.49
   2  -2   3   28.08    1.21
   2  -2   3   31.50    2.41
   2  -2   3   25.49    1.85
   2  -2   3   27.97    1.53
   2  -2   3   28.70    1.49
   2   2   3   26.98    1.87
   2  -2   4    5.94    1.13
   2  -2   4    6.37    1.51
   2  -2   4    5.38    0.68
   2   2   4    5.16    0.99
   2  -2   4    7.48    1.24
   2  -2   4    6.12    0.79
   2  -2   4    5.62    0.68
  -2  -2  -4    6.06    1.02
  -2   2  -4    7.93    0.92
  -2   2  -5   22.43    1.64
   2  -2   5   22.91    1.56
   2  -2   5   24.19    1.65
   2  -2   5   25.61    2.77
   2  -2   5   23.01    1.33
   2   2   5   25.73    2.04
  -2   2  -5   24.58    2.37
   2   2   5   23.34    1.91
   2  -2   5   23.54    2.27
  -2  -2  -5   23.82    2.00
   2  -2   5   21.86    2.12
   2   2   6    3.84    0.82
   2  -2   6    1.97    0.65
  -2   2  -6    1.57    1.01
  -2   2  -6    2.71    0.76
   2  -2   6    2.34    1.15
   2   2   6    2.73    0.86
  -2  -2  -6    2.64    0.81
   2  -2   6    3.19    1.65
   2  -2   6    1.98    0.42
   2  -2   6    2.53    0.80
   2  -2   7  642.45   18.15
   2  -2   7  620.15   15.52
   2  -2   7  613.13   15.55
   2  -2   7  611.80   13.82
   2   2   7  637.43   16.32
   2  -2   7  615.63   17.67
  -2   2  -7  595.17   15.53
  -2   2  -7  646.62   17.57
  -2  -2  -7  597.97   16.45
   2  -2   8  701.16   20.42
   2   2   8  737.35   18.95
  -2   2  -8  699.94   18.08
   2  -2   8  727.46   18.37
   2  -2   8  723.87   18.10
   2  -2   8  719.65   20.40
  -2  -2  -8  731.94   19.13
   2  -2   9  688.67   15.60
   2  -2   9  696.15   18.38
  -2   2  -9  697.50   18.28
   2   2   9  711.67   18.92
   2  -2   9  681.76   20.21
   2  -2   9  710.76   20.89
   2  -2   9  716.62   18.17
  -2  -2  -9  714.03   19.20
   2  -2  10  102.46    6.28
  -2  -2 -10  113.82    5.99
   2  -2  10  106.61    5.25
   2  -2  10  118.28    7.07
   2   2  10  102.53    4.53
   2   2  10  111.55    5.75
  -2   2 -10  114.45    5.59
   2  -2  10  108.24    5.57
   2  -2  10  105.85    3.48
   2  -2  11  270.81    6.95
   2   2  11  273.42   10.36
   2  -2  11  281.17    9.90
   2  -2  11  262.40   11.16
  -2   2 -11  283.48   11.31
   2  -2  11  264.59   11.85
  -2   2 -11  287.22   10.22
   2  -2  11  277.93   10.24
  -2  -2 -11  292.71   10.88
   2   2  11  263.46    8.47
  -2  -2 -12   20.65    2.71
  -2   2 -12   17.08    2.65
   2  -2  12   16.91    2.81
   2   2  12   17.26    2.42
   2  -2  12   20.40    2.72
   2  -2  12   16.45    1.10
   2   2  12   18.32    1.84
  -2   2 -12   19.88    2.48
  -2   2 -13    2.56    1.37
   2  -2  13    5.68    0.62
   2   2  13    6.79    1.65
   2   2  13    7.16    1.17
   2  -2  13    4.75    1.76
   2  -2  13    5.77    0.61
   2  -2  13    3.67    1.50
  -2   2 -13    5.79    1.42
   2  -2  14  207.51   10.34
   2   2  14  226.51   10.92
   2   2  14  231.56   10.23
  -2   2 -14  245.77   11.19
   2  -2  14  220.62    9.95
   2  -2  14  209.39    5.21
   2   2  14  231.46    7.60
   2  -2  15   28.98    3.79
   2   2  15   42.26    4.59
   2  -2  15   42.20    4.30
  -2   2 -15   40.57    4.45
   2   2  15   41.61    2.78
   2  -2  16  135.92    8.29
   2   2  16  140.55    8.46
   2   2  16  121.12    8.00
  -2   2 -16  149.64    8.92
   2  -2  16  122.22    7.71
   2   2  16  135.90    5.52
   2  -2  17    0.13    1.07
   2  -2  17   -0.70    1.40
   2   2  17    1.23    1.26
   2   2  17    1.16    1.70
   2   2  18    0.94    1.55
   2  -2  18    2.16    0.92
   2  -2  18    2.58    1.58
   2   2  18    1.31    1.59
   2  -2  19    9.05    2.42
   2   2  19    8.39    2.42
  -2  -3  19    7.80    2.56
  -2   3  19    6.02    2.35
  -2  -3  18    1.75    1.74
  -2  -3  17  176.72   10.91
  -2   3  17  164.11    7.31
  -2   3  16  184.30    7.70
  -2  -3  16  171.88   10.58
   2   3 -15    0.60    0.53
  -2   3  15    1.69    0.89
   2  -3 -14   20.62    2.37
   2   3 -14   19.79    1.81
  -2  -3  14   22.37    1.87
  -2   3  14   21.21    2.35
  -2  -3  14   21.91    3.55
  -2   3  13   52.99    1.86
  -2   3  13   63.47    3.96
  -2  -3  13   55.85    5.22
   2   3 -13   59.64    3.14
  -2  -3  13   60.60    3.09
   2  -3 -13   56.58    3.89
  -2   3  12   56.80    3.66
  -2  -3  12   59.78    3.07
   2  -3 -12   58.43    3.83
   2   3 -12   65.58    4.64
  -2   3  12   55.46    1.97
   2   3 -12   51.32    2.89
  -2  -3  12   62.72    5.34
   2   3 -11   22.52    2.61
   2  -3 -11   18.89    2.10
   2  -3 -11   20.37    2.62
  -2   3  11   17.88    1.05
  -2   3  11   17.42    1.96
  -2  -3  11   19.42    1.66
   2   3 -11   17.75    1.58
  -2  -3  11   23.30    3.20
  -2  -3  11   20.04    2.99
  -2  -3  10   15.76    2.55
   2   3 -10   15.93    1.45
   2  -3 -10   16.60    2.26
  -2   3  10   14.92    0.95
  -2  -3  10   15.35    1.46
   2  -3 -10   14.71    1.80
  -2   3  10   15.17    1.87
  -2  -3  10   15.39    2.57
   2  -3  -9  169.79    6.54
  -2  -3   9  177.18    8.26
   2   3  -9  161.18    5.47
  -2  -3   9  176.63    8.14
  -2  -3   9  174.63    5.65
  -2   3   9  183.42    6.60
  -2  -3   8  520.88   15.65
  -2  -3   8  501.98   15.49
   2   3  -8  502.83   12.17
   2  -3  -8  508.90   13.55
  -2   3   8  518.34   13.54
   2   3  -8  460.28   12.21
  -2  -3   8  513.99   12.47
   2   3  -7    6.49    0.88
   2  -3  -7    7.97    1.17
  -2   3   7    6.08    0.51
  -2  -3   7    6.44    1.36
   2   3  -7    6.77    0.84
  -2  -3   7    7.20    0.97
  -2   3   7    7.26    1.19
  -2  -3   7    7.18    1.76
  -2  -3   6  588.50   15.70
  -2  -3   6  585.84   13.58
   2   3  -6  573.19   12.96
  -2   3   6  538.22   12.15
   2   3  -6  554.61   13.50
  -2  -3   6  578.90   15.85
  -2   3   6  585.51   14.44
   2  -3  -6  554.15   14.28
  -2   3   5  298.96    7.22
  -2  -3   5  307.27    9.50
   2   3  -5  313.52    7.75
   2   3  -5  291.41    8.09
  -2   3   5  318.27    8.85
  -2  -3   5  309.55    9.80
   2  -3  -5  302.89    8.69
  -2   3   4   42.69    1.92
   2   3  -4   44.93    2.30
  -2  -3   4   45.08    2.76
  -2  -3   4   46.92    3.04
  -2   3   4   43.98    2.51
  -2  -3   3  458.43   11.43
  -2   3   3  421.89   10.50
   2   3  -3  424.70   10.71
   2  -3  -3  454.56   10.32
  -2  -3   3  426.27   11.74
  -2   3   3  428.56   11.12
  -2   3   2  338.83    9.15
   2  -3  -2  362.79    8.98
  -2  -3   2  360.71    9.50
  -2   3   2  344.45    9.20
   2  -3  -1  151.57    4.96
  -2   3   1  134.72    4.98
  -2  -3   1  145.57    4.67
  -2   3   1  140.26    4.60
   2   3   0 2840.51   59.19
  -2  -3   0 2854.39   58.38
  -2   3   0 2803.26   58.61
   2  -3   0 2859.05   59.67
   2   3   1  409.00   10.37
   2  -3   1  453.61   10.05
   2  -3   1  462.02   12.19
   2  -3   1  452.32    9.83
   2  -3   1  448.44   12.12
  -2   3  -1  455.75   10.18
  -2   3  -1  435.06   10.62
   2   3   1  435.28   11.22
   2   3   2  416.17    9.94
   2  -3   2  427.35   10.27
  -2   3  -2  432.47   10.44
   2  -3   2  418.94   11.92
  -2   3  -2  432.29    9.50
  -2   3  -2  416.33    9.56
   2  -3   2  447.31   12.18
   2   3   2  415.21   10.94
   2  -3   2  386.88    9.99
  -2   3  -2  436.43   10.19
   2  -3   2  444.83    9.47
   2  -3   3  112.85    5.26
   2   3   3  110.36    4.36
   2  -3   3  114.51    5.08
  -2   3  -3  115.56    3.58
   2  -3   3  110.43    4.18
  -2   3  -3  109.97    3.46
   2  -3   3  117.75    3.35
  -2   3  -3  109.26    3.35
   2  -3   3  108.24    3.49
   2  -3   3  112.76    3.33
  -2   3  -4  355.42    8.82
   2  -3   4  348.73   10.11
  -2   3  -4  341.07    8.94
   2  -3   4  362.17    8.79
   2  -3   4  378.86   11.51
   2  -3   4  372.13   11.05
   2  -3   4  350.81    8.53
   2  -3   4  376.29    8.79
   2   3   4  374.11   10.16
  -2  -3  -5    2.21    0.72
   2  -3   5    2.43    0.58
   2  -3   5    4.03    1.42
  -2   3  -5    1.88    0.49
   2  -3   5    2.15    0.41
   2  -3   5    2.56    0.64
   2  -3   5    1.59    0.79
   2   3   5    2.99    0.74
   2   3   5    2.13    0.71
  -2  -3  -6 1154.01   26.88
   2   3   6 1106.90   25.66
   2  -3   6 1112.57   23.89
   2  -3   6 1151.17   25.51
   2   3   6 1167.85   26.74
   2  -3   6 1170.78   28.42
  -2   3  -6 1169.56   28.14
  -2   3  -6 1093.34   25.22
   2  -3   6 1169.57   25.33
   2  -3   6 1104.96   27.47
   2   3   7   63.28    3.74
   2  -3   7   67.46    3.27
   2  -3   7   66.00    4.35
  -2   3  -7   61.30    3.20
   2  -3   7   61.63    4.46
   2  -3   7   63.64    2.22
  -2  -3  -7   65.76    3.93
   2  -3   7   64.08    3.36
   2   3   7   63.54    3.29
  -2   3  -8   15.26    1.64
   2  -3   8   16.83    1.73
   2   3   8   16.37    2.00
   2  -3   8   15.31    2.43
   2  -3   8   15.02    0.95
   2  -3   8   15.17    2.28
   2  -3   8   15.38    1.82
  -2  -3  -8   17.91    2.14
   2  -3   9  105.12    4.87
   2  -3   9  103.67    3.06
   2  -3   9  105.20    5.15
  -2   3  -9   98.61    4.83
   2  -3   9  110.55    6.48
   2  -3   9   99.08    6.07
   2   3   9  104.31    5.45
   2  -3   9  101.36    3.02
  -2  -3  -9  113.34    5.81
   2   3   9  106.63    4.72
   2  -3  10    0.38    1.11
  -2  -3 -10    0.65    0.66
   2  -3  10    0.75    1.43
   2  -3  10    0.75    0.25
   2   3  10    0.03    0.87
  -2   3 -10    1.34    1.09
   2  -3  10    0.74    0.23
   2   3  10    0.95    0.64
   2  -3  10    0.18    1.13
  -2   3 -10    0.11    0.60
   2  -3  11   27.06    3.57
   2   3  11   34.56    2.61
   2  -3  11   33.05    3.62
   2   3  11   31.60    3.20
  -2   3 -11   34.70    3.71
   2  -3  11   30.40    1.22
  -2   3 -11   33.73    3.01
   2  -3  11   40.19    3.47
  -2  -3 -11   34.63    3.42
   2  -3  11   32.14    1.24
  -2   3 -12   71.12    4.67
   2   3  12   66.55    3.76
   2  -3  12   62.61    5.16
   2   3  12   62.79    4.76
   2  -3  12   69.36    4.82
  -2   3 -12   78.21    5.82
  -2   3 -13   57.04    5.16
   2   3  13   54.65    3.39
   2   3  13   46.49    4.17
   2  -3  13   50.29    4.26
   2  -3  13   49.64    4.65
  -2   3 -13   51.85    4.17
   2   3  14  376.08   11.28
   2  -3  14  360.77   13.59
   2  -3  14  353.12   14.30
   2   3  14  369.43   13.96
  -2   3 -15   29.23    3.98
   2  -3  15   21.77    3.27
   2   3  15   25.09    3.41
   2  -3  15   19.97    2.93
   2   3  15   19.26    3.34
   2   3  15   24.46    2.25
   2  -3  16   -1.33    1.67
   2   3  16   -0.21    1.48
   2  -3  16    1.72    1.62
   2   3  16   -0.24    0.62
  -2   3 -16   -0.59    1.21
   2   3  17    9.73    2.47
   2  -3  17   11.84    2.50
   2   3  17   10.56    2.53
  -2   3 -17   10.57    2.58
   2  -3  17    9.75    2.21
   2  -3  18   71.87    6.00
   2   3  18   62.82    5.84
   2   3  18   70.12    6.30
   2  -3  18   61.98    5.70
   2  -3  19   14.01    2.85
   2   3  19   12.71    2.99
  -2  -4  19    8.81    2.80
  -2   4  18   59.85    4.31
  -2  -4  18   66.58    6.86
  -2   4  17   28.84    2.96
  -2  -4  17   24.72    4.24
  -2   4  16  178.22    7.80
  -2  -4  16  177.03   10.75
  -2  -4  15   69.69    6.34
  -2   4  15   69.17    4.46
   2   4 -15   62.37    3.16
   2  -4 -14    2.38    1.13
  -2  -4  14    1.62    1.27
  -2   4  14    1.89    0.96
  -2   4  14    1.68    0.35
   2   4 -14    1.55    0.55
   2  -4 -13  148.79    6.93
  -2  -4  13  149.92    8.74
  -2   4  13  144.93    4.37
   2   4 -13  154.43    5.37
  -2   4  13  151.22    6.73
   2   4 -12   41.61    2.47
  -2   4  12   46.29    2.11
   2  -4 -12   39.92    3.27
  -2  -4  12   46.60    4.63
  -2   4  12   46.02    3.34
   2   4 -12   48.59    3.99
  -2  -4  11   96.86    6.49
   2   4 -11   92.05    3.79
  -2   4  11   91.11    3.37
   2   4 -11  101.40    5.68
   2  -4 -11  105.20    6.09
   2  -4 -11   96.84    5.08
  -2  -4  11  101.33    6.48
  -2   4  11   93.61    4.81
   2  -4 -10  261.60    9.88
   2  -4 -10  239.53    8.59
   2   4 -10  228.46    6.95
  -2  -4  10  234.93   10.33
  -2   4  10  244.86    8.41
  -2  -4  10  242.00   10.25
  -2   4   9   14.85    1.03
   2  -4  -9   13.81    1.72
   2   4  -9   19.33    1.74
  -2  -4   9   14.05    2.27
  -2  -4   9   14.12    2.24
   2   4  -9   14.61    1.32
  -2   4   9   14.76    1.77
  -2  -4   8  312.84   11.21
   2  -4  -8  308.33    9.73
   2   4  -8  325.71    8.76
  -2   4   8  303.41    7.58
  -2  -4   8  332.42   11.50
   2   4  -8  305.72    8.40
  -2   4   8  312.89    9.63
  -2   4   7  121.64    3.77
  -2  -4   7  125.12    6.11
   2   4  -7  126.89    4.44
  -2  -4   7  127.20    6.21
   2   4  -7  119.38    4.39
  -2   4   7  134.34    5.34
   2  -4  -7  133.00    5.34
   2   4  -6   97.41    3.64
  -2  -4   6  100.16    5.21
  -2   4   6   97.53    3.21
   2   4  -6   94.12    3.67
  -2  -4   6   93.83    4.93
  -2   4   6  103.45    4.41
   2  -4  -6   96.53    4.31
  -2  -4   5  199.12    7.32
  -2   4   5  199.33    5.58
   2   4  -5  204.03    5.99
   2   4  -5  200.98    6.07
  -2  -4   5  210.09    7.66
  -2   4   5  213.16    6.82
   2  -4  -5  200.57    6.69
  -2   4   4  808.67   18.31
  -2  -4   4  833.41   20.06
   2   4  -4  796.55   18.62
  -2  -4   4  839.45   20.35
  -2   4   4  856.40   19.52
  -2   4   3  393.77   10.28
  -2  -4   3  429.40   11.45
   2  -4  -3  410.09   10.19
  -2   4   3  430.46   10.95
  -2   4   2 1148.49   25.66
   2  -4  -2 1183.08   25.43
  -2   4   2 1108.74   25.60
  -2  -4   2 1182.28   25.99
   2  -4  -1  928.83   20.82
  -2   4   1  877.65   20.97
  -2   4   1  895.77   20.44
  -2  -4   1  921.33   20.55
   2  -4   0   14.86    1.58
  -2  -4   0   14.24    1.21
   2   4   0   13.23    1.36
  -2   4   0   13.50    1.23
   2  -4   0   12.94    1.58
  -2   4  -1 1608.42   32.50
   2  -4   1 1543.51   34.64
   2   4   1 1483.06   32.76
  -2   4  -1 1534.35   32.77
   2  -4   1 1557.74   34.44
   2   4   1 1523.28   33.61
   2  -4   2  433.94   12.21
   2  -4   2  436.42   10.43
   2   4   2  425.54   11.16
   2   4   2  413.54   10.26
  -2   4  -2  411.80    9.89
   2  -4   2  399.18   10.05
  -2   4  -2  441.15   10.64
  -2   4  -2  423.50   10.16
   2  -4   2  447.99   12.26
   2  -4   3    2.97    0.89
  -2   4  -3    2.59    0.59
  -2   4  -3    4.80    1.05
   2  -4   3    4.58    0.64
   2  -4   3    1.46    0.83
   2   4   3    2.78    0.83
   2  -4   3    3.08    0.38
  -2   4  -3    3.56    0.43
  -2   4  -3    3.06    0.61
   2  -4   3    3.46    0.83
   2  -4   3    2.45    0.50
  -2   4  -4   19.48    1.19
  -2   4  -4   20.51    1.53
   2  -4   4   20.84    1.20
   2  -4   4   17.78    1.14
   2  -4   4   18.83    1.78
   2  -4   4   18.58    1.36
   2  -4   4   17.64    2.15
   2   4   4   20.44    1.89
  -2   4  -4   20.83    1.26
   2  -4   4   19.60    2.11
  -2   4  -5   22.76    1.44
   2  -4   5   20.39    1.15
   2  -4   5   19.30    2.03
   2  -4   5   20.34    1.56
   2  -4   5   19.23    2.27
   2   4   5   21.57    2.02
  -2   4  -5   21.75    1.74
   2  -4   5   22.10    1.43
   2  -4   6  160.48    4.31
   2   4   6  161.57    5.58
  -2  -4  -6  179.14    6.82
   2  -4   6  170.66    5.71
   2  -4   6  173.34    7.55
  -2   4  -6  163.04    5.30
   2  -4   6  167.08    6.89
   2   4   6  167.54    6.51
   2  -4   6  168.18    5.30
   2   4   7   43.76    3.15
   2  -4   7   44.23    2.50
   2  -4   7   39.45    3.37
  -2  -4  -7   42.74    3.20
   2  -4   7   38.68    3.47
   2  -4   7   42.88    2.73
   2  -4   7   38.65    1.49
  -2   4  -7   37.80    2.38
   2   4   7   40.18    2.40
   2  -4   8  282.71   10.65
   2   4   8  293.82    9.91
  -2  -4  -8  292.33   10.13
   2  -4   8  303.72    9.28
  -2   4  -8  279.50    8.62
   2  -4   8  284.99   10.83
   2  -4   8  275.10    6.35
   2  -4   9   19.23    2.70
  -2   4  -9   21.75    2.86
   2   4   9   22.73    2.14
  -2   4  -9   20.00    1.98
   2  -4   9   20.13    2.19
   2   4   9   23.12    2.53
  -2  -4  -9   25.78    2.69
   2  -4   9   18.39    2.62
  -2   4 -10   96.98    6.26
   2   4  10   87.56    4.53
   2  -4  10   97.71    6.35
   2   4  10   92.95    5.43
  -2   4 -10   97.22    4.90
   2  -4  10   92.63    5.14
   2  -4  10   95.91    6.05
  -2  -4 -10  101.91    5.85
  -2   4 -11   13.64    2.45
   2   4  11   11.22    1.64
   2   4  11   10.83    1.92
   2  -4  11   11.76    2.49
   2  -4  11   10.66    2.30
  -2  -4 -11   12.68    2.13
  -2   4 -11   10.49    1.69
   2  -4  11    9.63    1.85
  -2   4 -12   22.90    3.23
   2   4  12   24.08    2.30
   2   4  12   25.91    3.10
   2  -4  12   19.84    3.01
  -2   4 -12   22.38    2.53
   2  -4  12   22.85    2.80
   2   4  13    3.96    1.54
   2  -4  13    1.47    1.31
  -2   4 -13    3.44    1.56
   2  -4  13    1.91    1.18
   2   4  13    3.12    0.90
  -2   4 -13    3.41    1.18
  -2   4 -14   15.15    2.86
   2   4  14   13.38    2.50
   2  -4  14   14.44    2.78
   2  -4  14   14.70    2.52
   2   4  14   15.60    1.93
  -2   4 -14   16.99    2.50
   2  -4  15    0.72    1.39
  -2   4 -15    1.23    1.56
   2   4  15    0.61    0.94
   2   4  15   -1.08    0.79
   2  -4  15    0.75    1.18
   2  -4  16  278.99   12.24
   2   4  16  261.16   12.78
   2  -4  16  289.54   12.77
   2   4  16  285.72   12.81
  -2   4 -16  300.56   14.10
   2   4  16  300.99    9.98
  -2   4 -17   16.12    3.21
   2  -4  17    8.15    2.13
   2   4  17   10.73    2.54
   2  -4  17   12.47    2.64
   2   4  18  109.86    8.14
   2  -4  18  139.15    8.56
   2   4  18  116.31    8.16
   2  -4  18  124.32    8.13
  -2   4 -18  131.75    9.32
   2  -4  19   15.71    2.93
   2   4  19   18.92    3.65
  -2  -5  19   45.66    5.78
  -2   5  18   30.96    3.18
  -2  -5  18   28.91    4.58
  -2   5  17   25.38    2.85
  -2  -5  17   18.44    3.65
  -2  -5  16   64.29    6.29
  -2   5  16   55.65    4.21
  -2   5  15   47.22    2.01
  -2  -5  15   59.31    5.83
  -2   5  15   51.97    3.97
  -2   5  14  291.81    7.79
  -2  -5  14  273.68   12.98
   2   5 -14  310.77    8.36
  -2   5  14  281.96   10.41
   2  -5 -14  283.00   10.84
  -2  -5  13   95.43    6.90
  -2   5  13   95.38    3.68
   2  -5 -13   96.94    5.56
   2   5 -13   97.29    3.87
  -2   5  13   91.74    5.16
   2   5 -12    1.04    0.41
   2   5 -12    0.04    0.57
   2  -5 -12    0.25    0.59
  -2   5  12   -0.55    0.91
  -2  -5  12    1.37    1.66
  -2  -5  11   32.54    3.81
   2  -5 -11   29.85    2.83
   2  -5 -11   28.34    3.08
  -2   5  11   27.91    2.60
  -2  -5  11   28.41    3.60
   2   5 -11   27.13    1.82
   2  -5 -10   22.38    2.66
   2   5 -10   24.90    2.20
  -2  -5  10   25.86    3.16
   2  -5 -10   24.80    2.49
  -2  -5  10   22.63    3.07
  -2   5  10   25.66    2.42
   2   5 -10   21.99    1.62
  -2   5   9  144.54    4.57
   2  -5  -9  146.10    6.32
  -2   5   9  149.77    6.18
  -2  -5   9  150.31    7.49
   2   5  -9  141.97    4.82
  -2  -5   9  141.63    7.32
   2   5  -9  146.10    5.66
   2  -5  -8   51.66    3.38
   2   5  -8   49.84    2.52
   2   5  -8   51.37    2.89
  -2   5   8   47.51    2.28
  -2  -5   8   48.96    3.91
  -2  -5   8   46.38    3.87
  -2   5   8   48.49    3.21
   2  -5  -7  164.17    6.28
  -2   5   7  148.40    4.77
   2   5  -7  157.13    5.42
  -2   5   7  165.47    6.20
  -2  -5   7  158.72    7.16
   2   5  -7  146.81    5.01
  -2  -5   7  154.86    7.00
  -2   5   6  448.18   10.86
   2   5  -6  459.52   11.49
  -2  -5   6  447.82   13.34
   2  -5  -6  425.72   12.25
   2   5  -6  414.84   11.09
  -2  -5   6  458.61   13.54
  -2   5   6  449.68   12.32
   2   5  -5  600.38   14.89
  -2   5   5  637.36   15.73
  -2  -5   5  626.48   16.49
  -2   5   5  600.81   14.43
   2   5  -5  602.72   14.58
  -2  -5   5  652.50   16.79
  -2  -5   4  157.16    6.12
  -2   5   4  145.76    4.95
  -2  -5   4  154.74    5.97
  -2   5   4  146.89    5.51
   2  -5  -3   48.03    2.53
  -2   5   3   45.28    2.50
  -2   5   3   47.20    2.71
  -2  -5   3   46.17    2.91
   2  -5  -3   46.07    2.42
   2  -5  -2  284.14    8.06
  -2  -5   2  292.17    8.47
  -2   5   2  291.02    8.20
   2  -5  -2  278.22    7.56
  -2   5   2  273.76    8.18
   2  -5  -1  256.65    8.08
  -2  -5   1  264.83    7.59
   2  -5  -1  265.45    7.82
  -2   5   1  241.73    7.82
   2  -5  -1  253.55    6.60
   2   5  -1  250.34    7.69
  -2   5   1  265.95    7.50
   2  -5   0  638.96   13.96
   2   5   0  640.32   15.79
   2  -5   0  652.36   16.16
  -2  -5   0  660.09   15.29
  -2   5   0  656.62   15.23
   2  -5   0  635.81   16.46
  -2   5  -1    5.01    0.78
   2   5   1    4.13    0.86
  -2   5  -1    4.87    0.78
   2  -5   1    4.67    1.12
   2   5   1    5.17    0.86
   2  -5   1    4.48    1.06
   2  -5   1    4.77    0.74
  -2   5  -2   41.33    2.30
  -2   5  -2   39.83    2.03
   2   5   2   37.27    2.17
   2  -5   2   40.37    2.93
  -2   5  -2   36.80    1.96
   2  -5   2   46.48    3.12
   2   5   2   44.31    2.69
   2  -5   2   40.80    2.05
   2  -5   3   60.34    3.78
   2  -5   3   66.18    2.72
  -2   5  -3   65.15    3.31
   2  -5   3   57.62    2.99
   2  -5   3   64.87    3.92
  -2   5  -3   59.11    2.68
   2  -5   3   60.39    2.48
  -2   5  -3   65.43    2.54
   2   5   3   61.83    3.32
  -2   5  -4  185.20    6.77
   2  -5   4  185.38    5.58
   2  -5   4  189.12    7.44
   2  -5   4  173.48    6.29
  -2   5  -4  178.27    4.68
  -2   5  -4  184.17    5.04
  -2   5  -4  178.04    5.74
   2  -5   4  181.18    5.01
   2   5   4  185.02    6.57
  -2   5  -5   18.61    1.22
   2  -5   5   20.48    1.17
   2  -5   5   20.61    1.63
  -2   5  -5   18.27    1.67
   2  -5   5   22.74    2.57
   2   5   5   22.18    2.11
  -2   5  -5   24.60    2.55
   2  -5   5   20.00    2.10
   2  -5   6  166.04    7.34
   2  -5   6  159.91    6.70
   2   5   6  160.53    6.44
   2   5   6  152.79    5.28
  -2   5  -6  155.20    4.94
   2  -5   6  155.69    5.57
   2  -5   6  159.79    4.16
  -2   5  -6  148.49    5.80
   2  -5   7  675.15   18.57
   2   5   7  688.40   17.89
   2  -5   7  687.49   19.16
  -2   5  -7  649.47   15.79
  -2  -5  -7  710.52   18.40
   2  -5   7  681.43   16.75
   2  -5   7  655.75   13.98
   2   5   7  622.38   15.68
   2   5   8   91.88    5.02
   2  -5   8   88.09    5.63
   2  -5   8   97.22    5.66
  -2  -5  -8   97.97    5.37
  -2   5  -8   88.89    4.03
   2  -5   8   92.41    4.56
   2  -5   9   90.41    5.71
   2   5   9   83.46    5.00
   2  -5   9   85.20    5.66
   2  -5   9   85.50    4.69
   2   5   9   80.63    4.41
  -2   5  -9   83.26    5.74
  -2   5  -9   82.84    4.14
  -2  -5  -9   85.54    5.22
   2  -5  10  103.54    6.33
   2   5  10   96.10    5.66
   2  -5  10  104.19    5.45
  -2   5 -10   96.79    4.83
   2  -5  10  101.12    6.47
  -2   5 -10  105.24    6.77
   2   5  10  101.09    5.09
  -2  -5 -10  103.46    6.04
   2   5  11  195.02    7.57
   2   5  11  187.59    8.61
   2  -5  11  196.66    9.34
   2  -5  11  199.22    9.83
   2  -5  11  193.90    8.26
  -2   5 -11  182.49    7.54
  -2   5 -11  211.66   10.19
  -2  -5 -11  195.06    9.02
  -2   5 -12  101.41    5.57
   2   5  12  110.61    6.57
   2   5  12  104.84    5.33
   2  -5  12  100.10    6.68
   2  -5  12  104.40    6.02
  -2   5 -12  121.64    7.72
   2  -5  13  100.90    6.73
   2  -5  13   91.41    5.87
  -2   5 -13  100.47    5.79
   2   5  13   97.74    6.42
   2   5  13   95.33    5.11
  -2   5 -13  113.89    7.70
   2   5  14   15.40    2.02
   2   5  14   15.75    2.66
   2  -5  14   18.99    2.67
   2  -5  14   19.27    3.00
  -2   5 -14   15.15    3.05
  -2   5 -14   14.93    2.34
   2  -5  15    0.71    1.22
   2  -5  15    2.75    1.62
   2   5  15   -0.39    0.99
   2   5  15    0.39    0.63
  -2   5 -15    1.97    1.56
  -2   5 -16   65.11    6.42
   2   5  16   67.91    5.86
   2  -5  16   62.60    5.33
   2  -5  16   64.02    5.63
   2   5  16   65.07    4.23
   2  -5  17    0.65    1.05
   2  -5  17    3.15    1.71
   2   5  17    0.03    1.33
  -2   5 -17    1.40    1.73
   2  -5  18   98.81    7.19
   2   5  18   92.96    7.30
   2  -5  18   92.79    6.95
  -2   5 -18  106.31    8.51
   2   5  19   44.50    5.26
  -2   5 -19   55.84    6.37
   2  -5  19   56.09    5.43
  -2  -6  19    9.04    3.00
  -2  -6  18   10.57    2.97
  -2   6  18   12.66    2.13
  -2  -6  17   66.24    6.54
  -2   6  17   61.93    4.64
  -2  -6  16  201.34   11.45
  -2   6  16  197.12    8.70
  -2   6  15  141.31    4.77
  -2  -6  15  136.07    9.03
  -2   6  15  142.92    7.02
  -2   6  14    6.36    1.68
  -2   6  14    6.61    1.01
   2   6 -14    6.10    0.84
  -2   6  14    5.77    0.82
  -2  -6  14    3.23    1.90
   2  -6 -13    1.56    0.95
  -2  -6  13    0.40    1.35
  -2   6  13    1.32    0.94
   2   6 -13    1.57    0.51
   2  -6 -12   17.69    2.31
   2   6 -12   18.97    2.46
  -2  -6  12   11.06    2.37
  -2   6  12   15.06    2.10
   2   6 -12   16.50    1.36
   2   6 -11  278.36    7.89
  -2   6  11  295.93   10.13
   2  -6 -11  304.39   11.49
  -2  -6  11  289.68   12.22
   2   6 -11  291.15    9.77
  -2  -6  11  290.04   12.04
   2  -6 -11  300.18   10.61
  -2  -6  10   20.90    2.87
  -2   6  10   14.75    1.34
   2  -6 -10   18.66    2.41
   2   6 -10   14.01    1.83
   2  -6 -10   18.13    2.18
   2   6 -10   15.37    1.32
  -2  -6  10   14.93    2.52
  -2   6  10   14.09    1.85
   2   6  -9  224.60    7.70
   2  -6  -9  237.79    8.67
   2   6  -9  242.53   10.82
  -2  -6   9  222.49    9.59
  -2  -6   9  227.27    9.66
   2   6  -9  216.57    6.52
  -2   6   9  211.48    6.56
  -2   6   9  229.99    8.29
  -2  -6   8  226.72    9.20
  -2   6   8  214.75    6.47
   2  -6  -8  223.60    8.20
  -2   6   8  219.93    7.89
   2   6  -8  214.94    7.25
  -2  -6   8  215.11    9.02
   2   6  -8  204.90    6.40
  -2  -6   7  192.56    8.00
  -2  -6   7  189.75    7.99
   2   6  -7  176.85    6.30
   2  -6  -7  187.61    7.15
   2   6  -7  182.22    5.79
  -2   6   7  180.24    5.79
  -2   6   7  178.60    6.88
   2   6  -6    2.37    0.63
  -2   6   6    3.59    0.76
   2  -6  -6    3.89    0.97
   2   6  -6    2.02    0.68
  -2  -6   6    3.09    1.10
  -2  -6   6    5.10    1.40
   2   6  -5  575.75   14.50
   2   6  -5  618.05   15.31
  -2  -6   5  599.46   16.57
  -2  -6   5  647.21   16.88
  -2   6   5  591.85   14.77
  -2   6   5  657.90   15.99
  -2   6   4  707.82   17.46
  -2   6   4  676.88   16.75
  -2  -6   4  737.53   18.19
   2  -6  -4  686.88   17.11
  -2   6   3   41.70    2.64
   2  -6  -3   40.18    2.45
  -2  -6   3   43.23    2.88
   2  -6  -3   41.27    2.41
  -2   6   3   38.63    2.50
   2  -6  -2  577.21   15.01
  -2   6   2  564.39   14.81
  -2  -6   2  587.35   14.98
   2  -6  -2  580.95   13.87
   2  -6  -2  609.91   14.75
  -2   6   2  592.04   14.70
   2   6  -1  780.42   18.70
   2  -6  -1  782.89   18.81
  -2  -6   1  787.05   18.54
  -2   6   1  756.77   18.97
   2  -6  -1  787.05   19.19
   2  -6  -1  760.18   17.18
  -2   6   1  790.22   18.37
   2  -6   0  493.91   10.97
  -2  -6   0  502.21   12.54
   2   6   0  486.35   12.89
   2  -6   0  494.12   13.58
   2  -6   0  485.89   13.26
  -2   6   0  502.11   12.40
  -2   6  -1   77.70    3.21
   2   6   1   71.10    3.36
   2  -6   1   73.54    4.07
   2  -6   1   77.17    4.02
   2   6   1   72.32    3.59
  -2   6  -1   76.68    3.20
  -2   6  -1   73.83    3.16
   2  -6   1   72.97    3.17
   2   6   2 1834.72   40.45
   2   6   2 1900.28   41.16
   2  -6   2 1922.67   42.43
  -2   6  -2 1945.32   40.60
  -2   6  -2 1869.35   40.07
   2  -6   2 1937.65   42.22
  -2   6  -2 1895.00   39.77
   2  -6   2 1826.06   39.82
   2  -6   3  396.36   10.90
  -2   6  -3  437.72   11.43
   2  -6   3  409.46   10.33
   2  -6   3  430.34   12.46
   2   6   3  401.46   11.40
  -2   6  -3  389.33   10.39
  -2   6  -3  394.69    9.85
   2  -6   3  391.87    9.91
  -2   6  -4  110.63    2.96
   2  -6   4  115.03    4.23
   2  -6   4  119.91    5.71
  -2   6  -4  114.09    5.11
  -2   6  -4  108.38    4.34
  -2   6  -4  109.57    3.56
   2  -6   4  103.22    4.68
   2  -6   4  105.65    3.59
   2   6   4  114.04    5.00
  -2   6  -5    2.38    0.44
   2   6   5    2.54    0.86
   2  -6   5    2.27    0.44
   2  -6   5    2.03    0.87
   2  -6   5    1.58    0.71
  -2   6  -5    1.19    0.57
   2  -6   5    2.61    1.21
  -2   6  -5    2.57    0.51
  -2   6  -5    1.49    1.19
  -2   6  -6  212.90    8.62
   2  -6   6  217.50    8.72
   2  -6   6  211.33    5.28
  -2   6  -6  201.69    5.87
   2  -6   6  212.16    7.00
   2   6   6  210.23    7.84
  -2   6  -6  203.30    7.24
   2  -6   6  209.08    8.00
   2   6   7    9.72    1.06
   2  -6   7   10.02    1.43
   2   6   7   14.57    2.01
  -2   6  -7   11.24    1.20
   2  -6   7   10.82    1.81
   2  -6   7    8.83    0.59
   2  -6   7   12.49    2.16
  -2   6  -7   12.03    1.70
  -2  -6  -8    0.87    0.75
   2  -6   8   -0.15    1.07
  -2   6  -8    0.55    0.48
  -2   6  -8    1.34    1.28
   2   6   8    1.13    0.95
   2  -6   8    0.96    0.78
   2  -6   8   -1.04    0.93
   2  -6   9  245.32   10.18
   2  -6   9  228.52    9.84
  -2   6  -9  224.34    7.60
   2   6   9  237.81    8.63
   2  -6   9  234.93    8.58
  -2   6  -9  241.03   10.71
  -2  -6  -9  237.74    9.60
   2   6   9  239.97    9.29
   2   6  10   63.50    4.06
   2   6  10   61.11    4.45
   2  -6  10   62.04    4.92
   2  -6  10   60.25    4.96
   2  -6  10   65.23    4.23
  -2  -6 -10   70.82    4.95
  -2   6 -10   56.13    3.50
  -2   6 -10   65.49    5.40
  -2   6 -11  241.34   11.17
   2   6  11  205.76    8.19
   2   6  11  217.90    9.40
   2  -6  11  203.74    8.63
   2  -6  11  224.61   10.51
   2  -6  11  208.45    9.84
  -2   6 -11  204.61    7.94
   2   6  12   90.91    5.98
   2  -6  12   84.39    6.16
  -2   6 -12   89.44    6.84
   2  -6  12   89.58    5.62
  -2   6 -12   88.65    5.03
   2   6  12   91.39    5.11
   2   6  13   -0.55    1.28
  -2   6 -13    1.12    1.23
   2   6  13    0.40    0.66
   2  -6  13   -0.14    1.21
   2  -6  13    0.10    1.04
  -2   6 -13    0.30    0.54
  -2   6 -14   -0.08    1.19
   2   6  14    0.83    1.19
   2   6  14    1.50    0.93
   2  -6  14    1.29    1.38
   2  -6  14    1.72    1.32
  -2   6 -14   -1.03    0.84
   2  -6  15   86.57    6.19
   2   6  15   99.50    6.99
   2   6  15   91.32    5.28
   2  -6  15   91.89    6.76
   2   6  16   20.78    3.32
  -2   6 -16   24.30    4.05
   2  -6  16   24.82    3.48
   2   6  16   24.35    2.61
   2  -6  16   23.26    3.23
  -2   6 -17  111.90    8.80
   2   6  17  110.61    7.89
   2  -6  17  108.36    7.54
   2  -6  17   97.44    7.01
   2  -6  18  108.14    7.69
  -2   6 -18  131.49    9.81
   2  -6  18  114.08    7.75
   2  -6  19   -0.94    1.20
  -2   6 -19   -4.25    2.12
  -2  -7  19   64.08    6.84
  -2  -7  18    1.89    1.67
  -2   7  18    0.22    0.71
  -2  -7  17  109.89    8.51
  -2   7  17   99.00    6.11
  -2  -7  16   57.79    5.97
  -2   7  16   61.95    4.67
  -2   7  15    6.80    1.11
  -2  -7  15    3.12    2.16
  -2   7  15    7.45    1.70
  -2   7  14  138.55    4.96
   2   7 -14  139.63    4.37
  -2  -7  14  141.35    8.90
  -2   7  14  130.88    6.79
   2  -7 -13  130.65    6.95
  -2   7  13  126.81    4.76
  -2  -7  13  134.31    8.31
  -2   7  13  116.00    6.25
   2   7 -13  132.03    4.32
   2  -7 -12    2.01    0.93
   2   7 -12    3.11    1.27
   2   7 -12    2.44    0.55
  -2  -7  12    0.76    1.50
  -2   7  12    2.29    0.95
  -2  -7  11   -0.20    1.70
   2  -7 -11    0.20    0.70
   2   7 -11    1.15    1.02
  -2   7  11    1.73    0.66
  -2   7  11    0.13    0.76
   2   7 -11    0.13    0.34
  -2   7  10  111.37    4.52
  -2  -7  10  127.28    7.25
   2   7 -10  134.37    5.90
  -2  -7  10  119.90    7.10
   2   7 -10  106.94    4.12
   2  -7 -10  130.22    6.76
   2   7 -10  140.97    8.47
  -2   7  10  125.33    5.94
   2  -7 -10  123.95    6.24
   2  -7  -9  348.92   11.52
   2   7  -9  363.72   13.96
  -2   7   9  329.34    9.43
   2  -7  -9  355.46   12.04
   2   7  -9  338.53   10.54
  -2  -7   9  345.33   12.56
   2   7  -9  325.07    9.01
  -2  -7   9  335.08   12.51
  -2   7   9  345.60   11.07
   2   7  -8   45.32    2.49
   2  -7  -8   53.16    3.67
   2  -7  -8   51.09    3.76
   2   7  -8   50.72    3.23
  -2   7   8   47.93    2.73
  -2  -7   8   50.00    4.12
  -2   7   8   49.93    3.45
  -2  -7   8   50.20    4.07
   2   7  -7  731.75   18.40
  -2   7   7  699.02   17.58
   2  -7  -7  749.01   19.46
  -2  -7   7  751.95   20.47
   2   7  -7  708.91   17.23
  -2  -7   7  753.50   20.47
  -2   7   7  792.57   19.30
  -2  -7   6   62.62    4.14
   2   7  -6   62.88    3.47
   2  -7  -6   58.26    3.70
  -2   7   6   59.97    3.17
  -2  -7   6   67.18    4.29
   2   7  -6   59.31    2.90
  -2   7   6   64.88    3.75
   2  -7  -5   33.39    2.52
  -2  -7   5   34.80    2.95
  -2   7   5   35.43    2.65
  -2   7   5   30.68    2.27
   2   7  -5   34.39    2.49
  -2   7   4   24.16    2.00
  -2  -7   4   22.04    2.27
   2  -7  -4   27.11    2.09
  -2   7   4   25.76    2.27
   2  -7  -3    4.62    0.96
   2  -7  -3    4.57    0.84
  -2  -7   3    2.04    0.89
  -2   7   3    6.88    1.18
  -2   7   3    4.46    1.03
   2   7  -2  193.12    6.69
  -2   7   2  186.00    6.75
   2  -7  -2  185.44    5.78
   2  -7  -2  197.10    6.69
   2  -7  -2  186.46    6.76
  -2   7   2  195.62    6.59
  -2  -7   2  190.57    6.78
   2  -7  -1  252.09    8.47
   2  -7  -1  266.34    8.40
   2  -7  -1  259.25    6.83
  -2   7   1  251.21    8.50
  -2   7   1  270.49    8.01
   2   7  -1  258.79    8.19
  -2  -7   1  266.36    8.16
   2  -7   0   13.51    1.74
   2  -7   0   15.37    0.97
   2   7   0   14.45    1.60
  -2   7   0   14.13    1.43
   2  -7   0   13.07    1.68
  -2  -7   0   14.48    1.51
   2  -7   1 1197.85   28.11
  -2   7  -1 1205.55   26.60
   2  -7   1 1140.56   26.43
   2   7   1 1187.06   27.41
   2   7   1 1185.60   27.06
  -2   7  -1 1206.48   26.64
  -2   7  -1 1215.12   26.48
   2  -7   1 1183.93   28.35
   2   7   2    5.19    1.15
   2  -7   2    6.06    1.39
  -2   7  -2    7.00    1.06
   2  -7   2    4.77    0.78
  -2   7  -2    3.44    0.87
  -2   7  -2    5.05    0.80
   2   7   2    5.14    1.05
   2  -7   3   20.40    2.31
  -2   7  -3   19.56    1.93
   2  -7   3   18.54    1.42
   2   7   3   19.58    2.03
  -2   7  -3   18.55    1.41
  -2   7  -3   19.60    1.69
   2  -7   4   21.61    2.49
  -2   7  -4   18.49    1.74
   2  -7   4   18.32    1.87
   2  -7   4   18.01    1.32
  -2   7  -4   20.68    1.38
  -2   7  -4   17.24    2.03
   2  -7   4   20.37    1.70
   2   7   4   20.32    2.04
  -2   7  -5  218.94    8.43
   2  -7   5  234.46    7.29
   2  -7   5  210.04    7.87
   2  -7   5  229.85    8.86
  -2   7  -5  228.14    5.94
  -2   7  -5  220.71    7.51
   2  -7   5  221.45    5.96
   2   7   5  218.33    7.97
  -2   7  -5  214.79    5.46
   2  -7   6   13.72    0.96
  -2   7  -6   17.38    2.45
   2  -7   6   12.35    1.54
   2  -7   6   14.73    2.29
  -2   7  -6   13.65    0.96
  -2   7  -6   14.08    1.07
   2  -7   6   12.74    1.88
   2   7   6   14.18    1.90
  -2   7  -6   12.23    1.65
   2  -7   7  379.03   10.90
   2  -7   7  368.36   12.20
  -2   7  -7  392.87   13.21
   2  -7   7  382.26   12.79
  -2   7  -7  370.99   13.57
   2   7   7  376.49   11.87
  -2   7  -7  345.22    9.22
   2  -7   7  349.72    8.01
   2   7   7  356.58    9.15
  -2   7  -7  352.25   11.23
   2  -7   8   36.60    3.50
   2   7   8   35.21    3.15
   2  -7   8   35.26    2.81
   2  -7   8   40.32    3.77
  -2  -7  -8   36.61    3.34
  -2   7  -8   35.84    2.25
  -2   7  -8   40.73    4.06
   2  -7   9  157.60    7.90
   2   7   9  152.86    7.24
  -2  -7  -9  167.74    7.86
   2  -7   9  153.49    6.70
   2  -7   9  165.19    8.11
  -2   7  -9  142.04    5.58
   2   7   9  161.23    7.00
  -2   7  -9  163.75    8.77
  -2  -7 -10  130.15    7.10
   2   7  10  120.09    6.58
   2   7  10  123.53    6.15
   2  -7  10  109.46    5.81
   2  -7  10  120.77    7.15
  -2   7 -10  117.97    5.21
   2  -7  10  123.77    7.16
  -2   7 -10  141.79    8.29
   2   7  11   89.98    5.21
   2  -7  11   98.73    6.45
   2   7  11   92.42    5.94
   2  -7  11   97.90    5.65
  -2   7 -11   93.40    4.82
  -2   7 -11   98.30    7.11
   2   7  12  174.18    8.71
   2  -7  12  178.71    9.20
   2  -7  12  180.68    8.26
   2   7  12  166.20    7.54
  -2   7 -12  168.69    7.28
   2   7  13  150.92    8.24
   2  -7  13  152.03    8.50
   2  -7  13  139.85    7.48
   2   7  13  135.24    6.77
  -2   7 -13  137.86    6.82
  -2   7 -13  150.80    9.51
  -2   7 -14    1.83    1.64
   2   7  14    0.47    0.82
   2  -7  14    0.38    1.31
   2  -7  14    1.03    1.12
   2   7  14    0.26    1.20
  -2   7 -14   -0.73    0.75
   2  -7  15   30.63    3.92
   2  -7  15   30.76    3.69
  -2   7 -15   37.31    5.00
   2   7  15   35.55    3.31
   2   7  15   42.72    4.58
  -2   7 -16    6.81    2.39
   2   7  16    4.90    1.73
   2  -7  16    8.50    2.05
   2   7  16    6.65    1.52
   2  -7  17   15.52    2.95
   2  -7  17   10.43    2.49
   2   7  17   15.42    3.05
   2   7  17   16.10    2.30
  -2   7 -17   20.25    3.94
  -2   7 -18    6.24    2.47
   2  -7  18    2.65    1.53
   2  -7  18    3.41    1.50
  -2   7 -19   72.12    7.54
  -2  -8  19    5.26    2.39
  -2  -8  18   74.59    7.15
  -2   8  18   69.85    5.28
  -2   8  17   24.52    3.00
  -2  -8  17   25.03    4.13
  -2  -8  16    7.68    2.60
  -2   8  16    6.33    1.56
  -2   8  15   53.79    4.35
  -2  -8  15   66.95    6.24
  -2  -8  14   13.90    2.86
   2   8 -14   12.76    0.95
  -2   8  14   11.93    1.43
  -2   8  14   11.74    2.03
  -2   8  13   75.87    3.70
  -2  -8  13   76.04    6.20
  -2   8  13   73.88    4.89
   2   8 -13   73.64    2.87
  -2   8  12   13.69    2.16
   2  -8 -12   12.73    2.12
  -2   8  12   15.62    1.57
  -2  -8  12   18.67    3.04
   2   8 -12   14.94    1.21
   2  -8 -11  329.96   11.45
  -2   8  11  267.43    8.55
  -2  -8  11  290.59   12.12
   2   8 -11  281.49    7.68
  -2   8  11  299.53   10.55
   2   8 -11  249.24    9.76
   2   8 -11  316.61   14.13
  -2  -8  10   83.32    5.88
   2  -8 -10   83.10    5.16
   2   8 -10   88.48    6.78
   2   8 -10   79.53    3.33
  -2   8  10   78.51    3.84
   2  -8 -10   81.26    5.33
  -2  -8  10   81.30    5.78
   2   8 -10   79.20    4.63
  -2   8  10   79.76    4.82
  -2  -8   9  566.88   17.54
  -2   8   9  496.89   14.00
  -2   8   9  553.15   15.75
   2  -8  -9  588.74   16.88
   2  -8  -9  576.84   16.47
   2   8  -9  506.19   13.20
   2   8  -9  634.29   19.46
  -2  -8   9  582.67   17.76
   2   8  -9  524.40   15.12
   2  -8  -8   48.31    3.67
  -2   8   8   48.56    2.99
   2   8  -8   48.90    3.38
   2  -8  -8   58.95    4.09
  -2  -8   8   47.29    4.06
   2   8  -8   54.49    4.51
   2   8  -8   49.72    2.67
  -2   8   8   55.56    3.74
  -2  -8   8   49.13    4.10
   2  -8  -7   89.66    4.93
   2  -8  -7   93.00    4.96
   2   8  -7   87.57    4.46
   2   8  -7   81.90    3.60
  -2  -8   7   90.08    5.36
  -2   8   7   76.71    3.94
  -2  -8   7   94.88    5.50
  -2   8   7   85.00    4.68
   2   8  -6    6.80    1.25
  -2   8   6    8.75    1.32
  -2  -8   6    7.83    1.59
  -2  -8   6    9.39    1.80
  -2   8   6   10.35    1.70
   2  -8  -5  563.30   14.38
  -2   8   5  544.42   14.75
   2   8  -5  565.95   15.22
   2  -8  -5  564.67   15.13
  -2  -8   5  559.19   15.99
  -2   8   5  593.83   15.55
   2  -8  -4   48.56    2.94
  -2  -8   4   48.54    3.38
  -2   8   4   47.10    2.90
   2  -8  -4   48.87    2.94
  -2   8   4   48.54    3.07
  -2   8   4   51.98    3.29
   2  -8  -3   74.43    3.85
  -2   8   3   77.02    3.53
  -2   8   3   72.74    4.06
   2  -8  -3   79.03    3.59
  -2   8   3   78.40    4.03
  -2  -8   3   78.00    4.24
   2  -8  -2  898.26   21.84
   2  -8  -2  880.35   20.30
   2  -8  -2  888.81   21.76
  -2   8   2  879.62   22.00
   2   8  -2  915.16   21.66
  -2  -8   2  899.52   21.85
  -2   8   2  902.78   21.60
  -2   8   1  263.67    9.08
   2   8  -1  267.14    8.56
   2  -8  -1  269.88    7.20
  -2  -8   1  271.42    8.60
   2  -8  -1  282.31    9.04
  -2   8   1  273.23    8.43
   2  -8  -1  263.62    8.94
   2  -8   0    2.55    0.89
  -2  -8   0    3.79    0.94
   2  -8   0    5.33    1.27
  -2   8   0    2.00    0.89
   2   8   0    2.50    0.86
  -2   8   0    2.83    0.86
   2  -8   0    2.63    0.70
   2  -8   0    2.60    0.45
  -2   8  -1    7.73    1.53
   2  -8   1    5.48    0.91
   2  -8   1    6.04    0.48
  -2   8  -1    5.81    1.04
   2  -8   1    8.23    1.45
   2   8   1    8.88    1.33
  -2   8  -1    7.54    1.09
  -2   8  -2  367.10   10.40
   2  -8   2  391.28   11.81
  -2   8  -2  374.56    9.90
   2   8   2  353.28   10.54
   2   8   2  364.65   10.91
   2  -8   2  373.47   10.01
  -2   8  -2  373.10   10.59
  -2   8  -3  755.81   18.56
   2  -8   3  777.05   20.31
   2   8   3  751.45   19.29
  -2   8  -3  767.79   17.58
  -2   8  -3  765.10   19.23
   2  -8   3  753.76   17.71
  -2   8  -4   38.58    3.07
   2  -8   4   37.58    2.49
  -2   8  -4   35.83    2.54
  -2   8  -4   34.62    1.93
   2   8   4   34.91    2.79
   2  -8   4   35.26    3.22
   2  -8   4   33.26    1.96
   2  -8   5   18.30    2.06
  -2   8  -5   17.48    2.33
   2  -8   5   17.33    1.73
   2  -8   5   16.81    1.27
   2  -8   5   17.11    2.33
  -2   8  -5   17.60    1.26
  -2   8  -5   14.74    1.73
   2   8   5   20.45    2.27
  -2   8  -5   16.88    0.88
   2  -8   6   72.80    4.88
  -2   8  -6   85.31    5.23
  -2   8  -6   78.10    5.44
  -2   8  -6   78.91    2.74
   2   8   6   79.75    4.61
   2  -8   6   72.59    4.48
  -2   8  -6   74.28    2.64
   2  -8   6   72.25    2.71
  -2   8  -6   75.42    4.23
   2  -8   6   80.89    4.06
   2   8   7    4.51    0.67
  -2   8  -7    3.80    1.72
   2  -8   7    5.32    1.52
   2  -8   7    5.98    1.30
  -2   8  -7    5.18    1.85
   2  -8   7    8.06    1.61
  -2   8  -7    5.88    0.78
   2   8   7    5.57    1.37
  -2   8  -7    4.35    1.21
  -2   8  -8   15.56    2.68
   2  -8   8   15.56    1.91
   2  -8   8   18.56    2.44
  -2   8  -8   12.72    2.72
   2  -8   8   13.95    2.48
   2   8   8   14.68    2.14
  -2  -8  -8   18.20    2.46
  -2   8  -8   13.77    1.32
  -2   8  -8   14.73    2.73
  -2   8  -8   15.66    2.19
   2  -8   9  313.04   10.55
   2  -8   9  328.91   12.20
  -2  -8  -9  329.05   12.02
  -2   8  -9  315.97   13.21
   2  -8   9  307.81   12.02
   2   8   9  312.79   11.00
   2   8   9  313.50   11.39
  -2   8  -9  282.76    8.81
   2  -8  10   12.32    2.31
   2  -8  10    8.49    2.08
   2  -8  10    8.12    1.67
   2   8  10   10.37    1.83
   2   8  10    9.79    1.93
  -2   8 -10   11.93    2.73
  -2   8 -10    7.84    1.24
   2   8  11  215.59    9.62
  -2   8 -11  222.15   11.35
   2  -8  11  223.20   10.27
   2   8  11  221.55    8.98
  -2   8 -11  201.86    7.62
   2  -8  11  208.87    8.83
   2  -8  12   15.25    2.70
  -2   8 -12   15.55    3.18
   2  -8  12   17.07    2.51
   2   8  12   14.87    2.13
  -2   8 -12   15.59    1.93
   2   8  12   18.61    2.81
   2   8  13    4.54    1.57
   2  -8  13    2.44    1.59
  -2   8 -13    5.01    2.03
   2  -8  13    5.39    1.61
   2   8  13    3.39    1.22
  -2   8 -13    3.45    1.06
  -2   8 -14  131.34    9.30
   2   8  14  125.42    7.90
   2  -8  14  114.95    7.59
  -2   8 -14  125.67    6.55
   2  -8  14  117.80    7.04
   2   8  14  111.21    6.27
   2   8  15   86.15    5.51
  -2   8 -15  109.33    8.66
   2  -8  15   98.14    6.60
   2  -8  15   99.17    7.12
   2   8  15  108.39    7.46
  -2   8 -16    0.07    1.34
   2   8  16    2.01    1.02
   2  -8  16    2.31    1.18
   2  -8  16    3.70    1.82
   2   8  17  151.11    9.43
   2  -8  17  120.21    8.19
   2  -8  17  124.89    7.99
   2   8  17  126.40    6.87
  -2   8 -17  139.70   10.37
  -2   8 -18   15.94    3.78
   2   8  18   12.04    2.71
   2  -8  18   12.00    2.65
   2  -8  18   11.10    2.47
  -2   8 -19   14.59    3.51
  -2  -9  18   42.61    5.45
  -2   9  18   29.65    3.47
  -2  -9  17   13.70    3.20
  -2   9  17   10.82    2.14
  -2  -9  16    4.50    2.02
  -2   9  16    2.55    1.14
  -2  -9  15  195.37   10.99
  -2   9  15  174.76    8.58
  -2  -9  14   22.71    3.55
  -2   9  14   21.10    2.79
  -2   9  13   25.26    2.23
  -2  -9  13   24.57    3.66
  -2   9  13   24.06    2.88
   2   9 -13   24.71    1.45
  -2  -9  12  150.30    8.72
  -2   9  12  142.00    7.24
  -2   9  12  152.04    6.01
   2  -9 -12  158.88    4.26
   2   9 -12  152.64    4.78
   2  -9 -11   33.62    1.71
   2  -9 -11   33.94    3.42
   2   9 -11   39.73    4.95
  -2   9  11   27.91    2.36
  -2  -9  11   35.12    3.99
   2   9 -11   30.98    1.89
  -2   9  11   31.62    3.13
  -2   9  10  279.63   10.29
  -2  -9  10  278.46   11.59
   2  -9 -10  300.33   11.04
   2   9 -10  308.57   13.42
  -2   9  10  253.12    8.71
   2  -9 -10  288.56    7.52
   2  -9 -10  305.11   11.43
   2   9 -10  262.34    7.76
  -2  -9   9   51.73    4.40
   2   9  -9   50.05    4.95
  -2   9   9   44.98    2.94
  -2  -9   9   47.40    4.17
   2  -9  -9   50.55    3.89
   2  -9  -9   49.98    3.95
   2   9  -9   40.34    2.30
  -2   9   9   45.85    3.52
   2  -9  -9   47.77    2.28
   2   9  -9   48.48    4.57
   2   9  -8  380.79   12.55
   2   9  -8  321.71    7.04
  -2   9   8  324.35    8.23
   2  -9  -8  364.58   10.38
  -2  -9   8  346.00   10.85
  -2  -9   8  349.70   11.05
   2  -9  -8  350.73    6.91
   2  -9  -8  361.06   10.32
   2   9  -8  363.31   11.77
  -2   9   8  353.13    9.76
   2  -9  -7   84.58    4.92
   2   9  -7   54.78    3.77
  -2   9   7   81.01    4.16
   2  -9  -7   78.50    4.64
  -2  -9   7   79.21    5.06
   2   9  -7   71.87    3.40
  -2  -9   7   84.11    5.26
   2  -9  -7   79.02    3.45
  -2   9   7   80.43    4.62
  -2   9   6    0.18    0.63
  -2   9   6    0.33    0.58
   2   9  -6    0.07    0.57
   2  -9  -6    0.03    0.47
  -2  -9   6    0.51    0.81
  -2   9   6    0.89    0.91
  -2   9   5  186.30    6.05
  -2   9   5  192.65    6.03
   2   9  -5  187.00    6.30
  -2  -9   5  193.63    6.95
   2  -9  -5  194.98    5.37
  -2   9   5  185.96    6.30
  -2  -9   4   56.55    3.84
   2  -9  -4   63.87    3.48
  -2   9   4   61.92    3.43
   2  -9  -4   60.36    3.34
  -2   9   4   56.75    3.60
  -2   9   4   63.41    3.84
  -2   9   3   61.81    3.82
   2  -9  -3   59.65    3.50
   2  -9  -3   59.77    3.18
  -2  -9   3   68.81    4.03
  -2   9   3   62.21    3.70
  -2   9   3   61.48    3.19
   2   9  -3   60.45    3.58
   2  -9  -2    6.82    1.24
  -2  -9   2    8.91    1.47
   2  -9  -2    9.02    1.06
   2   9  -2    8.99    1.36
  -2   9   2    7.60    1.38
  -2   9   2    7.84    1.05
  -2   9   2    9.12    1.40
  -2   9   1  263.87    9.31
  -2   9   1  273.68    8.60
  -2  -9   1  267.49    8.72
  -2   9   1  264.57    7.19
   2  -9  -1  279.00    9.21
   2  -9  -1  249.01    8.85
   2   9  -1  263.58    8.68
   2  -9  -1  259.38    7.21
  -2   9   0  284.68    9.93
   2  -9   0  294.56    9.83
   2  -9   0  279.33    8.82
   2  -9   0  287.53    7.22
  -2   9   0  281.01    7.17
   2   9   0  281.98    9.16
  -2   9   0  303.22    8.94
   2  -9   1  225.41    7.35
  -2   9  -1  238.42    8.91
  -2   9  -1  228.31    7.58
   2  -9   1  236.22    8.56
   2   9   1  220.31    7.80
  -2   9  -1  231.38    7.34
   2  -9   1  219.71    5.45
   2   9   2   15.12    1.85
   2  -9   2   11.97    1.81
   2  -9   2   12.05    1.34
  -2   9  -2   14.76    1.66
  -2   9  -2   14.82    1.72
   2   9   2   15.32    1.75
  -2   9  -2    9.66    1.81
  -2   9  -2   13.31    1.45
   2  -9   3   99.70    5.40
  -2   9  -3   96.61    4.78
   2   9   3   94.94    4.55
   2  -9   3   93.53    3.93
   2   9   3   91.97    4.72
  -2   9  -3   92.51    3.79
  -2   9  -3   90.12    4.42
   2  -9   4  146.63    7.20
  -2   9  -4  143.72    6.02
   2  -9   4  166.43    6.09
   2  -9   4  148.64    5.13
  -2   9  -4  157.64    5.09
   2   9   4  161.66    6.64
  -2   9  -4  170.06    6.97
  -2   9  -5  190.43    7.89
   2  -9   5  178.11    5.54
   2  -9   5  190.50    6.85
  -2   9  -5  176.38    6.96
   2  -9   5  182.32    8.06
   2   9   5  186.27    7.49
  -2   9  -5  181.51    5.43
   2  -9   6  177.88    7.60
  -2   9  -6  187.02    8.25
   2  -9   6  175.20    8.11
  -2   9  -6  179.99    8.85
   2   9   6  193.40    7.78
  -2   9  -6  169.47    7.11
  -2   9  -6  189.89    5.21
   2  -9   6  188.64    6.96
  -2   9  -6  174.11    4.72
  -2   9  -7    4.45    1.94
   2   9   7    1.79    0.44
   2  -9   7    4.85    1.33
  -2   9  -7    3.99    1.60
  -2   9  -7    4.34    0.55
   2   9   7    3.76    1.21
  -2   9  -7    3.15    0.57
   2  -9   7    2.25    0.88
   2  -9   7    4.72    1.59
  -2   9  -7    2.89    1.08
   2  -9   8   24.46    2.87
   2  -9   8   22.26    2.95
  -2  -9  -8   23.60    2.79
   2  -9   8   24.51    2.48
  -2   9  -8   22.15    3.27
  -2   9  -8   22.49    1.63
  -2   9  -8   26.49    3.56
   2   9   8   22.89    2.70
   2   9   8   22.88    2.60
  -2   9  -8   25.54    3.54
  -2   9  -8   23.14    2.64
   2   9   9   21.55    2.61
   2  -9   9   20.49    2.35
  -2   9  -9   21.21    1.80
  -2   9  -9   24.97    2.92
   2   9   9   21.41    2.73
  -2   9  -9   25.33    3.57
   2  -9   9   22.15    2.93
  -2   9  -9   30.32    3.91
  -2  -9  -9   24.52    3.00
   2  -9   9   27.82    3.34
   2  -9  10   41.53    4.14
   2  -9  10   45.44    4.34
   2  -9  10   46.35    3.69
  -2   9 -10   46.96    2.91
  -2   9 -10   47.37    4.95
   2   9  10   45.92    4.07
   2   9  10   44.38    3.80
  -2   9 -11  108.64    7.81
   2   9  11  100.12    6.36
   2  -9  11   98.03    6.58
   2  -9  11   97.22    5.76
  -2   9 -11   97.36    4.74
   2   9  11   97.60    5.84
   2   9  12   11.25    1.98
   2  -9  12   12.35    2.51
   2  -9  12   14.19    2.32
  -2   9 -12   17.36    3.33
   2   9  12   15.19    2.56
  -2   9 -12   15.17    1.88
  -2   9 -13    4.11    2.06
   2   9  13    1.81    1.02
   2   9  13    1.25    1.00
   2  -9  13    3.91    1.66
   2  -9  13    4.20    1.54
  -2   9 -13    2.51    0.88
   2  -9  14   19.30    2.92
  -2   9 -14   17.58    2.27
   2  -9  14   21.28    3.35
   2   9  14   19.83    2.63
   2   9  14   16.66    2.93
  -2   9 -14   22.05    4.10
  -2   9 -15   46.41    5.77
   2  -9  15   47.99    4.55
   2   9  15   42.36    3.91
   2  -9  15   50.46    5.05
   2   9  15   46.87    5.01
  -2   9 -16   38.37    5.46
   2  -9  16   37.58    4.51
   2   9  16   37.12    4.47
   2   9  16   42.81    3.89
   2  -9  16   38.34    4.26
  -2   9 -17   29.52    4.94
   2  -9  17   26.63    3.62
   2   9  17   27.99    4.08
   2  -9  17   30.12    4.03
   2   9  17   28.72    3.26
  -2   9 -18    2.45    1.92
   2  -9  18   -0.24    1.08
   2  -9  18    3.84    1.75
  -2   9 -19   30.75    5.21
  -2  10  18   25.67    3.35
  -2 -10  18   26.42    4.30
  -2 -10  17   50.45    5.79
  -2  10  17   49.06    4.55
  -2 -10  16    2.70    1.62
  -2  10  16   -1.12    1.26
  -2 -10  15   30.01    4.29
  -2  10  15   26.16    3.17
   2  10 -14   84.94    5.96
  -2 -10  14   85.73    6.90
  -2  10  14   81.08    5.55
  -2  10  13  346.61   10.87
  -2 -10  13  348.83   14.74
   2  10 -13  358.86   13.25
  -2  10  13  334.21   12.61
   2  10 -13  354.17    8.54
  -2  10  12    0.96    0.70
  -2  10  12    0.69    0.89
   2  10 -12    3.03    2.28
   2  10 -12   -0.13    0.83
  -2 -10  12    2.48    1.47
   2  10 -12    0.66    0.41
  -2  10  11   31.15    2.61
   2  10 -11   39.03    5.01
  -2 -10  11   30.68    3.70
   2  10 -11   29.70    1.89
  -2  10  11   32.33    3.22
   2 -10 -10  191.87    8.70
  -2  10  10  165.20    6.82
   2  10 -10  170.92    5.73
  -2 -10  10  184.61    9.16
   2  10 -10  190.66   10.49
  -2  10  10  177.86    8.01
   2 -10 -10  186.30    4.87
   2 -10  -9   66.38    4.72
  -2  10   9   64.78    3.90
   2  10  -9   76.22    6.11
   2 -10  -9   66.25    4.73
  -2 -10   9   71.55    5.22
  -2 -10   9   62.16    5.03
   2  10  -9   71.86    5.67
   2  10  -9   64.46    3.23
   2 -10  -9   66.75    2.72
  -2  10   9   68.87    4.55
  -2 -10   8  208.90    9.36
   2 -10  -8  211.75    8.71
  -2  10   8  177.26    7.18
   2 -10  -8  199.94    8.42
  -2  10   8  209.80    8.43
   2  10  -8  173.56    6.16
  -2  10   8  204.18    8.23
   2  10  -8  212.52   10.05
   2  10  -8  211.06    9.67
  -2 -10   8  195.78    8.90
   2 -10  -8  186.01    5.87
  -2  10   7   33.61    3.01
   2 -10  -7   33.30    3.09
  -2  10   7   31.22    2.69
   2  10  -7   39.38    4.07
   2 -10  -7   36.19    3.18
  -2 -10   7   35.82    3.47
   2  10  -7   32.15    3.57
  -2  10   7   31.30    2.94
   2 -10  -7   33.77    2.13
  -2 -10   6   64.46    4.46
  -2  10   6   58.39    3.76
   2 -10  -6   56.62    3.02
  -2  10   6   55.87    3.66
  -2  10   6   54.18    3.83
  -2  10   5    3.88    1.15
   2 -10  -5    3.69    0.86
  -2  10   5    6.13    1.17
  -2  10   5    3.38    0.94
  -2 -10   5    2.91    1.17
  -2  10   4   29.05    2.37
  -2  10   4   34.23    2.84
  -2  10   4   29.49    2.68
  -2 -10   4   32.96    2.97
   2 -10  -4   33.48    2.48
   2 -10  -4   30.75    2.44
  -2 -10   3   69.66    4.28
   2  10  -3   79.10    4.24
  -2  10   3   74.77    3.65
   2 -10  -3   70.91    3.95
   2 -10  -3   74.39    3.69
  -2  10   3   77.16    4.29
  -2  10   3   73.01    4.37
  -2  10   2  199.70    7.95
  -2  10   2  204.32    7.46
  -2 -10   2  200.09    7.57
   2  10  -2  194.76    7.35
   2 -10  -2  197.25    6.38
  -2  10   2  197.50    6.34
   2  10  -1  162.85    6.43
  -2 -10   1  162.26    6.47
   2 -10  -1  165.03    6.86
  -2  10   1  146.88    6.83
   2 -10  -1  154.94    5.08
  -2  10   1  165.63    6.91
  -2  10   1  151.94    5.02
  -2  10   1  160.50    6.27
  -2  10   0   29.33    1.55
   2 -10   0   28.79    2.31
   2 -10   0   31.04    2.80
  -2  10   0   25.38    2.69
   2  10   0   28.46    2.41
   2 -10   0   29.54    1.56
  -2  10   0   25.92    2.66
  -2  10   0   31.45    2.41
  -2  10  -1  645.07   14.10
   2 -10   1  640.71   14.21
   2 -10   1  624.78   16.44
   2  10   1  654.73   17.24
   2 -10   1  675.01   18.23
  -2  10  -1  660.67   18.52
  -2  10  -1  660.26   16.98
  -2  10  -1  664.47   16.51
  -2  10  -2  457.26   13.18
   2 -10   2  452.23   12.45
   2  10   2  469.05   13.46
  -2  10  -2  474.09   14.94
   2 -10   2  464.96   14.29
  -2  10  -2  459.74   13.19
  -2  10  -2  476.79   12.45
   2 -10   3  108.09    5.85
   2 -10   3  102.96    4.36
   2  10   3  105.57    5.26
  -2  10  -3  116.89    5.43
  -2  10  -3  101.92    4.97
  -2  10  -3  110.89    4.42
  -2  10  -4  106.77    5.57
   2 -10   4  110.27    6.01
   2 -10   4  106.39    4.29
  -2  10  -4  104.93    5.13
   2  10   4  115.98    5.58
  -2  10  -4  109.89    4.20
  -2  10  -5   47.97    3.88
   2 -10   5   49.59    2.57
   2 -10   5   55.83    3.45
   2 -10   5   47.49    4.03
  -2  10  -5   53.08    3.56
   2  10   5   50.52    3.68
  -2  10  -5   50.98    2.52
   2 -10   6    1.32    0.89
   2 -10   6   -0.87    0.80
  -2  10  -6   -2.01    1.68
  -2  10  -6    0.26    1.23
  -2  10  -6   -0.47    0.97
  -2  10  -6    0.65    0.45
  -2  10  -6    0.66    0.23
   2  10   6    1.25    0.86
   2 -10   6    0.12    1.27
  -2  10  -7    4.68    1.71
   2 -10   7    1.30    0.81
   2 -10   7    2.63    1.48
  -2  10  -7    2.17    0.48
  -2  10  -7    1.67    1.58
  -2  10  -7    1.08    1.52
  -2  10  -7    2.30    0.46
   2  10   7    2.39    1.03
  -2 -10  -7    2.38    1.05
   2 -10   7    1.99    1.07
  -2  10  -7    3.19    1.18
  -2  10  -8    2.18    1.86
  -2  10  -8    2.06    1.18
   2 -10   8    2.29    1.18
  -2  10  -8    4.06    1.52
  -2 -10  -8    0.66    0.55
   2 -10   8    1.84    0.92
   2  10   8    1.47    0.95
   2 -10   8    2.68    1.36
   2  10   8    1.48    0.90
  -2  10  -8    1.72    0.50
  -2  10  -8    0.05    1.24
   2 -10   9  103.49    5.54
   2 -10   9   90.91    6.04
   2  10   9  101.57    5.95
  -2  10  -9   96.61    7.01
   2  10   9  100.24    5.99
  -2  10  -9   92.97    3.91
   2 -10   9  102.11    6.52
  -2  10  -9   91.89    5.82
  -2  10  -9  100.97    7.28
  -2  10  -9  107.33    7.33
   2  10  10    2.06    1.22
  -2  10 -10    0.73    1.47
   2 -10  10   -0.71    1.10
   2  10  10    1.03    1.04
   2 -10  10    0.89    1.35
  -2  10 -10    0.50    0.45
  -2  10 -11    1.80    1.47
  -2  10 -11    1.16    0.62
   2  10  11    1.19    1.18
   2 -10  11    1.00    0.88
   2 -10  11    0.13    1.20
   2  10  11    0.88    0.98
   2  10  12   -1.89    1.09
   2 -10  12    0.25    1.25
   2  10  12    0.61    1.06
   2 -10  12   -0.58    1.13
  -2  10 -12    0.71    0.53
  -2  10 -12    0.12    1.40
  -2  10 -13    3.75    1.99
   2  10  13    2.99    1.27
  -2  10 -13    4.68    1.15
   2 -10  13    4.45    1.80
   2 -10  13    5.91    1.78
   2  10  13    6.72    1.68
  -2  10 -14  158.20   10.64
   2  10  14  137.63    7.40
   2 -10  14  125.78    8.18
   2 -10  14  139.79    7.89
   2  10  14  138.03    8.57
  -2  10 -15    0.54    1.61
   2 -10  15   -2.53    1.56
   2  10  15   -0.22    1.33
   2  10  15    0.31    0.87
   2 -10  15    0.53    1.12
   2 -10  16   -1.51    1.29
  -2  10 -16   -3.42    1.89
   2 -10  16    0.50    1.09
   2  10  16    1.50    1.35
   2  10  16   -1.93    1.07
   2 -10  17   55.94    5.59
   2 -10  17   50.04    5.06
  -2  10 -17   59.02    7.03
   2  10  17   54.58    5.71
   2  10  17   56.30    4.70
   2 -10  18   43.96    5.00
   2 -10  18   42.65    4.74
  -2  10 -18   54.05    6.74
  -2  10 -19   -5.36    2.77
  -2  11  19    8.04    2.07
  -2 -11  18    5.55    2.16
  -2  11  18    6.00    1.66
  -2 -11  17   43.41    5.39
  -2  11  17   34.03    3.82
  -2  11  16    0.64    0.86
  -2 -11  16    1.26    1.60
  -2 -11  15  103.24    7.92
  -2  11  15   94.46    6.31
  -2 -11  14    0.40    1.25
  -2  11  14   -0.12    0.89
  -2  11  13   42.47    3.24
   2  11 -13   47.51    4.44
  -2 -11  13   43.64    4.89
  -2  11  13   49.00    4.27
   2  11 -12   38.87    5.29
   2  11 -12   39.01    2.03
   2  11 -12   33.51    3.62
  -2  11  12   37.34    3.02
  -2 -11  12   33.44    4.09
  -2  11  12   32.76    3.46
  -2  11  11   23.23    2.40
   2  11 -11   24.27    2.93
   2  11 -11   29.03    4.31
  -2 -11  11   23.90    3.32
   2  11 -11   27.28    1.84
  -2  11  11   22.91    2.81
   2  11 -10   11.12    2.89
   2  11 -10    6.76    1.65
  -2 -11  10   13.03    2.50
   2  11 -10    8.14    1.08
  -2  11  10    6.56    1.35
  -2  11  10    6.47    1.54
  -2  11   9    4.16    1.11
   2 -11  -9    6.16    1.45
   2  11  -9    6.06    2.12
  -2  11   9    3.78    1.21
   2  11  -9    4.39    1.38
   2 -11  -9    4.03    1.16
  -2 -11   9    2.22    1.18
   2  11  -9    3.45    0.82
  -2  11   8   14.02    1.96
   2  11  -8   19.74    3.25
   2  11  -8   15.06    2.20
  -2  11   8   16.85    2.29
   2 -11  -8   17.46    2.34
  -2 -11   8   10.63    2.13
   2  11  -8   12.45    1.45
   2 -11  -8   17.79    2.35
   2  11  -8   15.69    2.68
  -2  11   8   14.36    2.11
   2 -11  -7    5.49    1.36
   2  11  -7    3.34    1.85
  -2 -11   7    5.14    1.49
  -2  11   7    3.51    1.07
  -2  11   7    7.79    1.56
   2 -11  -7    7.86    1.55
  -2  11   7    5.27    1.24
   2  11  -7    3.91    1.41
  -2  11   6   67.15    4.26
   2 -11  -6   75.53    4.79
  -2 -11   6   75.60    5.02
  -2  11   6   74.21    4.41
   2 -11  -6   75.85    4.50
   2  11  -6   70.28    5.10
  -2  11   6   64.98    4.38
  -2  11   5   41.88    3.37
  -2  11   5   46.80    3.22
  -2 -11   5   44.85    3.70
  -2  11   5   47.79    3.59
  -2  11   4   73.05    3.92
  -2 -11   4   69.02    4.50
   2 -11  -4   64.43    3.74
   2  11  -4   71.63    4.20
  -2  11   4   77.54    4.61
  -2  11   4   76.38    4.51
  -2  11   3  111.98    4.79
  -2 -11   3  122.51    5.92
  -2  11   3  121.40    5.98
   2  11  -3  116.38    5.46
   2 -11  -3  108.64    4.80
  -2  11   3  116.11    5.62
   2  11  -2  423.56   12.52
  -2  11   2  421.06   13.41
  -2  11   2  401.29   11.07
  -2 -11   2  416.95   12.79
   2 -11  -2  418.18   11.25
  -2  11   2  430.96   12.67
  -2  11   1  724.58   19.85
  -2  11   1  727.17   17.12
  -2 -11   1  747.59   19.34
  -2  11   1  748.45   20.46
   2  11  -1  747.23   19.23
   2 -11  -1  708.23   17.20
  -2  11   1  766.29   19.16
  -2  11   0   88.53    4.65
  -2  11   0   96.27    5.59
   2 -11   0   89.62    3.39
  -2  11   0   89.50    3.30
   2  11   0   91.17    4.78
  -2  11   0   94.07    5.39
   2 -11   0   89.80    5.20
  -2  11   0   98.69    4.69
  -2  11  -1    6.14    0.64
   2 -11   1    1.12    0.49
   2 -11   1    3.02    1.22
  -2  11  -1    5.65    1.21
   2  11   1    4.03    1.09
   2 -11   1    4.00    0.58
  -2  11  -1    4.59    1.34
  -2  11  -1    4.54    1.01
  -2  11  -2    0.12    0.13
   2 -11   2    1.55    1.15
  -2  11  -2   -0.17    0.62
  -2  11  -2   -0.66    0.92
   2  11   2    0.20    0.71
  -2  11  -2    0.32    0.64
   2 -11   2    0.26    0.50
  -2  11  -2    0.20    1.07
  -2  11  -3   58.13    3.95
  -2  11  -3   63.08    3.31
  -2  11  -3   68.15    4.96
   2 -11   3   64.46    4.52
  -2  11  -3   54.22    3.70
   2  11   3   59.23    3.94
   2 -11   3   61.43    3.35
  -2  11  -4   62.72    4.89
  -2  11  -4   60.38    4.18
  -2  11  -4   59.05    3.06
   2  11   4   59.98    4.06
   2 -11   4   57.75    3.13
   2 -11   4   61.10    4.51
  -2  11  -4   60.20    3.92
   2 -11   5  249.30    8.84
   2  11   5  259.29    9.60
  -2  11  -5  261.41   11.19
  -2  11  -5  243.94    9.16
  -2  11  -5  265.92   10.11
  -2  11  -5  251.70    7.44
   2 -11   5  265.61   10.45
  -2  11  -6   94.00    6.50
  -2  11  -6   96.16    5.31
  -2  11  -6   91.20    5.80
   2 -11   6  101.42    5.09
  -2  11  -6   88.06    2.53
  -2  11  -6  106.72    6.80
  -2  11  -6   92.54    3.53
  -2 -11  -6   98.45    5.82
  -2  11  -6   87.86    2.46
   2  11   6   92.82    5.38
   2 -11   6   87.94    5.78
  -2  11  -7    3.58    1.76
  -2  11  -7    1.40    0.90
   2 -11   7    3.33    1.53
  -2  11  -7    4.75    1.95
  -2  11  -7    2.66    1.59
  -2  11  -7    2.89    0.45
  -2  11  -7    3.15    0.58
   2  11   7    4.80    1.41
  -2 -11  -7    3.11    1.15
   2 -11   7    2.75    1.04
   2 -11   8   28.62    3.19
  -2  11  -8   21.73    3.35
   2 -11   8   28.55    2.81
   2 -11   8   23.81    3.10
   2  11   8   22.81    2.79
  -2  11  -8   32.15    4.09
  -2  11  -8   26.39    1.61
  -2  11  -8   27.40    2.99
  -2  11  -8   26.94    1.34
   2  11   8   26.34    2.96
  -2  11  -8   26.23    3.56
  -2  11  -9   25.23    3.66
  -2  11  -9   27.36    1.87
   2  11   9   28.12    3.14
   2 -11   9   27.52    2.86
   2 -11   9   31.63    3.50
  -2  11  -9   24.18    3.76
   2 -11   9   23.31    3.12
  -2  11  -9   28.85    3.25
   2  11   9   26.32    3.14
  -2  11  -9   29.15    3.92
   2 -11  10   23.94    2.80
  -2  11 -10   25.89    4.00
  -2  11 -10   23.18    3.80
   2  11  10   24.55    3.09
   2 -11  10   27.54    3.56
  -2  11 -10   24.91    1.96
   2  11  10   22.19    2.88
  -2  11 -10   26.82    3.29
  -2  11 -11    0.45    1.67
   2  11  11    0.11    0.84
   2 -11  11    0.57    1.01
   2  11  11    0.01    1.02
  -2  11 -11    0.26    0.43
   2 -11  11   -0.17    1.31
  -2  11 -12   30.28    4.54
   2 -11  12   21.81    3.33
   2 -11  12   22.54    2.93
   2  11  12   29.68    3.64
  -2  11 -12   25.21    2.32
   2  11  12   24.39    3.07
   2  11  13    1.08    1.18
  -2  11 -13    0.35    1.60
   2 -11  13   -0.92    1.59
   2  11  13   -0.79    1.18
   2 -11  13    2.22    1.17
   2  11  14    2.68    1.45
  -2  11 -14    0.77    1.78
   2 -11  14    2.73    1.31
   2 -11  14    2.49    1.53
   2  11  14    2.84    1.24
   2  11  15    7.61    2.22
  -2  11 -15   10.77    3.24
   2 -11  15   10.88    2.23
   2 -11  15    6.09    1.99
   2  11  15    9.39    1.97
   2 -11  16    8.54    2.35
   2 -11  16    7.39    2.01
   2  11  16    9.19    2.32
   2  11  16    6.66    1.67
  -2  11 -16   11.91    3.34
   2 -11  17   -4.04    1.71
  -2  11 -17    0.03    1.66
   2  11  17   -0.06    1.48
   2  11  17   -0.89    0.83
   2 -11  17    0.19    1.34
  -2  11 -18    2.89    1.92
   2 -11  18    1.90    1.43
   2 -11  18    4.49    1.73
  -2  12  19   45.82    4.75
  -2  12  18    0.42    0.87
  -2 -12  17   17.26    3.61
  -2  12  17   11.46    2.43
  -2 -12  16   59.93    6.17
  -2  12  16   59.03    5.13
  -2 -12  15    2.02    1.67
  -2  12  15    4.86    1.64
  -2 -12  14    3.40    1.81
  -2  12  14    1.68    1.05
   2  12 -13   41.97    5.73
  -2  12  13   36.77    3.16
   2  12 -13   32.73    3.76
  -2 -12  13   33.86    4.34
  -2  12  13   32.62    3.61
  -2  12  12   10.69    1.75
   2  12 -12   15.46    2.53
  -2 -12  12   11.38    2.57
   2  12 -12   12.71    3.18
   2  12 -12   13.53    1.18
  -2  12  12    8.23    2.00
   2  12 -11   22.54    3.91
  -2  12  11   15.56    2.07
   2  12 -11   14.27    2.44
  -2 -12  11   18.97    3.07
   2  12 -11   19.85    1.59
  -2  12  11   17.25    2.53
  -2  12  10    0.42    0.72
  -2 -12  10   -1.62    1.48
   2  12 -10   -0.88    2.10
   2  12 -10    0.31    0.90
   2  12 -10    0.57    0.58
  -2  12  10   -0.02    0.95
  -2  12   9  131.19    7.02
  -2  12   9  118.56    6.19
   2  12  -9  146.76    7.33
  -2 -12   9  143.38    7.85
   2  12  -9  126.24    5.04
   2 -12  -9  151.68    7.70
   2  12  -9  145.27    8.79
  -2  12   9  137.73    7.12
  -2  12   8   51.23    4.09
   2 -12  -8   50.95    4.26
  -2  12   8   55.86    4.20
   2  12  -8   52.22    4.16
  -2 -12   8   50.76    4.45
   2  12  -8   49.25    4.86
   2 -12  -8   55.48    4.26
  -2  12   8   51.45    3.84
  -2  12   7    7.31    1.45
   2  12  -7   11.01    2.59
   2 -12  -7    7.07    1.56
  -2  12   7    7.59    1.56
   2  12  -7    7.44    1.68
  -2 -12   7    5.83    1.78
   2 -12  -7    6.11    1.41
   2  12  -7    6.50    1.96
  -2  12   7    7.70    1.61
  -2  12   6  423.32   13.31
   2  12  -6  438.66   14.24
  -2  12   6  417.68   13.60
   2  12  -6  460.00   15.62
   2 -12  -6  453.26   13.77
   2  12  -6  443.71   15.29
  -2 -12   6  431.57   14.37
  -2  12   6  443.39   14.01
   2 -12  -6  439.97   14.46
  -2  12   5    4.62    1.34
  -2  12   5    4.92    1.20
   2  12  -5    1.91    0.93
  -2 -12   5    4.80    1.56
   2  12  -5    6.37    1.41
  -2  12   5    4.46    1.30
   2  12  -4   76.95    4.50
   2  12  -4   76.20    4.87
  -2  12   4   78.50    4.75
  -2  12   4   70.16    3.98
  -2 -12   4   78.03    4.88
  -2  12   4   76.41    4.79
   2  12  -3  510.93   14.76
  -2 -12   3  509.94   15.28
  -2  12   3  511.04   13.76
  -2  12   3  503.97   15.59
   2 -12  -3  503.61   13.86
  -2  12   3  538.59   15.26
   2 -12  -2  139.83    6.49
  -2 -12   2  148.18    6.67
   2  12  -2  150.21    6.47
  -2  12   2  140.91    7.03
  -2  12   2  140.67    5.33
  -2  12   2  156.80    6.63
   2 -12  -2  134.22    5.32
  -2  12   1    9.64    1.84
  -2  12   1   11.07    1.24
  -2  12   1   10.01    1.97
  -2  12   1   14.03    1.95
   2 -12  -1   10.16    1.19
   2  12  -1   12.09    1.74
   2 -12   0  380.89   12.73
  -2  12   0  371.70   13.02
   2  12   0  375.81   11.79
  -2  12   0  380.31   12.81
  -2  12   0  363.98    9.53
  -2  12   0  366.91   11.69
   2 -12   0  371.67    9.64
  -2  12   0  387.42   11.60
  -2  12  -1  147.14    7.37
   2 -12   1  154.36    7.35
   2  12   1  146.82    6.51
  -2  12  -1  147.10    4.45
  -2  12  -1  153.61    6.67
   2  12   1  151.04    6.91
  -2  12  -1  166.09    6.42
   2 -12   1  149.43    4.55
  -2  12  -2   36.08    3.60
   2  12   2   35.38    2.95
  -2  12  -2   33.13    2.90
   2 -12   2   35.10    3.34
   2  12   2   29.87    2.78
  -2 -12  -2   34.53    3.02
  -2  12  -2   32.09    1.28
  -2  12  -2   34.81    2.93
  -2  12  -2   38.72    2.70
  -2  12  -3  403.76   12.66
   2 -12   3  368.11   11.17
   2  12   3  391.57   12.52
   2 -12   3  403.60   13.62
  -2 -12  -3  408.23   13.11
  -2  12  -3  382.33   12.55
  -2  12  -3  410.43   11.34
   2  12   3  381.74   12.47
  -2  12  -3  390.01   14.07
   2  12   4    5.57    1.47
   2 -12   4    4.67    1.69
  -2  12  -4    4.25    1.38
   2  12   4    2.22    0.90
  -2  12  -4    4.06    1.23
  -2  12  -4    3.35    1.56
  -2 -12  -4    4.79    1.19
  -2  12  -4    4.31    0.96
  -2  12  -5    0.50    1.19
  -2 -12  -5    1.15    1.00
  -2  12  -5    1.06    0.86
  -2  12  -5    1.33    0.61
   2 -12   5    1.14    1.12
  -2  12  -5   -0.56    1.52
  -2  12  -5    1.30    1.40
   2  12   5    3.31    1.30
   2 -12   6   48.88    3.62
  -2  12  -6   53.03    4.89
   2 -12   6   48.17    4.35
  -2  12  -6   61.68    5.31
  -2  12  -6   47.33    3.88
  -2 -12  -6   51.95    4.25
   2  12   6   49.09    3.92
  -2  12  -6   57.31    4.72
  -2  12  -6   52.93    2.69
   2 -12   7  110.27    6.79
   2  12   7  112.19    6.40
  -2 -12  -7  115.50    6.75
   2 -12   7  117.78    5.92
  -2  12  -7  122.64    7.78
   2  12   7  103.77    6.09
  -2  12  -7  112.87    6.25
  -2  12  -7  115.87    3.99
  -2  12  -7  106.91    6.77
  -2  12  -7  114.81    7.69
  -2  12  -7  112.77    3.34
  -2  12  -7  110.86    3.24
   2  12   8   26.13    3.05
  -2  12  -8   30.66    4.14
   2 -12   8   28.86    3.51
   2 -12   8   27.68    2.85
  -2  12  -8   24.31    1.46
   2  12   8   27.98    3.19
  -2  12  -8   26.04    3.73
  -2  12  -8   26.09    1.47
  -2  12  -8   27.08    3.70
  -2  12  -8   28.38    3.15
   2 -12   9   40.18    4.29
   2  12   9   42.89    4.04
  -2  12  -9   47.93    5.03
   2 -12   9   45.01    3.74
   2  12   9   48.00    4.25
  -2  12  -9   49.50    5.31
  -2  12  -9   43.94    4.11
  -2  12  -9   44.21    2.32
   2 -12  10   45.20    4.62
   2  12  10   64.35    5.09
  -2  12 -10   58.22    2.96
  -2  12 -10   55.10    5.68
   2 -12  10   52.20    4.25
   2  12  10   55.59    4.66
  -2  12 -10   56.41    5.90
  -2  12 -10   56.77    4.82
  -2  12 -11    1.00    1.54
   2  12  11    0.20    1.03
   2 -12  11    0.55    1.36
   2 -12  11   -0.32    0.92
  -2  12 -11    1.40    0.56
  -2  12 -12   33.85    2.58
   2  12  12   38.19    4.24
   2 -12  12   35.81    4.25
   2 -12  12   32.49    3.58
  -2  12 -12   44.47    5.52
   2  12  12   31.46    3.58
   2 -12  13   59.71    5.00
   2  12  13   61.66    5.59
  -2  12 -13   72.67    7.30
   2  12  13   63.50    5.15
   2 -12  13   60.61    5.66
  -2  12 -14   27.35    4.68
   2  12  14   34.58    4.24
   2  12  14   22.11    3.11
   2 -12  14   29.10    3.58
   2 -12  14   23.17    3.57
   2  12  15   31.85    3.68
   2 -12  15   26.42    3.55
   2  12  15   36.35    4.48
   2 -12  15   24.17    3.75
  -2  12 -15   34.60    5.40
   2  12  16   16.90    2.73
   2 -12  16   13.27    2.97
   2 -12  16   16.92    2.85
  -2  12 -16   26.01    4.93
   2  12  16   24.90    3.86
  -2  12 -17   -0.05    1.88
   2  12  17    0.67    0.88
   2 -12  17   -1.55    1.37
   2 -12  17   -2.17    1.39
   2 -12  18    1.20    1.29
  -2  13  18    0.79    1.02
  -2 -13  17   66.64    6.74
  -2  13  17   58.73    5.35
  -2 -13  16    4.48    1.93
  -2  13  16    3.02    1.41
  -2 -13  15    1.94    1.70
  -2  13  15    0.66    0.92
  -2 -13  14    9.39    2.44
  -2  13  14    6.57    1.80
  -2 -13  13   55.78    5.58
   2  13 -13   63.72    7.01
   2  13 -13   49.80    4.78
  -2  13  13   52.94    4.76
   2  13 -12    1.90    2.55
   2  13 -12    1.06    1.09
  -2 -13  12   -0.18    1.02
  -2  13  12    2.46    0.98
  -2  13  12   -1.03    1.09
   2  13 -11    0.75    1.10
  -2  13  11    0.99    0.61
  -2 -13  11   -0.47    1.29
   2  13 -11    1.05    1.70
   2  13 -11   -0.54    0.46
  -2  13  11   -0.77    1.22
  -2  13  10   21.94    2.88
  -2  13  10   19.38    2.45
   2  13 -10   19.71    2.73
  -2 -13  10   20.79    3.18
   2  13 -10   21.61    1.89
   2  13 -10   17.81    3.47
  -2  13  10   28.70    3.24
  -2  13   9  102.29    6.15
   2  13  -9   99.01    7.33
   2  13  -9   99.92    6.20
  -2  13   9   79.45    5.16
  -2 -13   9   90.66    6.34
   2  13  -9   88.18    4.13
  -2  13   9   96.03    6.00
  -2  13   8    0.37    1.01
  -2  13   8    1.60    1.07
  -2  13   8    1.15    0.81
  -2 -13   8    1.03    1.15
   2  13  -8    0.61    0.89
   2  13  -8   -0.62    2.07
   2 -13  -8    0.01    0.61
  -2  13   7   76.93    5.09
   2  13  -7   73.96    5.12
  -2  13   7   70.28    4.70
   2  13  -7   91.68    6.52
   2 -13  -7   73.26    5.20
  -2 -13   7   75.58    5.36
  -2  13   7   73.32    4.84
   2 -13  -7   77.43    5.01
   2  13  -7   69.63    5.57
   2  13  -6  236.99   10.61
   2 -13  -6  214.89    9.44
  -2  13   6  211.67    8.99
   2  13  -6  219.67    8.76
  -2 -13   6  223.77    9.55
   2 -13  -6  224.13    8.89
  -2  13   6  217.36    8.59
   2  13  -6  226.28    9.50
   2  13  -6  215.65   10.06
  -2  13   6  229.31    9.29
  -2  13   5  115.16    6.40
  -2  13   5  133.79    6.65
   2  13  -5  129.10    7.26
   2  13  -5  129.59    6.83
   2  13  -5  134.99    6.38
   2  13  -5  134.32    7.53
  -2  13   5  130.15    5.98
   2 -13  -5  136.14    6.88
  -2 -13   5  126.51    6.75
   2 -13  -5  132.47    6.20
   2  13  -4  103.66    5.37
  -2  13   4   96.62    5.46
   2  13  -4   95.96    6.13
   2  13  -4   91.66    5.65
  -2  13   4   88.46    4.64
   2 -13  -4   90.41    5.47
  -2 -13   4   93.06    5.55
  -2  13   4   88.60    5.46
   2  13  -4   89.24    5.81
  -2  13   3   89.46    4.42
   2 -13  -3   90.90    4.50
   2  13  -3   93.19    5.06
  -2 -13   3   92.55    5.39
  -2  13   3   90.55    5.56
   2 -13  -3   91.37    5.32
  -2  13   3   96.56    5.34
  -2  13   2  111.67    4.72
  -2 -13   2  109.77    5.81
  -2  13   2  103.75    6.31
   2 -13  -2  114.48    5.89
   2 -13  -2  105.71    4.69
   2  13  -2  117.39    5.71
  -2  13   2  112.67    5.77
   2 -13  -1  322.31   11.02
  -2  13   1  333.24   12.21
   2 -13  -1  316.84    9.24
   2  13  -1  332.21   10.94
  -2  13   1  314.77    9.16
  -2  13   1  334.96   11.75
  -2  13   1  352.14   11.18
   2 -13   0  146.38    6.61
  -2  13   0  148.84    6.74
  -2  13   0  164.76    8.01
   2  13   0  148.77    7.20
  -2  13   0  143.71    4.97
  -2 -13   0  157.51    6.95
   2  13   0  151.20    6.75
   2 -13   0  156.68    5.21
  -2  13   0  161.07    7.69
  -2  13   0  164.55    6.79
  -2  13  -1  180.64    8.60
  -2  13  -1  193.54    8.97
   2  13   1  184.70    8.02
  -2  13  -1  179.83    7.66
   2  13   1  193.45    7.77
   2 -13   1  193.49    8.60
  -2  13  -1  173.20    5.28
  -2 -13  -1  178.29    7.71
   2 -13   1  184.50    5.44
  -2  13  -1  193.99    7.38
  -2  13  -2    3.74    1.45
   2 -13   2    3.88    1.39
   2  13   2    3.07    1.14
  -2  13  -2    3.64    1.13
   2  13   2    2.51    1.13
  -2  13  -2    3.17    1.36
  -2  13  -2    2.36    1.20
  -2  13  -2    2.97    0.46
  -2 -13  -2    3.05    1.00
  -2  13  -2    7.38    1.38
  -2  13  -3    5.57    1.99
  -2  13  -3    3.03    1.46
   2 -13   3    2.06    1.22
  -2  13  -3    1.48    1.08
  -2  13  -3    1.27    0.97
   2  13   3    0.98    0.74
  -2 -13  -3    2.54    1.16
  -2  13  -3    1.49    0.99
   2  13   3    0.52    0.95
  -2  13  -4   14.63    2.37
   2 -13   4   13.70    2.49
  -2  13  -4   20.66    3.07
  -2 -13  -4   15.76    2.23
   2  13   4   15.91    2.27
   2  13   4   16.80    2.20
  -2  13  -4   14.67    2.67
  -2  13  -4   15.87    1.72
  -2  13  -4   17.05    2.27
  -2  13  -5  462.44   16.64
  -2  13  -5  470.70   16.68
   2 -13   5  454.93   15.61
  -2  13  -5  438.25   14.45
   2  13   5  459.53   14.59
  -2  13  -5  433.12   12.10
  -2 -13  -5  487.69   15.44
  -2  13  -5  455.05   15.10
   2  13   6   70.91    5.07
   2 -13   6   78.12    4.78
   2 -13   6   75.24    5.59
  -2  13  -6   82.90    6.30
  -2 -13  -6   75.10    5.33
  -2  13  -6   80.73    5.73
  -2  13  -6   78.84    3.56
   2  13   6   75.70    5.07
  -2  13  -6   83.18    6.40
  -2  13  -6   77.11    5.11
  -2  13  -7    4.56    2.14
  -2  13  -7    4.01    0.42
  -2  13  -7    2.65    1.71
   2 -13   7    3.68    1.24
   2 -13   7    2.71    1.59
  -2  13  -7    3.12    1.73
  -2  13  -7    4.10    0.41
   2  13   7    6.26    1.81
  -2  13  -7    2.18    1.27
  -2  13  -7    4.72    0.80
   2  13   7    3.21    1.37
  -2  13  -8   39.96    4.77
   2 -13   8   38.62    3.44
   2 -13   8   38.57    4.16
   2  13   8   39.17    3.81
  -2  13  -8   36.39    1.71
  -2  13  -8   39.34    1.97
  -2  13  -8   38.96    4.38
  -2  13  -8   37.19    3.75
   2  13   8   35.94    3.69
  -2  13  -8   38.18    1.79
  -2  13  -9   25.40    3.96
   2  13   9   26.02    3.25
  -2  13  -9   28.51    1.70
  -2  13  -9   27.16    1.20
   2  13   9   22.19    3.04
   2 -13   9   24.98    2.88
   2 -13   9   24.40    3.42
  -2  13  -9   31.45    4.31
  -2  13  -9   23.60    3.14
  -2  13 -10   15.73    3.35
  -2  13 -10   22.02    3.12
   2  13  10   21.66    3.04
  -2  13 -10   23.06    3.78
   2 -13  10   12.67    2.67
   2  13  10   17.77    2.77
   2 -13  10   15.73    2.39
  -2  13 -10   18.49    1.53
  -2  13 -11   41.62    5.38
   2  13  11   41.50    4.22
  -2  13 -11   40.18    5.16
   2  13  11   41.35    4.31
   2 -13  11   38.00    4.48
   2 -13  11   37.05    3.76
  -2  13 -11   45.40    2.66
  -2  13 -12    0.30    1.38
   2  13  12    0.72    1.03
   2 -13  12   -0.58    1.18
   2  13  12   -0.49    1.27
   2 -13  12    1.81    1.59
   2  13  13  208.99   10.71
   2 -13  13  178.55    9.28
   2 -13  13  190.89   10.57
   2  13  13  190.48    9.68
  -2  13 -13  205.68   12.79
   2  13  14    9.27    2.29
   2 -13  14    9.44    2.49
   2 -13  14   12.14    2.36
   2  13  14    9.63    2.09
  -2  13 -14   13.15    3.36
  -2  13 -15   31.94    5.18
   2  13  15   25.42    3.84
   2 -13  15   22.96    3.36
   2 -13  15   32.09    4.39
   2  13  15   27.55    3.50
   2  13  16    1.65    1.33
   2 -13  16    1.10    1.22
  -2  13 -16    5.66    2.59
   2  13  16    3.14    1.77
   2 -13  16    2.18    1.41
   2  13  17   -0.05    0.69
   2 -13  17    1.78    1.00
   2 -13  17    1.35    1.11
  -2  13 -17   -1.08    1.89
  -2  14  18    1.87    1.15
  -2 -14  17   51.16    5.95
  -2  14  17   43.26    4.64
  -2 -14  16   -0.50    1.43
  -2  14  16    1.49    1.12
  -2 -14  15   23.82    3.82
  -2  14  15   26.03    3.50
   2  14 -14   -1.08    1.72
  -2 -14  14    0.81    1.31
  -2  14  14    0.35    0.94
   2  14 -13   54.71    6.78
  -2  14  13   57.80    5.06
  -2 -14  13   50.70    5.35
   2  14 -12   -0.82    1.05
   2  14 -12    0.93    0.45
  -2  14  12    2.41    1.01
  -2 -14  12    1.05    1.35
   2  14 -12    1.40    1.86
  -2  14  12    1.49    1.19
  -2  14  11   47.40    4.01
   2  14 -11   54.72    4.87
   2  14 -11   57.94    6.30
  -2 -14  11   58.58    5.36
   2  14 -11   54.78    2.96
  -2  14  11   55.77    4.82
   2  14 -10    1.54    1.97
   2  14 -10    1.28    1.13
  -2  14  10    2.22    1.06
   2  14 -10    1.03    0.60
  -2 -14  10    3.48    1.88
  -2  14  10    0.35    1.15
  -2  14  10    1.84    1.42
   2  14  -9  189.73    9.16
  -2  14   9  196.70    8.98
  -2  14   9  175.70    8.25
   2  14  -9  194.75   10.77
   2  14  -9  171.25    6.45
  -2 -14   9  185.50    9.42
  -2  14   9  189.13    8.98
  -2  14   8  158.01    7.72
  -2  14   8  151.88    7.60
   2  14  -8  168.28    8.41
   2  14  -8  166.51    9.58
  -2 -14   8  159.18    8.47
   2 -14  -8  160.72    8.04
  -2  14   8  166.52    8.20
  -2  14   7   47.28    3.89
   2  14  -7   49.37    3.95
  -2 -14   7   43.60    4.18
  -2  14   7   50.97    4.17
   2  14  -7   51.85    4.37
   2  14  -7   62.39    5.53
   2 -14  -7   54.68    4.25
  -2  14   7   58.72    4.55
  -2  14   6    8.44    1.82
   2  14  -6    7.99    2.33
  -2  14   6    8.64    1.74
   2  14  -6    5.74    1.43
  -2  14   6    7.31    1.59
   2  14  -6    6.29    1.59
   2 -14  -6    8.29    1.63
  -2 -14   6    6.68    1.74
  -2  14   5  218.92    9.53
   2 -14  -5  221.32    9.64
   2  14  -5  250.64   10.98
  -2 -14   5  229.95    9.73
   2  14  -5  229.73    9.88
  -2  14   5  225.10    8.62
   2  14  -5  245.14   10.63
   2  14  -5  226.01    9.00
   2 -14  -5  229.72    8.87
  -2  14   5  230.27    9.50
  -2  14   4    1.81    1.05
  -2  14   4   -0.06    1.02
   2  14  -4    0.72    0.99
  -2 -14   4    0.12    1.17
   2  14  -4   -1.23    1.71
   2 -14  -4    1.35    0.68
   2  14  -4    0.91    0.83
  -2  14   4    1.30    0.88
   2  14  -4    2.68    1.26
  -2 -14   3  125.48    6.07
   2  14  -3  114.45    5.40
  -2  14   3  127.63    6.45
  -2  14   3  123.84    4.86
   2  14  -3  129.39    6.62
   2 -14  -3  117.21    5.90
   2  14  -3  117.53    6.38
  -2  14   3  125.49    5.96
   2  14  -2  126.66    6.91
  -2  14   2  121.23    5.09
  -2  14   2  123.59    7.01
   2 -14  -2  120.33    6.28
  -2 -14   2  127.71    6.50
   2  14  -2  117.54    5.95
   2 -14  -2  114.79    5.07
  -2  14   2  122.53    6.19
  -2  14   1    1.22    0.77
  -2  14   1    2.73    0.81
  -2  14   1    3.79    1.36
   2  14  -1    2.29    1.16
   2 -14  -1    1.02    0.77
  -2  14   1    1.75    1.36
  -2  14   1    2.93    1.23
   2  14  -1    1.06    1.09
   2 -14  -1    2.29    0.73
  -2  14   0   37.62    3.71
  -2  14   0   33.22    3.56
   2 -14   0   33.74    2.16
   2  14   0   29.92    3.20
  -2  14   0   35.26    3.15
   2  14   0   31.64    3.03
  -2  14   0   34.51    2.14
  -2 -14   0   30.29    2.96
   2 -14   0   26.91    2.68
  -2  14   0   32.79    2.99
  -2  14  -1   74.14    4.75
  -2  14  -1   64.85    2.82
  -2  14  -1   75.83    5.58
   2  14   1   66.09    4.43
  -2 -14  -1   68.66    4.57
  -2  14  -1   66.96    5.14
   2  14   1   69.49    4.78
   2 -14   1   65.62    2.92
  -2  14  -1   69.79    4.27
   2  14   2  281.25   10.42
  -2  14  -2  283.38   10.69
  -2  14  -2  304.27   10.98
   2  14   2  292.93   10.90
  -2  14  -2  298.78   12.21
  -2 -14  -2  290.77   10.82
  -2  14  -2  282.96    7.26
   2 -14   2  283.84   11.51
  -2  14  -2  304.49    9.89
  -2  14  -2  291.07   11.95
  -2  14  -3 1008.37   25.52
  -2  14  -3  914.15   19.77
   2 -14   3  979.46   26.38
   2  14   3  960.81   25.10
  -2 -14  -3  959.72   25.38
  -2  14  -3 1009.93   27.50
  -2  14  -3  955.52   27.02
  -2  14  -3  933.20   25.11
  -2  14  -3  969.75   23.37
   2  14   3  933.26   24.75
  -2  14  -4    1.38    1.48
   2 -14   4    2.13    1.45
  -2  14  -4    0.03    1.37
  -2  14  -4    2.42    1.48
   2  14   4    0.70    0.85
  -2  14  -4    2.84    1.24
   2  14   4    1.33    1.07
  -2 -14  -4    1.92    0.95
  -2  14  -4    1.98    0.79
  -2  14  -5  104.42    6.48
  -2  14  -5  106.69    4.75
   2 -14   5  103.89    6.75
  -2  14  -5  114.94    7.55
  -2  14  -5  119.28    7.70
   2  14   5  104.01    6.06
  -2  14  -5  114.32    6.39
  -2 -14  -5  120.86    6.76
  -2  14  -6  102.28    7.36
   2  14   6  102.60    6.33
   2  14   6   96.35    5.96
   2 -14   6   95.36    6.54
  -2  14  -6  104.21    6.20
  -2  14  -6   90.07    6.29
  -2  14  -6  100.43    4.33
  -2  14  -7  180.20   10.16
   2 -14   7  158.71    7.50
   2 -14   7  151.64    8.60
   2  14   7  160.85    8.06
   2  14   7  173.79    8.55
  -2  14  -7  157.14    8.07
  -2  14  -7  164.91    8.88
  -2  14  -7  154.83    5.49
  -2  14  -8   14.98    3.10
   2 -14   8   14.39    2.81
   2  14   8   14.53    2.42
   2 -14   8   19.31    2.60
   2  14   8   17.12    2.72
  -2  14  -8   11.22    2.67
  -2  14  -8   13.70    0.88
  -2  14  -8   14.25    1.27
  -2  14  -8   14.44    2.47
  -2  14  -8   15.18    0.94
  -2  14  -9   87.76    7.49
   2  14   9   91.56    6.31
   2 -14   9   85.39    6.52
   2 -14   9   89.84    5.70
  -2  14  -9   83.08    6.79
  -2  14  -9   90.62    3.15
  -2  14  -9   89.52    2.97
  -2  14  -9   86.55    6.16
  -2  14  -9   89.17    3.21
   2  14   9   84.08    5.97
  -2  14 -10   31.82    4.37
   2  14  10   31.20    3.69
   2 -14  10   35.18    3.61
  -2  14 -10   35.36    2.01
  -2  14 -10   34.11    4.90
   2 -14  10   31.82    4.04
   2  14  10   32.54    3.76
  -2  14 -11  180.93   11.56
   2 -14  11  173.92    9.89
   2  14  11  161.78    9.13
   2 -14  11  176.74    8.67
   2  14  11  181.41    9.38
  -2  14 -11  173.52   10.83
   2 -14  12    1.17    0.98
   2 -14  12    1.55    1.53
   2  14  12    0.82    1.23
  -2  14 -12    1.21    2.20
   2  14  12    0.62    1.22
  -2  14 -13    5.89    2.33
   2 -14  13    1.60    1.26
   2  14  13    3.79    1.70
   2 -14  13    1.84    1.50
   2  14  13    3.86    1.54
   2  14  14   14.56    2.74
  -2  14 -14    8.69    2.78
   2  14  14   14.85    2.88
   2 -14  14   16.21    3.20
   2 -14  14   15.93    2.75
  -2  14 -15   95.90    9.13
   2  14  15   78.05    6.19
   2  14  15   82.28    6.98
   2 -14  15   80.63    7.10
   2 -14  15   76.08    6.22
   2 -14  16   53.82    5.25
   2 -14  16   51.53    5.71
   2  14  16   53.66    5.09
   2 -14  17    1.08    1.40
   2 -14  17    2.41    1.29
   2  14  17    1.79    1.18
  -2  15  18    2.32    1.33
  -2  15  17    2.58    1.32
  -2 -15  16    1.40    1.46
  -2  15  16    2.35    1.55
  -2 -15  15  128.97    9.10
  -2  15  15  111.92    7.64
   2  15 -14   -0.10    2.81
  -2 -15  14    0.65    1.32
  -2  15  14   -0.35    1.39
  -2 -15  13  182.82   10.60
  -2  15  13  164.47    9.24
  -2 -15  12   39.75    4.68
  -2  15  12   38.81    3.71
   2  15 -12   37.72    5.39
  -2  15  12   32.05    3.83
  -2  15  11   -1.25    1.27
  -2  15  11    1.62    0.99
   2  15 -11    0.11    2.14
  -2 -15  11   -0.17    1.19
  -2  15  10  195.80    9.53
   2  15 -10  216.78   12.02
  -2  15  10  180.10    8.71
  -2 -15  10  196.40   10.18
   2  15 -10  198.08    6.94
  -2  15  10  209.79    9.87
  -2  15   9  227.25    9.98
   2  15  -9  266.49   12.95
   2  15  -9  234.62   10.77
  -2 -15   9  242.15   11.16
  -2  15   9  239.32   10.39
  -2  15   9  242.72   10.66
  -2  15   8   36.44    3.64
  -2 -15   8   33.77    3.78
   2  15  -8   39.42    3.65
   2  15  -8   39.60    4.73
  -2  15   8   38.95    3.73
   2  15  -8   36.49    3.87
  -2  15   8   33.02    3.63
   2  15  -7  356.29   13.84
   2  15  -7  398.75   15.66
  -2  15   7  376.88   13.61
  -2 -15   7  366.58   13.95
  -2  15   7  381.24   13.09
   2  15  -7  375.11   13.02
   2 -15  -7  399.17   13.58
  -2  15   7  385.88   13.79
  -2 -15   6   76.60    5.49
  -2  15   6   73.21    5.32
   2  15  -6   77.59    5.64
  -2  15   6   74.17    4.81
   2  15  -6   91.91    6.63
   2  15  -6   77.28    5.00
   2 -15  -6   73.92    4.92
  -2  15   6   76.20    5.28
  -2  15   5   16.10    2.49
   2  15  -5   12.68    2.59
   2  15  -5   14.72    2.52
   2 -15  -5   13.58    1.98
  -2 -15   5   10.35    2.03
  -2  15   5   10.48    1.80
  -2  15   5   10.84    2.06
   2  15  -5    9.56    1.81
  -2  15   4    8.14    1.90
  -2  15   4    4.83    1.46
   2  15  -4    2.10    1.17
   2  15  -4    5.08    1.61
  -2 -15   4    5.40    1.68
   2  15  -4    3.32    1.56
   2  15  -4    3.95    1.28
  -2  15   4    5.08    1.26
   2  15  -3   66.51    5.33
  -2  15   3   62.04    3.75
  -2 -15   3   68.64    4.86
   2  15  -3   62.21    4.98
  -2  15   3   56.37    4.72
   2  15  -3   64.39    5.09
   2  15  -3   64.55    4.35
  -2  15   3   65.62    4.60
  -2  15   2   66.75    4.79
  -2  15   2   69.36    5.42
  -2  15   2   78.42    4.03
   2  15  -2   69.40    4.57
   2  15  -2   79.21    5.51
   2 -15  -2   74.84    4.01
  -2  15   2   75.86    4.95
  -2  15   1  306.72    9.22
  -2  15   1  305.34   11.19
   2  15  -1  320.32   12.15
   2  15  -1  311.41   10.99
  -2  15   1  303.24   11.81
   2 -15  -1  302.22    9.32
  -2  15   1  332.86   12.70
  -2  15   1  307.09   11.03
  -2  15   0  165.12    8.36
  -2  15   0  180.29    7.94
  -2  15   0  161.07    5.68
   2 -15   0  161.77    5.82
  -2  15   0  179.99    9.02
   2  15   0  166.06    7.54
   2  15   0  178.51    8.43
  -2  15   0  166.56    7.35
  -2  15  -1  213.75   10.05
   2  15   1  226.94    9.08
  -2  15  -1  213.31    6.42
  -2  15  -1  224.79    9.34
   2 -15   1  218.87    6.58
  -2  15  -1  246.41   10.84
  -2 -15  -1  215.72    9.08
   2  15   1  214.18    9.41
  -2  15  -1  223.62    8.59
   2  15   2   40.72    3.61
  -2  15  -2   41.67    4.33
  -2  15  -2   37.20    3.56
  -2  15  -2   41.25    3.71
  -2  15  -2   38.52    1.92
  -2 -15  -2   36.34    3.47
  -2  15  -2   37.90    4.06
   2  15   2   42.54    3.79
  -2  15  -2   41.12    3.24
  -2  15  -3    0.44    0.28
  -2  15  -3    0.46    1.16
   2  15   3    0.96    0.91
   2 -15   3    0.03    1.18
   2  15   3   -0.74    1.01
  -2  15  -3    1.15    0.87
  -2  15  -3   -0.29    1.10
  -2 -15  -3    0.81    0.64
  -2  15  -3   -0.52    0.85
  -2  15  -3   -0.28    1.36
  -2  15  -4  209.99   10.67
   2  15   4  212.26    9.22
  -2  15  -4  229.24    9.74
  -2 -15  -4  219.09    9.69
  -2  15  -4  217.63    9.65
   2 -15   4  233.95   10.60
   2  15   4  218.06    9.29
  -2  15  -4  218.14    7.94
   2  15   5  291.04   11.11
   2  15   5  289.91   11.52
  -2  15  -5  288.51   12.99
  -2  15  -5  290.35   11.49
  -2  15  -5  282.13   11.67
   2  15   5  293.98   11.28
   2 -15   5  268.68   11.96
  -2  15  -5  276.29    9.14
   2  15   6   28.17    3.32
   2 -15   6   25.01    3.52
  -2  15  -6   28.63    3.98
  -2  15  -6   27.32    3.56
  -2  15  -6   33.33    3.59
   2  15   6   33.47    3.54
  -2  15  -6   29.03    2.28
  -2  15  -7  533.71   19.91
   2 -15   7  503.88   18.02
   2  15   7  534.83   17.55
   2  15   7  515.20   17.03
   2 -15   7  504.79   16.21
  -2  15  -7  490.13   17.83
  -2  15  -7  518.51   17.26
  -2  15  -7  514.94   13.31
  -2  15  -8   72.70    6.72
   2 -15   8   68.06    4.90
   2 -15   8   57.55    5.40
   2  15   8   65.26    5.33
   2  15   8   71.42    5.44
  -2  15  -8   65.54    5.32
  -2  15  -8   71.27    3.18
  -2  15  -8   63.17    5.82
  -2  15  -9  211.54   12.24
   2  15   9  218.59   10.27
  -2  15  -9  204.41   11.15
   2 -15   9  209.65    9.39
   2 -15   9  214.60   11.04
  -2  15  -9  208.95    5.44
  -2  15  -9  212.89    5.92
   2  15   9  216.61   10.41
  -2  15  -9  212.17    5.50
  -2  15 -10    1.84    2.02
  -2  15 -10    2.58    2.12
  -2  15 -10    1.26    0.41
   2 -15  10    1.78    1.43
   2 -15  10    2.00    1.26
   2  15  10    1.75    1.60
   2  15  10    2.36    1.19
  -2  15 -11   88.89    8.19
  -2  15 -11   78.76    7.33
   2 -15  11   67.56    6.22
   2  15  11   88.89    6.52
   2 -15  11   79.60    5.74
   2  15  11   81.62    6.37
  -2  15 -12  177.37   11.91
   2  15  12  152.27    8.89
   2  15  12  157.68    9.28
   2 -15  12  150.01    8.29
   2 -15  12  151.87    9.62
  -2  15 -12  157.25   10.83
   2 -15  13  152.68    9.79
   2  15  13  165.45    9.37
   2  15  13  175.58    9.99
   2 -15  13  144.37    8.46
  -2  15 -14   -0.47    1.45
   2 -15  14   -1.72    1.30
   2  15  14    0.83    1.49
   2 -15  14    1.05    1.22
   2  15  14    1.97    1.13
  -2  15 -15   24.03    4.93
   2  15  15   22.86    3.84
   2 -15  15   16.87    2.90
   2 -15  15   18.21    3.43
   2  15  15   16.20    2.83
   2 -15  16    5.24    2.11
   2 -15  16    9.57    2.32
   2  15  16    7.38    2.02
   2  15  17    7.77    1.96
   2 -15  17   10.41    3.04
   2 -15  17    8.86    2.37
  -2  16  17   61.04    5.77
  -2  16  16   12.67    2.56
  -2 -16  15  164.66   10.63
  -2  16  15  160.74    9.57
   2  16 -14   45.54    6.47
  -2 -16  14   36.60    4.81
  -2  16  14   38.37    4.45
   2  16 -13   14.86    3.75
  -2 -16  13   10.58    2.65
  -2  16  13   13.72    2.67
   2  16 -12   50.23    6.20
  -2 -16  12   44.64    5.01
  -2  16  12   41.44    4.44
  -2  16  11   53.82    5.04
   2  16 -11   53.70    6.31
  -2  16  11   48.49    4.38
  -2 -16  11   54.79    5.35
   2  16 -11   57.92    3.35
  -2  16  11   51.02    4.92
  -2  16  10    5.52    1.58
  -2 -16  10    4.94    1.94
  -2  16  10    8.53    2.10
  -2  16  10    3.65    1.54
   2  16 -10    5.29    1.06
   2  16 -10    5.39    2.54
  -2  16   9   45.29    4.27
   2  16  -9   46.99    4.15
   2  16  -9   44.84    5.34
  -2  16   9   46.51    4.23
  -2 -16   9   45.48    4.66
  -2  16   9   43.21    4.31
  -2  16   8   85.31    5.73
  -2  16   8   88.71    6.02
  -2 -16   8   92.11    6.45
   2  16  -8   90.91    5.75
   2  16  -8   84.86    7.04
  -2  16   8   91.85    6.19
   2 -16  -7    0.99    0.78
   2  16  -7    3.71    2.14
  -2  16   7    1.64    1.14
  -2 -16   7   -0.20    1.23
  -2  16   7    1.11    0.90
   2  16  -7   -1.36    1.24
  -2  16   7    1.99    0.99
  -2  16   6    9.10    1.97
  -2  16   6    7.03    1.65
  -2 -16   6    7.14    1.92
  -2  16   6    5.95    1.58
   2  16  -6    8.16    2.44
   2 -16  -6   11.19    1.88
   2  16  -6    9.06    1.83
   2 -16  -5  323.19   11.43
   2  16  -5  338.88   13.93
   2  16  -5  321.33   11.62
  -2 -16   5  314.27   12.39
  -2  16   5  323.69   12.76
  -2  16   5  332.14   11.33
  -2  16   5  322.98   12.25
   2  16  -4  316.47   13.20
  -2  16   4  293.74   10.23
  -2 -16   4  303.65   11.81
   2 -16  -4  298.63   10.45
  -2  16   4  294.69   12.06
  -2  16   4  309.87   11.66
   2  16  -4  290.16   10.89
   2  16  -3   97.38    6.79
  -2  16   3   95.64    4.88
  -2 -16   3   92.74    5.93
  -2  16   3   99.05    6.44
   2  16  -3   94.43    5.53
   2  16  -3   93.77    6.37
  -2  16   3   92.99    5.75
   2  16  -2    3.31    1.13
  -2  16   2    5.24    1.45
  -2  16   2    4.55    1.11
  -2  16   2    3.73    1.61
  -2  16   2    2.77    1.41
   2  16  -2    2.80    1.11
   2 -16  -2   -0.71    0.38
  -2  16   1   37.28    3.54
  -2  16   1   37.88    3.98
  -2  16   1   38.06    2.62
   2  16  -1   29.80    3.49
  -2  16   1   29.10    3.36
   2  16  -1   40.46    3.55
   2 -16  -1   32.11    2.47
  -2  16   1   35.49    3.33
  -2  16   0   30.76    3.08
  -2  16   0   29.83    3.15
  -2  16   0   28.71    3.57
   2 -16   0   26.63    2.11
   2  16   0   25.20    3.15
   2  16   0   28.74    2.99
  -2  16   0   27.56    2.07
  -2  16   0   25.87    3.33
   2  16   1  185.11    8.24
   2  16   1  186.68    8.88
  -2  16  -1  177.33    5.78
  -2  16  -1  177.17    9.20
  -2  16  -1  188.43    8.64
  -2 -16  -1  179.62    8.30
  -2  16  -1  185.93    7.91
  -2  16  -2    9.31    2.17
  -2  16  -2    7.62    1.98
  -2  16  -2    5.93    1.44
   2  16   2    8.20    1.77
  -2  16  -2    7.72    0.88
  -2  16  -2   11.79    2.13
  -2 -16  -2    6.57    1.60
   2  16   2    7.85    1.77
  -2  16  -3   54.13    4.57
  -2  16  -3   51.63    2.10
  -2 -16  -3   61.00    4.71
  -2  16  -3   57.53    5.31
  -2  16  -3   57.25    4.68
   2  16   3   54.07    4.28
  -2  16  -3   55.52    3.80
  -2  16  -4  202.06   10.59
  -2 -16  -4  217.88    9.74
   2  16   4  199.22    9.34
   2  16   4  205.28    9.14
   2 -16   4  185.06    9.83
  -2  16  -4  222.50    9.82
  -2  16  -4  190.35    9.37
  -2  16  -4  206.65    7.86
  -2  16  -5   14.16    2.86
   2 -16   5   11.04    2.41
  -2  16  -5   15.00    2.64
   2  16   5   15.51    2.53
  -2  16  -5   19.25    2.74
  -2  16  -5   17.43    1.97
   2  16   5   18.87    2.66
  -2  16  -6   24.33    3.39
  -2  16  -6   26.13    3.31
   2  16   6   25.12    3.23
   2 -16   6   23.41    3.50
  -2  16  -6   29.48    4.22
   2  16   6   23.60    3.02
  -2  16  -6   24.49    2.21
  -2  16  -7    7.95    2.35
  -2  16  -7    9.20    2.74
   2 -16   7    8.20    2.34
   2  16   7    7.70    2.01
   2  16   7    8.86    2.10
  -2  16  -7    8.96    1.29
  -2  16  -8   76.71    7.13
  -2  16  -8   65.68    5.94
   2  16   8   65.79    5.40
   2  16   8   76.21    5.92
   2 -16   8   70.48    6.08
  -2  16  -8   76.58    3.51
   2 -16   8   72.86    5.28
   2 -16   9  398.71   16.27
   2  16   9  377.00   15.00
   2  16   9  416.18   15.73
  -2  16  -9  421.43   10.34
  -2  16  -9  415.32   18.30
   2 -16   9  386.86   14.26
  -2  16  -9  406.59   16.82
  -2  16 -10  152.50   10.67
  -2  16 -10  148.68    9.86
   2 -16  10  132.55    7.61
   2 -16  10  140.37    9.04
   2  16  10  142.49    8.49
   2  16  10  147.27    8.65
  -2  16 -11  201.74   12.80
  -2  16 -11  210.39   12.30
   2  16  11  203.17   10.56
   2 -16  11  180.55    9.29
   2  16  11  202.00   10.54
   2 -16  11  202.23   11.16
  -2  16 -12   97.34    8.86
   2  16  12   79.98    6.42
   2 -16  12   67.01    5.54
   2 -16  12   76.49    6.80
   2  16  12   86.71    6.83
  -2  16 -12   93.61    8.31
  -2  16 -13   55.65    6.85
   2  16  13   50.49    5.35
   2 -16  13   56.80    5.91
   2 -16  13   48.10    4.77
   2  16  13   55.78    5.41
  -2  16 -14    3.30    2.34
   2 -16  14    9.08    2.17
   2  16  14    8.21    2.37
   2 -16  14   11.63    2.97
   2  16  14    4.54    1.66
   2 -16  15    5.50    1.92
   2 -16  15    4.21    1.69
   2  16  15    6.16    2.01
   2 -16  16    2.63    1.56
   2 -16  16    2.85    1.87
   2  16  16    2.67    1.35
   2  16  17   25.73    3.68
   2 -16  17   23.97    4.24
  -2  17  16    9.00    2.41
  -2  17  15   54.61    5.46
  -2 -17  15   63.81    6.50
  -2  17  14   31.95    4.14
   2  17 -14   41.75    6.27
  -2 -17  14   31.92    4.46
  -2 -17  13   85.24    7.20
  -2  17  13   77.76    6.43
   2  17 -13   81.47    8.31
   2  17 -12  229.28   13.78
  -2 -17  12  214.86   11.61
  -2  17  12  212.48   10.91
  -2  17  11    1.80    1.41
  -2 -17  11    0.37    1.39
   2  17 -11    2.55    2.37
   2  17 -11    0.59    0.53
  -2  17  11    1.42    1.31
  -2  17  10    8.55    2.16
   2  17 -10    8.81    2.78
  -2 -17  10    8.28    2.26
   2  17 -10   13.02    2.34
   2  17 -10    9.26    1.52
  -2  17  10   10.23    2.25
   2  17  -9    9.69    2.71
   2  17  -9    8.31    1.54
  -2  17   9    8.04    1.89
  -2  17   9    7.63    2.02
   2  17  -9    8.94    1.93
  -2 -17   9    5.55    1.81
  -2  17   8    2.72    1.37
  -2 -17   8    1.82    1.23
  -2  17   8    0.90    0.95
   2  17  -8    1.96    2.01
   2  17  -8    0.10    0.91
   2  17  -7  151.53    9.46
  -2  17   7  148.08    7.53
  -2 -17   7  126.59    7.76
   2  17  -7  143.97    7.37
  -2  17   7  143.78    8.04
  -2  17   6   99.21    5.86
   2  17  -6  107.61    7.77
   2  17  -6  108.24    6.17
  -2 -17   6  103.16    6.69
   2 -17  -6  105.18    6.14
  -2  17   6  106.71    6.71
   2  17  -5    0.71    1.90
  -2 -17   5    2.02    1.35
   2 -17  -5    0.89    0.76
  -2  17   5    1.61    1.31
  -2  17   5    1.49    1.24
   2  17  -5    0.44    0.95
  -2  17   4    1.16    1.30
   2  17  -4   -0.36    0.89
   2  17  -4    0.33    1.36
   2 -17  -4    0.20    0.62
  -2 -17   4    0.26    1.12
  -2  17   4    0.89    0.98
   2  17  -3  144.79    8.63
  -2  17   3  129.50    6.05
   2  17  -3  143.53    7.08
  -2  17   3  142.62    7.42
   2  17  -2   53.23    4.16
  -2  17   2   46.06    3.21
  -2  17   2   47.83    4.29
  -2  17   2   51.12    4.23
  -2  17   1    1.96    1.02
  -2  17   1    0.90    0.77
  -2  17   1    2.62    0.84
   2  17  -1    3.20    1.24
   2 -17  -1    2.37    0.69
  -2  17   0   22.46    3.15
  -2  17   0   26.83    2.11
   2 -17   0   26.72    2.16
   2  17   0   27.70    3.01
  -2  17   0   25.40    2.87
   2  17   1   90.79    5.66
  -2  17  -1   97.94    3.99
  -2 -17  -1   93.46    5.88
  -2  17  -1  100.92    6.88
  -2  17  -1   91.76    5.46
  -2  17  -2   90.04    6.71
  -2  17  -2   84.22    5.97
   2  17   2   94.17    5.82
  -2 -17  -2   83.49    5.70
  -2  17  -2   97.09    3.60
  -2  17  -2   93.59    5.40
  -2  17  -3    1.03    1.17
   2  17   3    2.17    1.25
   2  17   3    0.73    0.89
  -2  17  -3    1.14    1.32
  -2  17  -3    4.00    1.26
  -2  17  -3    2.96    0.50
   2  17   4   96.84    6.19
  -2  17  -4  103.84    6.76
  -2  17  -4  100.77    2.84
  -2  17  -4  105.61    5.43
  -2  17  -4  109.10    7.74
   2  17   4   99.12    6.47
  -2  17  -5   17.90    3.31
  -2  17  -5   12.77    2.63
   2  17   5   17.70    2.76
  -2  17  -5   21.30    2.29
   2  17   5   23.63    3.10
  -2  17  -6  115.65    8.39
  -2  17  -6  109.70    7.44
   2 -17   6  112.15    7.67
   2  17   6  117.82    7.32
   2  17   6  100.23    6.54
  -2  17  -6  113.64    5.24
  -2  17  -7  231.99   12.60
  -2  17  -7  222.49   11.38
   2  17   7  225.90   10.84
   2 -17   7  231.90   11.58
   2  17   7  229.83   10.65
   2  17   7  231.76    6.97
  -2  17  -7  234.74    7.89
  -2  17  -8    3.83    2.29
   2 -17   8    2.29    1.76
   2  17   8    2.55    1.43
  -2  17  -8    2.30    1.76
   2  17   8    2.40    1.29
  -2  17  -8    1.91    0.65
  -2  17  -9  150.57   10.53
   2  17   9  130.06    8.21
  -2  17  -9  122.16    8.72
   2 -17   9  122.47    7.35
   2 -17   9  130.50    8.72
   2  17   9  140.33    8.31
  -2  17  -9  136.25    4.77
   2  17  10   33.11    4.05
  -2  17 -10   32.51    4.76
   2 -17  10   29.97    4.20
   2  17  10   36.81    4.26
  -2  17 -10   34.09    5.10
   2 -17  10   31.75    3.76
   2 -17  11  355.13   14.14
   2 -17  11  345.89   15.84
   2  17  11  371.72   15.36
  -2  17 -11  370.56   17.25
   2  17  11  379.68   15.52
  -2  17 -12   27.33    4.84
   2 -17  12   20.08    3.60
   2 -17  12   20.27    3.05
  -2  17 -12   27.45    4.68
   2  17  12   22.23    3.57
   2  17  12   22.90    3.65
   2 -17  13   48.92    5.66
   2 -17  13   43.51    4.65
  -2  17 -13   64.33    7.58
   2  17  13   60.15    5.87
   2  17  13   54.90    5.46
   2  17  14   63.17    5.90
  -2  17 -14   58.64    7.45
   2 -17  14   53.49    5.21
   2 -17  14   44.92    5.52
   2  17  14   56.60    5.86
   2  17  15    5.80    1.83
   2 -17  15    6.75    2.31
   2 -17  15   11.61    2.50
   2 -17  16    1.82    1.42
   2 -17  16    0.20    1.11
   2  17  16   -1.06    1.27
  -2  18  15   12.02    2.74
  -2 -18  14    2.60    1.56
  -2  18  14    1.33    1.22
   2  18 -13   39.54    5.98
  -2 -18  13   30.38    4.38
  -2  18  13   32.58    4.22
  -2 -18  12    2.69    1.59
   2  18 -12    2.99    1.33
   2  18 -12   -0.34    2.17
  -2  18  12    1.17    1.37
   2  18 -11   35.20    5.29
  -2 -18  11   31.22    4.27
  -2  18  11   32.14    4.05
   2  18 -11   34.45    3.82
  -2  18  11   30.85    4.04
  -2  18  10   20.02    3.03
   2  18 -10   22.99    2.37
   2  18 -10   18.12    2.70
  -2 -18  10   17.27    3.09
   2  18 -10   15.65    3.56
  -2  18  10   24.36    3.42
  -2  18   9    1.90    1.20
  -2  18   9    1.58    1.18
   2  18  -9    2.17    1.02
   2  18  -9    1.00    2.00
  -2 -18   9    2.38    1.53
   2  18  -9    2.34    1.13
   2  18  -8   99.61    8.05
   2  18  -8   96.27    5.52
  -2 -18   8   92.01    6.74
   2  18  -8   92.31    5.94
  -2  18   8   91.24    6.10
  -2  18   8   94.57    6.65
  -2  18   7    8.44    2.02
  -2 -18   7    6.04    1.88
   2  18  -7    9.51    2.80
   2  18  -7    8.23    1.80
  -2  18   7    6.86    1.81
   2  18  -6   28.22    3.14
  -2 -18   6   23.86    3.24
   2  18  -6   37.22    4.71
   2 -18  -6   33.14    3.41
  -2  18   6   28.51    3.12
  -2  18   6   34.68    3.81
   2  18  -5  512.56   18.88
  -2  18   5  483.73   15.08
   2 -18  -5  458.91   15.10
  -2 -18   5  445.02   16.34
   2  18  -5  474.35   15.42
  -2  18   5  483.29   16.49
   2  18  -4  127.96    8.48
   2 -18  -4  118.15    6.17
  -2  18   4  114.06    5.95
   2  18  -4  114.85    6.42
  -2  18   4  125.63    7.18
  -2  18   3   12.69    2.38
  -2  18   3    9.18    1.61
   2  18  -3    9.50    1.91
   2  18  -3    9.20    2.48
   2 -18  -3   13.22    1.89
  -2  18   2    0.08    1.14
  -2  18   2   -0.07    1.03
  -2  18   2    0.42    0.67
   2  18  -2    0.52    0.89
  -2  18   1   -1.82    1.52
  -2  18   1    0.47    0.54
  -2  18   1    0.76    0.97
   2  18  -1    0.55    0.84
   2 -18  -1    0.09    0.30
  -2  18   0    2.48    1.36
   2  18   0    2.68    1.30
   2 -18   0    3.21    0.91
  -2  18   0    4.32    1.87
  -2  18   0    1.36    0.69
  -2 -18  -1   72.34    5.25
  -2  18  -1   76.23    3.50
  -2  18  -1   70.35    5.93
   2  18   1   66.13    5.19
  -2  18  -1   75.20    5.03
   2  18   1   76.20    5.29
  -2  18  -2  197.40   10.63
  -2  18  -2  209.04   10.04
   2  18   2  208.23    9.86
  -2  18  -2  217.17    6.43
   2  18   2  216.60    9.65
  -2  18  -2  212.86    8.91
  -2  18  -3   64.33    5.90
  -2  18  -3   61.23    5.19
   2  18   3   63.52    5.14
  -2  18  -3   67.24    2.66
   2  18   3   58.69    4.80
  -2  18  -3   59.13    4.24
  -2  18  -4  278.54   13.36
   2  18   4  279.33   12.04
  -2  18  -4  290.70    6.82
  -2  18  -4  273.93   12.25
   2  18   4  297.34   11.96
  -2  18  -4  288.98   10.31
  -2  18  -5   11.59    2.85
  -2  18  -5   16.30    2.95
   2  18   5   18.74    2.95
   2  18   5   17.99    2.77
  -2  18  -5   19.62    2.22
  -2  18  -6    0.57    1.68
   2  18   6    2.73    1.25
  -2  18  -6   -0.02    1.68
   2  18   6    4.23    1.61
  -2  18  -6    2.77    0.91
  -2  18  -7   38.62    5.16
  -2  18  -7   34.34    4.41
   2  18   7   42.30    2.48
   2  18   7   30.67    3.78
  -2  18  -7   36.04    2.77
   2  18   7   40.56    4.40
  -2  18  -8   11.66    3.05
   2 -18   8   13.05    2.86
   2  18   8   12.64    2.52
   2  18   8    7.89    2.06
  -2  18  -8   11.98    2.87
  -2  18  -8   11.36    1.44
  -2  18  -9   52.29    6.17
  -2  18  -9   38.66    5.09
   2  18   9   41.90    4.52
   2 -18   9   43.43    5.18
   2  18   9   55.59    5.35
  -2  18 -10    8.72    3.02
   2 -18  10    5.53    1.71
   2  18  10    2.70    1.44
  -2  18 -10    4.27    2.37
   2  18  10    5.23    1.74
   2 -18  10    8.37    2.44
  -2  18 -11   18.70    4.10
   2  18  11   20.02    3.40
  -2  18 -11   11.92    3.09
   2 -18  11   18.82    3.03
   2  18  11   15.85    2.95
   2 -18  11   21.11    3.80
  -2  18 -12   13.61    3.50
   2  18  12    7.38    2.22
  -2  18 -12    8.57    2.99
   2 -18  12   10.30    2.27
   2  18  12    9.84    2.56
   2 -18  12   12.09    2.94
  -2  18 -13   29.21    5.27
  -2  18 -13   15.56    3.90
   2 -18  13   25.20    4.16
   2 -18  13   21.41    3.23
   2  18  13   22.40    3.70
   2  18  13   24.79    3.83
   2  18  14    3.78    1.54
   2 -18  14    3.55    1.92
   2 -18  14    4.61    1.67
   2 -18  15    5.01    1.68
  -2  19  14    9.58    2.49
   2  19 -13    2.21    1.07
  -2 -19  13   -0.97    1.65
   2  19 -13   -0.07    2.00
  -2  19  13    1.51    1.44
   2  19 -12   27.26    5.02
   2  19 -12   33.77    3.82
  -2 -19  12   31.62    4.46
  -2  19  12   31.36    4.17
  -2 -19  11    2.50    1.57
  -2  19  11   -0.96    1.18
   2  19 -11    3.03    2.29
  -2  19  11    1.50    1.23
   2  19 -11    0.29    0.91
  -2  19  10  111.28    7.45
   2  19 -10  123.98    5.95
   2  19 -10  115.66    9.43
  -2 -19  10  104.93    7.85
   2  19 -10  132.86    7.53
  -2  19  10  112.34    7.76
  -2  19   9   -1.19    1.56
   2  19  -9    0.31    0.64
  -2 -19   9   -0.05    1.46
   2  19  -9   -0.17    1.86
   2  19  -9   -0.41    0.87
  -2  19   9   -0.58    0.93
  -2  19   8    0.16    0.98
   2  19  -8   -0.89    2.04
  -2  19   8    1.48    0.90
   2  19  -8    0.22    0.83
  -2 -19   8    1.89    1.49
   2  19  -8    1.07    0.79
   2  19  -7    8.16    1.73
   2  19  -7    5.91    2.45
  -2  19   7    5.42    1.70
  -2  19   7    6.08    1.63
  -2 -19   7    7.41    2.12
   2  19  -7    4.70    1.38
  -2  19   6   59.97    4.65
   2  19  -6   71.52    6.75
   2  19  -6   65.59    4.85
   2  19  -6   66.25    4.93
  -2 -19   6   67.41    5.68
  -2  19   6   69.01    5.56
  -2  19   5   75.12    5.03
  -2 -19   5   79.45    6.07
   2  19  -5   77.79    5.39
   2  19  -5   72.15    5.13
   2 -19  -5   77.33    5.19
  -2  19   5   78.61    5.91
   2  19  -5   92.66    7.49
   2 -19  -4    4.27    1.24
  -2  19   4    4.72    1.53
   2  19  -4    4.46    1.39
   2  19  -4    4.46    2.28
  -2  19   4    6.11    1.55
   2  19  -4    7.28    1.76
   2  19  -3  111.38    6.70
   2  19  -3  129.29    8.63
   2  19  -3  120.23    6.64
  -2  19   3  113.61    5.79
   2 -19  -3  110.46    5.84
  -2  19   3  116.64    6.98
  -2  19   2  128.57    5.95
   2  19  -2  135.59    7.45
   2  19  -2  136.78    7.24
  -2  19   2  130.21    7.73
  -2  19   2  133.79    7.46
   2  19  -1    1.14    1.08
  -2  19   1    1.53    0.69
   2  19  -1    0.73    0.85
  -2  19   1    1.18    1.04
  -2  19   1    2.72    1.37
  -2  19   0  172.02    9.61
   2  19   0  174.04    8.45
   2  19   0  163.97    8.58
   2 -19   0  173.76    6.55
  -2  19   0  185.09    6.57
  -2  19   0  173.49    8.44
  -2  19  -1  140.14    8.73
   2  19   1  148.98    8.14
  -2  19  -1  148.53    5.48
  -2  19  -1  139.91    7.31
   2  19   1  149.95    7.84
  -2  19  -2   77.06    6.01
  -2  19  -2   69.85    3.19
   2  19   2   67.09    5.43
  -2  19  -2   63.82    5.96
   2  19   2   71.20    5.33
  -2  19  -2   74.09    4.99
  -2  19  -3   37.12    4.65
   2  19   3   42.30    4.40
  -2  19  -3   41.73    4.52
   2  19   3   43.40    4.19
  -2  19  -3   43.50    2.14
  -2  19  -3   41.61    3.59
  -2  19  -4   82.12    6.40
  -2  19  -4   81.33    2.62
  -2  19  -4   81.21    7.01
   2  19   4   85.61    6.04
   2  19   4   75.74    5.92
  -2  19  -4   88.83    5.19
   2  19   5   90.31    6.33
  -2  19  -5   92.02    7.69
   2  19   5   97.83    6.79
  -2  19  -5   88.33    5.11
  -2  19  -5   88.03    6.82
  -2  19  -6   -2.20    1.74
  -2  19  -6    1.18    1.43
   2  19   6    2.04    1.22
   2  19   6   -0.65    1.31
  -2  19  -6   -0.06    0.82
  -2  19  -7   33.56    4.42
   2  19   7   27.94    3.80
  -2  19  -7   36.05    5.00
   2  19   7   34.14    4.10
  -2  19  -7   31.89    2.68
   2  19   7   28.99    2.12
  -2  19  -8   24.97    4.45
  -2  19  -8   18.78    3.52
   2  19   8   23.59    3.46
   2  19   8   26.53    3.78
  -2  19  -8   24.62    2.24
  -2  19  -9   23.20    4.26
   2  19   9   22.07    3.46
  -2  19  -9   18.92    3.69
   2  19   9   26.10    3.62
  -2  19 -10   11.85    3.33
  -2  19 -10   12.33    3.14
   2  19  10   11.07    2.56
   2  19  10    8.50    2.36
  -2  19 -11    3.36    2.50
   2 -19  11    5.66    2.03
   2  19  11    1.14    1.18
  -2  19 -11    2.53    2.20
   2  19  11   -0.87    1.40
  -2  19 -12    0.83    2.15
   2 -19  12    4.87    1.80
  -2  19 -12    4.82    2.57
   2  19  12    3.46    1.84
   2  19  12    9.08    2.47
  -2  19 -13    3.17    2.61
   2 -19  13    0.94    1.11
   2  19  13    0.23    1.32
   2 -19  14    0.15    0.69
   2 -19  15    1.58    1.33
  -2 -20  13   31.60    4.59
  -2  20  13   27.63    4.16
  -2 -20  12   18.63    3.44
   2  20 -12   20.89    4.36
   2  20 -12   20.70    3.07
  -2  20  12   16.36    3.19
   2  20 -11   18.28    4.30
   2  20 -11   10.96    2.22
  -2  20  11   11.18    2.57
  -2 -20  11   14.90    3.12
  -2  20  11   13.68    2.75
   2  20 -10   13.14    3.47
  -2 -20  10   13.07    2.83
  -2  20  10   10.62    2.36
   2  20 -10   15.97    2.54
  -2  20  10   13.66    2.81
  -2  20   9   -1.72    1.54
   2  20  -9    0.24    0.93
   2  20  -9   -2.21    2.53
  -2  20   9    0.32    1.08
  -2 -20   9    1.12    1.07
   2  20  -9   -0.19    0.66
  -2  20   8   64.54    5.32
   2  20  -8   84.14    7.76
   2  20  -8   75.00    5.37
  -2 -20   8   63.78    5.86
   2  20  -8   69.69    4.91
  -2  20   8   67.24    5.86
  -2  20   7   12.25    2.54
  -2  20   7   16.82    2.61
   2  20  -7   15.17    3.40
  -2 -20   7   11.82    2.62
   2  20  -7   18.19    2.55
   2  20  -7   14.92    2.30
   2  20  -6   63.78    6.54
  -2 -20   6   64.93    5.77
   2  20  -6   68.74    5.11
  -2  20   6   69.80    5.06
   2  20  -6   62.99    4.88
  -2  20   6   67.95    5.66
   2  20  -5   16.75    2.54
   2  20  -5   17.12    3.51
  -2  20   5   15.77    2.32
   2  20  -5   15.85    2.58
  -2  20   5   15.58    2.75
   2 -20  -5    9.64    1.84
   2  20  -4   26.84    4.04
   2  20  -4   29.50    3.39
  -2  20   4   26.76    2.87
   2  20  -4   26.97    3.12
  -2  20   4   27.68    3.50
   2 -20  -4   27.50    2.94
  -2  20   3    8.08    1.94
   2  20  -3    6.95    2.46
   2  20  -3    7.87    1.95
  -2  20   3    7.83    1.56
   2 -20  -3    6.77    1.45
   2  20  -3    6.77    1.70
  -2  20   2    3.84    1.58
  -2  20   2    4.83    1.21
   2  20  -2    2.91    1.22
  -2  20   2    2.61    1.40
   2  20  -2    3.30    1.40
   2 -20  -2    2.26    0.84
  -2  20   1    8.01    2.12
  -2  20   1   14.54    2.89
   2  20  -1    8.05    2.27
  -2  20   1    9.65    1.58
   2  20  -1    8.47    1.83
   2  20   0   18.91    2.90
  -2  20   0   23.52    2.13
   2  20   0   22.53    2.91
  -2  20   0   20.97    3.36
  -2  20   0   24.55    3.05
  -2  20  -1    2.71    0.77
   2  20   1    1.84    1.09
   2  20   1    0.99    0.99
  -2  20  -1    0.15    1.26
  -2  20  -1   -0.12    1.03
  -2  20  -2   94.89    7.41
   2  20   2   82.38    6.27
   2  20   2   95.25    6.37
  -2  20  -2   86.00    6.66
  -2  20  -2  103.47    4.08
  -2  20  -2   99.42    6.01
  -2  20  -3   85.58    7.19
  -2  20  -3   88.21    6.83
  -2  20  -3   91.74    3.43
   2  20   3   88.04    6.46
   2  20   3   86.00    6.11
  -2  20  -3   79.80    5.31
  -2  20  -4   31.89    4.52
  -2  20  -4   31.86    1.47
   2  20   4   31.71    3.93
  -2  20  -4   32.89    4.24
   2  20   4   28.47    3.53
  -2  20  -4   36.53    3.40
  -2  20  -5   96.97    7.35
   2  20   5   98.04    7.06
   2  20   5   93.26    6.62
  -2  20  -5   96.28    8.07
  -2  20  -5   99.77    5.58
   2  20   6    0.24    0.55
  -2  20  -6    1.91    1.96
  -2  20  -6    0.56    1.61
   2  20   6    1.59    1.38
   2  20   6    0.43    1.14
  -2  20  -6   -0.05    0.56
  -2  20  -7  206.85   12.61
  -2  20  -7  200.13   11.40
   2  20   7  192.12   10.25
   2  20   7  192.60   10.54
  -2  20  -7  210.52    7.97
  -2  20  -8    3.22    1.64
   2  20   8   -0.11    1.44
   2  20   8    1.50    1.05
  -2  20  -8    2.02    1.73
  -2  20  -8    2.57    0.91
  -2  20  -9    4.06    2.38
  -2  20  -9    2.47    2.06
   2  20   9    5.14    1.90
   2  20   9    5.06    1.80
   2  20  10   59.71    5.84
   2  20  10   65.37    6.21
  -2  20 -10   62.29    6.79
  -2  20 -10   62.89    7.37
  -2  20 -11    1.76    2.31
  -2  20 -11    0.09    1.81
   2  20  11    0.52    1.17
   2  20  11   -2.42    1.68
   2  20  12   32.33    4.40
  -2  20 -12   23.53    4.50
   2  20  12   29.18    4.27
  -2  20 -13    7.63    2.96
   2 -20  13    2.00    1.44
   2 -20  14    1.71    1.36
  -2 -21  12   65.61    6.56
  -2 -21  11   15.10    3.15
  -2  21  11   15.83    3.01
   2  21 -11   10.16    3.48
  -2  21  11   19.59    3.43
  -2  21  10    9.14    2.24
   2  21 -10   11.43    2.22
   2  21 -10   13.77    3.60
  -2 -21  10   11.43    2.79
  -2  21  10    8.64    2.30
  -2  21   9    0.32    0.97
   2  21  -9    2.22    0.97
  -2 -21   9    1.65    0.97
  -2  21   9    0.53    1.19
   2  21  -9    0.93    0.87
   2  21  -9   -2.21    2.34
  -2 -21   8   -0.47    1.08
   2  21  -8    1.41    1.82
   2  21  -8    0.14    0.80
   2  21  -8    2.18    1.15
  -2  21   8   -0.62    0.95
  -2  21   8   -0.60    1.50
  -2  21   7   -0.77    1.01
   2  21  -7    0.69    1.97
   2  21  -7   -1.98    1.14
   2  21  -7    0.01    0.77
  -2 -21   7   -0.57    1.32
  -2  21   7    1.51    1.32
   2  21  -6   -0.07    0.88
   2  21  -6    0.27    0.89
   2  21  -6   -1.52    1.82
  -2  21   6   -0.22    1.38
  -2  21   6   -0.14    0.91
   2  21  -5   42.91    5.44
  -2  21   5   38.90    3.70
   2  21  -5   46.30    4.33
   2  21  -5   38.12    3.75
  -2  21   5   41.18    4.44
  -2  21   4   33.14    3.29
   2  21  -4   31.30    3.49
   2  21  -4   35.44    3.84
  -2  21   4   35.05    4.02
   2 -21  -4   31.13    3.18
   2  21  -4   43.35    5.33
  -2  21   3   21.32    2.64
   2  21  -3   23.20    3.20
   2  21  -3   27.29    3.29
   2  21  -3   25.45    4.14
   2 -21  -3   16.65    2.38
  -2  21   3   31.96    3.86
  -2  21   2   17.10    2.84
  -2  21   2   15.97    2.09
   2  21  -2   15.35    2.70
   2 -21  -2   13.32    1.94
   2  21  -2   12.44    2.33
   2  21  -1  234.58   10.34
  -2  21   1  230.92    8.46
   2  21  -1  237.51   11.01
  -2  21   1  234.26   11.71
  -2  21   1  238.06   10.72
  -2  21   0   17.99    2.80
   2  21   0   20.44    2.90
   2  21   0   18.79    3.04
  -2  21   0   13.74    2.87
  -2  21   0   17.80    1.90
  -2  21  -1    7.06    2.23
   2  21   1    8.64    2.04
   2  21   1    5.99    1.82
  -2  21  -1    8.70    1.27
  -2  21  -1    7.37    1.90
  -2  21  -2   77.94    6.89
  -2  21  -2   85.31    6.80
   2  21   2   84.98    6.47
  -2  21  -2   90.89    3.87
   2  21   2   91.04    6.30
  -2  21  -2   88.19    5.78
  -2  21  -3   54.27    5.85
  -2  21  -3   45.99    2.34
   2  21   3   50.42    4.97
   2  21   3   49.77    4.67
  -2  21  -3   49.27    5.27
  -2  21  -3   48.65    4.13
  -2  21  -4   36.21    4.99
   2  21   4   41.73    4.59
  -2  21  -4   32.90    4.46
   2  21   4   43.95    4.48
  -2  21  -4   45.78    3.89
  -2  21  -5  144.88    9.34
   2  21   5  147.72    8.99
   2  21   5  139.99    8.42
  -2  21  -5  151.18    7.22
  -2  21  -5  152.69   10.46
  -2  21  -6    9.06    2.78
   2  21   6   11.25    2.38
   2  21   6   14.22    2.96
  -2  21  -6    9.05    2.68
  -2  21  -6   10.81    1.81
  -2  21  -7   -0.46    1.52
   2  21   7    2.81    1.40
   2  21   7    2.54    1.37
  -2  21  -7    2.77    1.00
  -2  21  -8   82.62    8.22
   2  21   8   82.68    6.87
  -2  21  -8   85.92    7.64
   2  21   8   91.22    6.97
  -2  21  -9    5.39    2.15
  -2  21  -9    2.38    2.03
   2  21   9    4.18    1.83
   2  21   9    3.66    1.76
  -2  21 -10   39.78    6.03
   2  21  10   42.47    5.10
  -2  21 -10   38.52    5.57
   2  21  10   42.62    4.98
  -2  21 -11   20.48    4.68
   2  21  11   13.96    3.01
   2  21  11   11.48    2.77
  -2  21 -11   17.38    3.83
  -2  21 -12   10.10    3.04
  -2 -22  11   10.11    2.58
  -2  22  10   21.13    3.36
  -2 -22  10   24.62    3.99
   2  22 -10   25.97    5.05
  -2  22  10   25.17    3.99
  -2 -22   9    2.31    1.62
   2  22  -9    0.78    0.74
  -2  22   9    0.98    1.17
   2  22  -9    2.97    2.28
  -2  22   9    0.09    1.46
  -2  22   8    3.00    1.67
   2  22  -8    3.20    1.47
   2  22  -8    3.04    2.16
  -2 -22   8    3.73    1.80
  -2  22   8    2.65    1.32
   2  22  -8    1.57    0.93
  -2  22   7   44.43    4.30
   2  22  -7   50.47    4.45
   2  22  -7   56.97    6.55
   2  22  -7   49.39    4.36
  -2  22   7   47.71    5.05
  -2  22   6   97.12    6.34
   2  22  -6  112.14    6.72
   2  22  -6  113.52    6.99
  -2  22   6  106.23    7.54
   2  22  -5    2.07    2.00
   2  22  -5    2.80    1.51
   2  22  -5    3.96    1.42
  -2  22   5    3.43    1.68
  -2  22   5    5.17    1.58
   2  22  -4   20.26    3.02
  -2  22   4   26.12    2.94
  -2  22   4   22.62    3.45
   2  22  -4   25.31    3.14
   2  22  -4   26.65    4.41
   2  22  -3  330.66   15.58
  -2  22   3  294.29   10.86
   2  22  -3  291.10   12.61
   2  22  -3  291.40   11.81
  -2  22   3  288.40   12.74
  -2  22   2    1.30    0.77
   2  22  -2    2.45    1.46
   2  22  -2    2.68    1.33
  -2  22   2    4.05    1.62
   2  22  -1    7.79    2.16
  -2  22   1    1.38    0.98
   2  22  -1    1.10    1.29
  -2  22   1    3.55    2.44
  -2  22   1    5.95    2.10
  -2  22   0   21.02    2.13
   2  22   0   20.23    2.93
  -2  22   0   17.46    3.26
  -2  22   0   24.30    3.21
   2  22   0   22.45    3.29
  -2  22  -1    9.07    2.12
  -2  22  -1    7.79    2.36
  -2  22  -1   10.10    2.66
   2  22   1    6.63    1.77
  -2  22  -1    8.93    1.26
   2  22   1    8.08    2.22
  -2  22  -2   69.53    6.59
  -2  22  -2   68.26    6.26
   2  22   2   73.26    5.70
   2  22   2   70.65    5.99
  -2  22  -2   66.05    5.11
  -2  22  -3    7.28    2.32
  -2  22  -3    5.25    2.16
   2  22   3    7.12    2.16
   2  22   3    3.56    1.54
  -2  22  -3    7.65    1.67
  -2  22  -4    5.74    2.30
   2  22   4    2.79    1.47
  -2  22  -4    3.76    1.92
   2  22   4    0.79    1.16
  -2  22  -4    2.36    1.21
  -2  22  -5    3.30    2.07
   2  22   5    5.84    1.87
  -2  22  -5    3.96    2.16
   2  22   5    4.82    1.74
  -2  22  -5    4.93    1.43
   2  22   5    3.57    1.23
  -2  22  -6   12.37    2.97
   2  22   6   10.09    2.48
   2  22   6    7.40    1.98
  -2  22  -6    8.66    2.56
  -2  22  -6    8.44    1.65
  -2  22  -7   35.72    5.32
  -2  22  -7   27.65    4.46
   2  22   7   34.46    4.43
   2  22   7   30.16    4.05
  -2  22  -7   30.50    2.93
  -2  22  -8    9.08    2.97
  -2  22  -8   10.15    2.88
   2  22   8   16.46    3.05
   2  22   8   14.28    3.11
  -2  22  -9   38.26    5.88
   2  22   9   43.91    5.19
  -2  22  -9   39.36    5.56
   2  22   9   42.75    4.99
   2  22  10  102.64    8.11
  -2  22 -10   95.25    8.70
   2  22  10  101.22    7.92
  -2  22 -10  106.55    9.93
  -2  22 -11    3.14    2.28
  -2  23  10   16.62    3.12
  -2 -23   9    1.50    1.35
  -2  23   9    1.02    1.22
   2  23  -9    4.61    3.03
  -2  23   9    1.11    1.30
   2  23  -8  199.85   13.15
   2  23  -8  177.28    8.90
   2  23  -8  197.64    9.22
  -2  23   8  173.07    9.49
  -2  23   8  198.85   11.05
  -2  23   7    1.83    1.62
  -2  23   7   -0.43    1.08
   2  23  -7    3.56    2.56
   2  23  -7   -0.67    0.90
   2  23  -7    0.93    0.95
  -2  23   6    4.25    1.50
   2  23  -6    2.51    1.34
   2  23  -6    2.99    2.09
  -2  23   6    4.92    1.88
   2  23  -6    3.42    1.43
   2  23  -5  211.63   12.85
   2  23  -5  186.21    9.65
  -2  23   5  186.29    8.86
   2  23  -5  187.50    9.09
  -2  23   5  185.84   10.29
   2  23  -4   44.10    4.51
   2  23  -4   44.25    4.19
  -2  23   4   47.27    4.00
   2  23  -4   48.03    5.99
  -2  23   4   45.98    4.86
   2  23  -3    7.57    2.63
   2  23  -3    6.39    1.94
  -2  23   3    8.48    1.74
   2  23  -3    5.12    1.88
  -2  23   3    5.46    2.15
  -2  23   2   13.41    2.69
   2  23  -2   10.28    2.14
   2  23  -2    7.52    2.19
  -2  23   2   10.08    1.78
   2  23  -1  205.91   10.70
  -2  23   1  228.60    8.49
  -2  23   1  207.69   11.53
   2  23  -1  208.77   10.01
  -2  23   1  218.13   10.66
  -2  23   0   38.31    4.89
  -2  23   0   47.01    3.25
   2  23   0   34.81    4.35
   2  23   0   45.17    4.42
  -2  23   0   40.94    4.29
   2  23   1    5.85    1.82
  -2  23  -1    8.54    2.54
   2  23   1   10.04    2.31
  -2  23  -1    8.20    2.02
  -2  23  -1    7.69    2.37
  -2  23  -2   -1.37    1.51
  -2  23  -2   -1.71    1.55
   2  23   2    1.14    1.32
   2  23   2   -0.55    1.08
  -2  23  -2    3.46    1.62
   2  23   3    3.14    1.50
  -2  23  -3    4.41    1.94
   2  23   3    5.98    1.85
  -2  23  -3    6.50    2.13
  -2  23  -3    5.53    1.53
  -2  23  -4   -0.51    1.20
  -2  23  -4    1.07    1.28
   2  23   4    1.31    1.20
   2  23   4    0.22    0.87
  -2  23  -4    0.57    1.04
   2  23   4    1.74    1.21
  -2  23  -5   12.17    3.19
  -2  23  -5   11.69    2.93
   2  23   5   15.94    2.99
   2  23   5   21.69    3.59
  -2  23  -5   15.72    2.38
   2  23   6   50.11    5.46
  -2  23  -6   55.20    6.51
  -2  23  -6   53.73    6.05
   2  23   6   53.12    5.26
  -2  23  -6   51.85    4.12
  -2  23  -7   58.57    6.98
   2  23   7   51.66    5.50
   2  23   7   43.94    4.94
  -2  23  -7   54.74    6.20
  -2  23  -8    6.33    2.68
   2  23   8   12.41    3.00
  -2  23  -8   10.46    3.03
   2  23   8   15.31    3.04
  -2  23  -9    1.98    1.60
  -2  23  -9    1.24    1.72
   2  23   9    2.16    1.52
  -2  23 -10   10.05    3.33
  -2  24  10  174.05   10.19
  -2  24   9    3.39    1.59
  -2  24   8    0.57    1.04
   2  24  -8    1.39    2.19
  -2  24   7    1.71    1.50
  -2  24   7    3.21    1.54
   2  24  -7    0.98    2.22
   2  24  -7    2.57    1.26
  -2  24   6   56.86    4.89
   2  24  -6   54.89    5.01
   2  24  -6   61.90    7.13
   2  24  -6   58.06    4.81
  -2  24   6   50.09    5.37
   2  24  -5    6.62    1.95
   2  24  -5    9.70    3.13
   2  24  -5    7.21    1.79
  -2  24   5    7.22    2.25
  -2  24   5   10.72    2.04
  -2  24   4   32.71    4.20
  -2  24   4   29.63    3.24
   2  24  -4   25.48    3.19
   2  24  -4   36.82    5.41
   2  24  -4   25.14    3.52
   2  24  -3   66.95    5.29
  -2  24   3   68.66    4.76
   2  24  -3   74.16    7.44
   2  24  -3   67.10    5.85
  -2  24   3   72.38    6.12
  -2  24   2   34.49    4.19
   2  24  -2   28.52    4.70
  -2  24   2   33.85    3.21
   2  24  -2   27.26    3.86
   2  24  -2   33.50    3.75
  -2  24   1    8.34    2.09
  -2  24   1    8.95    2.48
   2  24  -1   14.18    2.81
   2  24  -1   12.41    2.37
   2  24   0    1.66    1.06
  -2  24   0    0.48    1.48
  -2  24   0    0.01    1.06
  -2  24  -1   -1.08    1.93
  -2  24  -1   -0.34    0.99
   2  24   1   -1.81    1.33
  -2  24  -1    1.60    1.25
   2  24   1    0.75    1.08
  -2  24  -2    0.42    1.29
  -2  24  -2   -1.10    1.21
   2  24   2   -0.86    1.21
   2  24   2    0.94    1.14
  -2  24  -2    2.75    1.26
  -2  24  -3   34.65    5.06
   2  24   3   35.27    4.48
   2  24   3   32.22    4.06
  -2  24  -3   26.40    4.36
  -2  24  -3   38.53    3.95
  -2  24  -4  158.94   10.51
   2  24   4  138.75    9.15
   2  24   4  131.93    8.47
  -2  24  -4  130.66   10.13
  -2  24  -4  137.98    7.67
  -2  24  -5    9.09    2.91
   2  24   5   13.59    2.97
   2  24   5   10.96    2.57
  -2  24  -5   11.24    3.04
  -2  24  -5    8.91    1.78
  -2  24  -6   -1.78    1.98
  -2  24  -6    1.62    2.03
   2  24   6    0.86    1.24
   2  24   6    0.02    1.03
  -2  24  -7   27.76    4.90
   2  24   7   16.88    3.45
   2  24   7   18.79    3.33
  -2  24  -7   17.33    3.64
  -2  24  -8   47.38    6.59
  -2  24  -8   62.17    6.94
   2  24   8   57.33    5.85
  -2  24  -9    7.48    2.92
   2  24   9    4.42    2.08
  -2  25   9   62.26    5.71
  -2  25   8  153.07    8.96
  -2  25   7   95.50    6.69
   2  25  -7   90.47    6.51
   2  25  -6   20.30    4.46
  -2  25   6   17.68    2.76
   2  25  -6   19.24    3.04
  -2  25   6   20.31    3.47
  -2  25   5   13.70    2.85
   2  25  -5    7.75    2.90
  -2  25   5   10.65    2.13
   2  25  -5    8.32    2.20
   2  25  -5   11.88    2.28
  -2  25   4   23.59    3.71
   2  25  -4   22.56    4.43
   2  25  -4   25.70    3.66
   2  25  -4   20.56    2.93
  -2  25   3    2.79    1.59
   2  25  -3   -0.84    2.24
   2  25  -3    0.85    1.33
   2  25  -3    0.55    0.80
   2  25  -2   74.56    7.67
   2  25  -2   61.57    5.84
   2  25  -2   66.11    5.37
  -2  25   2   68.72    6.05
   2  25  -1    6.93    2.08
  -2  25   1    6.93    2.17
   2  25  -1    6.73    1.84
  -2  25   0   60.65    6.35
   2  25   0   57.31    5.71
   2  25   0   59.23    5.22
  -2  25   0   55.64    5.28
  -2  25  -1   14.93    3.40
   2  25   1   18.45    3.30
  -2  25  -1   16.10    3.44
   2  25   1   13.28    2.49
  -2  25  -1   19.32    3.05
   2  25   2   43.08    5.03
  -2  25  -2   33.42    4.95
  -2  25  -2   40.77    5.35
   2  25   2   35.23    4.18
  -2  25  -2   34.27    3.97
  -2  25  -3   23.76    4.14
  -2  25  -3   19.38    3.89
   2  25   3   24.00    3.91
   2  25   3   22.34    3.40
  -2  25  -3   29.23    3.61
  -2  25  -4   -2.97    1.90
   2  25   4    0.98    1.50
  -2  25  -4   -0.21    1.18
   2  25   4   -1.42    1.33
  -2  25  -4    0.08    0.91
   2  25   5   58.10    5.96
  -2  25  -5   57.70    6.63
   2  25   5   53.22    5.40
  -2  25  -5   65.08    5.02
  -2  25  -5   61.97    7.13
  -2  25  -6  189.76   12.25
   2  25   6  179.60   10.50
  -2  25  -6  183.24   12.89
  -2  25  -7   20.09    4.28
   2  25   7   19.22    3.35
  -2  25  -8    4.56    2.47
   2  25   8    4.57    2.03
  -2  26   9   44.82    4.95
  -2  26   8    1.87    1.32
   2  26  -6    0.85    0.78
   2  26  -5   14.64    2.86
   2  26  -4   87.33    6.95
  -2  26   4  101.65    7.85
   2  26  -3   82.27    6.82
   2  26  -3   90.75    8.72
   2  26  -3   77.08    5.84
  -2  26   3   86.03    7.08
   2  26  -2   79.86    8.08
   2  26  -2   62.10    5.98
   2  26  -2   70.43    5.60
  -2  26   2   58.98    5.75
   2  26  -1   30.82    4.27
   2  26  -1   29.82    3.71
  -2  26   1   30.90    4.14
  -2  26   0   81.85    7.57
   2  26   0   71.18    6.48
  -2  26   0   76.53    7.53
   2  26   0   57.35    5.27
  -2  26   0   70.32    6.07
  -2  26  -1    0.60    1.40
  -2  26  -1   -0.02    1.93
   2  26   1   -0.52    1.20
   2  26   1    0.65    1.04
  -2  26  -1   -0.10    0.97
  -2  26  -2   35.75    5.20
   2  26   2   41.68    4.98
  -2  26  -2   49.73    6.16
   2  26   2   39.35    4.48
  -2  26  -2   39.93    4.36
  -2  26  -3   -0.41    1.10
  -2  26  -3   -2.02    1.99
   2  26   3    0.36    1.28
   2  26   3    2.90    1.55
  -2  26  -3    2.01    1.18
  -2  26  -4  123.07    9.83
   2  26   4  128.13    8.50
  -2  26  -4  124.72    7.57
  -2  26  -4  139.53   10.77
  -2  26  -5    0.21    1.02
  -2  26  -5    0.79    1.62
   2  26   5    3.54    1.65
  -2  26  -6   24.64    4.53
   2  26   6   27.50    4.08
   2  26   7    6.44    2.22
   2  27  -5   46.92    5.04
   2  27  -4   45.21    5.00
   2  27  -3    1.84    1.33
   2  27  -2  161.01   10.02
  -2  27   2  143.60    9.45
   2  27  -1   31.40    4.43
   2  27  -1   28.83    3.70
  -2  27   1   36.44    4.52
  -2  27   0   94.68    8.37
  -2  27   0  115.29    9.51
   2  27   0  102.64    8.01
   2  27   0   91.59    6.74
  -2  27   0   87.24    7.03
   2  27   1   13.64    2.95
  -2  27  -1   14.80    3.48
   2  27   1   15.52    2.83
  -2  27  -1    5.51    2.38
  -2  27  -1   15.12    2.91
  -2  27  -2    2.63    1.71
  -2  27  -2    2.04    1.92
   2  27   2    1.22    1.09
  -2  27  -2    2.47    1.51
   2  27   3    3.07    1.46
  -2  27  -3    5.10    2.12
  -2  27  -3    0.24    1.69
  -2  27  -3    4.94    1.60
  -2  27  -4    0.64    1.41
  -2  27  -4    1.61    1.58
   2  27   4    0.29    0.80
  -2  27  -4    1.59    1.08
   2  27   5   30.60    4.18
   2  28  -4   50.91    5.49
   2  28  -3   18.50    3.39
   2  28  -2   28.85    4.22
   2  28  -1   18.73    3.55
  -2  28   0   30.71    4.25
  -2  28  -1   10.01    2.81
   2  28   1    9.20    2.21
  -2  28  -1   10.66    2.54
  -2  28  -2   99.67    9.10
   2  28   2   96.41    7.22
  -2  28  -2  102.77    7.45
   2  28   3   14.80    2.83
  -2  28  -3   14.55    3.76
  -2  28  -3   21.97    3.27
   2  28   4    3.34    1.52
  -3   0  19   -0.88    1.58
  -3   0  18  330.14   16.49
  -3   0  17    1.26    0.82
  -3   0  17    1.47    1.95
  -3   0  16   18.58    3.87
  -3   0  16   13.38    1.97
   3   0 -15   -1.26    0.75
  -3   0  15   -0.47    0.85
  -3   0  15   -0.94    1.78
  -3   0  14  254.01   12.70
   3   0 -14  253.07    9.20
  -3   0  14  262.48    9.24
   3   0 -13    0.64    0.62
  -3   0  13   -0.24    0.86
  -3   0  12  306.32   13.00
  -3   0  12  301.33    9.79
   3   0 -12  275.85    9.48
   3   0 -11    0.22    0.58
   3   0 -11    0.10    0.66
  -3   0  11   -1.52    1.18
  -3   0  11   -0.30    0.84
  -3   0  10   90.14    6.06
  -3   0  10   95.88    4.64
   3   0 -10   93.75    4.56
  -3   0   9    1.00    0.84
  -3   0   9    0.26    1.05
   3   0  -9    0.10    0.59
  -3   0   8   30.41    3.11
  -3   0   8   35.67    2.60
   3   0  -8   34.51    2.51
  -3   0   7   -0.51    0.92
  -3   0   7    0.00    0.68
   3   0  -7    0.24    0.46
  -3   0   6  274.39    9.31
  -3   0   6  292.88    8.79
   3   0  -6  289.03    8.69
  -3   0   5    0.34    0.63
  -3   0   5    0.06    0.60
   3   0  -5   -0.24    0.48
  -3   0   4    1.30    0.62
  -3   0   4    1.64    0.67
   3   0  -4    1.36    0.53
  -3   0   3    0.40    0.47
  -3   0   3   -0.41    0.65
  -3   0   2   15.10    1.00
   3   0  -2   17.35    1.23
  -3   0   2   16.87    1.61
   3   0  -1    0.17    0.28
  -3   0   1    0.30    0.67
  -3   0   1    0.33    0.66
  -3   0   0  474.74   10.93
  -3   0  -1    0.32    0.20
   3   0   1   -0.32    0.43
   3   0   2  459.89   11.53
  -3   0  -2  441.08   11.56
   3   0   3   -0.30    0.50
   3   0   3    0.92    0.65
  -3   0  -3    0.01    0.50
  -3   0  -4    0.75    0.62
   3   0   4   -0.39    0.57
   3   0   5   -0.28    0.58
   3   0   5    0.13    0.64
  -3   0  -5   -0.01    0.48
   3   0   6 2639.11   59.00
   3   0   6 2727.80   57.45
  -3   0  -6 2677.22   57.73
   3   0   7    0.89    0.78
   3   0   7    0.54    0.72
  -3   0  -7    1.01    0.70
  -3   0  -8 2048.62   45.92
   3   0   8 2055.20   45.54
   3   0   8 2084.34   44.49
   3   0   8 1989.12   46.53
   3   0   9    0.28    0.91
  -3   0  -9    0.37    0.70
   3   0   9    0.43    0.95
  -3   0 -10  166.36    7.42
   3   0  10  160.32    7.04
   3   0  10  157.66    6.66
  -3   0 -11    0.82    0.98
   3   0  11    0.19    0.86
   3   0  11    3.64    2.39
   3   0  11    1.77    1.15
  -3   0 -12  300.30   11.45
   3   0  12  284.28   10.82
   3   0  12  285.22    8.57
   3   0  12  279.56   12.82
   3   0  12  292.16   10.52
   3   0  13    0.64    1.72
   3   0  13   -1.09    1.03
   3   0  13    0.12    0.47
   3   0  13    0.36    0.94
   3   0  14    5.00    1.93
   3   0  14    5.35    0.92
   3   0  14    3.82    1.38
   3   0  14    6.36    1.71
   3   0  15   -6.91    2.46
   3   0  15   -1.79    1.50
   3   0  16    0.68    1.50
   3   0  16   -1.05    1.52
   3   0  17   -5.32    2.17
   3   0  17    0.75    1.29
   3   0  18   -0.61    1.59
  -3  -1  19   22.83    4.33
  -3   1  19   17.10    3.97
  -3  -1  18   65.65    6.99
  -3   1  18   63.01    6.91
  -3  -1  17    1.72    0.76
  -3   1  17    2.79    2.28
  -3   1  17    2.97    1.10
  -3  -1  17    1.69    1.81
  -3   1  16  438.08   18.60
  -3  -1  16  459.26   13.38
  -3   1  16  445.70   13.83
  -3  -1  16  429.71   18.37
   3   1 -15    1.18    0.64
   3  -1 -15    1.88    0.83
  -3  -1  15    2.39    0.96
  -3   1  15    2.47    1.04
  -3  -1  15    4.95    2.24
  -3   1  14   17.94    2.17
   3   1 -14   14.68    1.85
   3  -1 -14   14.70    1.96
  -3  -1  14   14.65    1.90
  -3  -1  14   16.71    3.19
   3  -1 -13    4.91    1.19
   3   1 -13    4.73    1.10
  -3  -1  13    4.95    1.19
  -3   1  13    3.97    1.16
  -3  -1  13    5.26    1.92
   3  -1 -12  113.39    5.49
  -3   1  12  126.94    7.95
  -3  -1  12  115.63    7.56
  -3  -1  12  122.81    5.47
  -3   1  12  138.16    5.97
  -3  -1  12  118.85    7.68
   3   1 -12  103.88    5.08
   3   1 -11   31.74    3.30
   3  -1 -11   30.42    3.18
  -3  -1  11   31.06    2.56
  -3  -1  11   37.01    4.15
  -3  -1  11   24.33    3.32
   3  -1 -11   34.45    2.75
  -3   1  11   32.72    3.86
  -3   1  11   30.57    2.67
   3   1 -11   26.64    2.31
  -3  -1  10  352.77   13.48
   3  -1 -10  378.39   12.62
  -3   1  10  358.83   13.49
  -3  -1  10  381.92   10.90
  -3  -1  10  354.52   13.23
  -3   1  10  362.20   11.05
   3   1 -10  329.39   10.39
   3  -1 -10  351.92   10.86
  -3  -1   9  653.97   19.79
  -3  -1   9  729.15   17.64
  -3   1   9  723.16   17.90
  -3   1   9  704.24   20.32
   3   1  -9  661.77   17.22
   3  -1  -9  650.86   17.51
  -3  -1   8   93.38    5.48
  -3  -1   8  101.69    4.53
  -3   1   8   99.17    5.74
  -3   1   8  104.74    4.74
   3   1  -8   94.93    4.36
   3  -1  -8  101.06    4.63
  -3   1   7  184.58    7.77
  -3  -1   7  196.21    7.80
  -3  -1   7  197.16    6.76
  -3   1   7  205.60    7.02
   3   1  -7  187.77    6.60
   3  -1  -7  198.56    6.88
  -3  -1   6  159.85    6.53
  -3   1   6  162.24    6.62
  -3   1   6  165.41    6.05
   3   1  -6  164.05    5.88
   3  -1  -6  160.24    5.92
  -3  -1   6  167.90    5.98
  -3  -1   5   54.32    3.69
  -3  -1   5   54.34    3.19
   3  -1  -5   55.27    2.09
  -3  -1   5   55.56    3.06
  -3   1   5   51.90    3.16
  -3   1   5   57.63    3.16
   3   1  -5   52.09    2.94
   3  -1  -5   56.71    3.08
  -3  -1   4  212.21    6.61
  -3   1   4  194.02    6.41
   3   1  -4  216.81    6.98
   3  -1  -4  209.25    5.94
  -3  -1   4  198.03    6.63
  -3   1   4  213.42    6.86
   3   1  -4  193.50    6.54
  -3  -1   4  214.17    7.47
  -3  -1   3   49.31    2.46
   3  -1  -3   51.46    2.73
  -3   1   3   52.02    2.90
  -3   1   3   51.56    2.34
  -3  -1   3   46.64    2.94
  -3  -1   3   50.95    2.81
   3   1  -3   53.12    2.68
  -3   1   2  318.41    7.50
  -3  -1   2  307.17    8.97
  -3   1   2  319.18    9.06
   3   1  -2  338.79    8.24
  -3  -1   2  307.09    8.82
   3   1  -1  284.78    6.96
  -3   1   1  272.80    8.12
  -3  -1   1  279.78    7.60
  -3  -1   0    0.73    0.47
  -3   1   0   -0.31    0.55
   3   1   0    0.59    0.58
  -3  -1  -1   14.81    0.84
  -3   1  -1   13.98    1.42
   3   1   1   10.76    1.27
   3   1   1   15.12    0.96
   3  -1   1   13.26    1.27
   3  -1   2    4.17    0.80
  -3  -1  -2    4.24    0.81
   3  -1   2    4.73    0.83
   3   1   2    5.52    0.95
   3  -1   3  454.14   11.18
   3   1   3  446.58   11.63
  -3  -1  -3  436.34   11.78
   3  -1   3  434.86   11.26
  -3   1  -3  430.12   11.25
   3  -1   4  568.15   16.18
  -3   1  -4  584.06   14.43
   3   1   4  583.24   14.72
   3  -1   4  562.45   14.07
  -3  -1  -4  580.01   14.95
   3  -1   4  600.41   14.28
   3  -1   5   57.80    2.84
   3  -1   5   57.40    3.88
  -3  -1  -5   56.05    3.36
   3  -1   5   60.82    2.22
  -3   1  -5   55.55    3.12
   3  -1   5   57.43    3.01
   3   1   5   58.36    3.74
   3   1   5   62.03    3.34
   3  -1   6  598.97   17.11
   3   1   6  581.41   16.58
  -3   1  -6  597.49   15.62
  -3  -1  -6  603.84   16.17
   3  -1   6  608.21   15.33
   3  -1   6  604.30   14.69
   3   1   6  627.47   15.93
   3  -1   6  621.57   14.14
   3  -1   7    6.40    1.36
   3   1   7    8.39    1.51
   3  -1   7    9.24    1.35
  -3   1  -7   12.10    1.56
   3   1   7    9.72    1.51
  -3  -1  -7    7.34    1.33
   3  -1   7    9.38    1.21
  -3  -1  -8  692.90   18.63
   3  -1   8  692.36   17.82
   3   1   8  719.38   18.39
  -3   1  -8  663.55   17.98
   3  -1   8  718.33   17.14
   3   1   8  655.23   18.57
   3  -1   9   36.41    3.79
  -3   1  -9   35.22    2.91
   3  -1   9   31.13    2.69
   3   1   9   34.55    2.96
   3  -1   9   38.29    4.26
  -3  -1  -9   33.90    3.02
   3  -1   9   28.67    2.46
   3   1  10  866.62   22.81
[truncated: 590,473 more chars]
