# Supplementary material for: A new monoclinic polymorph of 1,1′-bis­(di­phenyl­thio­phosphor­yl)ferrocene
Source: Acta Crystallogr E Crystallogr Commun. 2015 Jul 4;71(Pt 8):886–9. doi: 10.1107/S2056989015012682 (PMC4571348; doi:10.1107/S2056989015012682)
Supplement: Supplementary file 2 [file e-71-00886-Isup2.hkl]

data_I                                                                          
_shelx_title ' P21/c'                                                           
_shelx_refln_list_code          4                                               
_shelx_F_calc_maximum      240.70                                               
_exptl_crystal_F_000      1280.00                                               
_reflns_d_resolution_high  0.7697                                               
                                                                                
loop_                                                                           
 _space_group_symop_operation_xyz                                               
 'x, y, z'                                                                      
 '-x, y+1/2, -z+1/2'                                                            
 '-x, -y, -z'                                                                   
 'x, -y-1/2, z-1/2'                                                             
                                                                                
_cell_length_a     8.7451                                                       
_cell_length_b    21.2453                                                       
_cell_length_c    15.4537                                                       
_cell_angle_alpha  90.000                                                       
_cell_angle_beta   95.631                                                       
_cell_angle_gamma  90.000                                                       
                                                                                
_shelx_F_squared_multiplier     1.000                                           
                                                                                
loop_                                                                           
 _refln_index_h                                                                 
 _refln_index_k                                                                 
 _refln_index_l                                                                 
 _refln_F_squared_calc                                                          
 _refln_F_squared_meas                                                          
 _refln_F_squared_sigma                                                         
 _refln_observed_status                                                         
   2   0   0        294.64        300.12        12.72 o                         
   3   0   0       7280.25       6791.80       156.37 o                         
   4   0   0      16409.71      17154.01       269.41 o                         
   5   0   0      10210.32      10048.11       218.06 o                         
   6   0   0       1969.78       2023.17        48.04 o                         
   7   0   0        728.55        698.54        30.85 o                         
   8   0   0        149.99        110.44        12.17 o                         
   9   0   0       3376.66       3392.36        73.96 o                         
  10   0   0       2187.62       1904.88       107.94 o                         
  11   0   0       2826.71       2799.48       119.51 o                         
   2   1   0        765.58        806.89        22.35 o                         
   3   1   0          1.01          5.06         4.35 o                         
   4   1   0        422.03        425.60        13.98 o                         
   5   1   0        132.05        111.96         7.99 o                         
   6   1   0         17.52          9.70         3.25 o                         
   7   1   0       1200.44       1221.71        32.54 o                         
   8   1   0       1004.12       1005.79        25.93 o                         
   9   1   0        723.58        662.94        25.44 o                         
  10   1   0         85.62         72.19        14.40 o                         
  11   1   0        101.17        109.14        19.07 o                         
   1   2   0        382.41        449.93        19.17 o                         
   2   2   0       2887.85       3050.88        43.45 o                         
   3   2   0       7324.73       7281.00        81.44 o                         
   4   2   0       5266.00       5319.81        76.73 o                         
   5   2   0        406.16        369.95        16.62 o                         
   6   2   0       3526.04       3418.59        45.96 o                         
   7   2   0        139.51        124.51         7.34 o                         
   8   2   0        614.79        590.56        16.01 o                         
   9   2   0        764.37        706.29        27.25 o                         
  10   2   0         16.20          6.92        17.95 o                         
  11   2   0         32.38         33.52        11.07 o                         
   1   3   0      19497.21      20363.62       192.11 o                         
   2   3   0      40382.41      40620.33       421.72 o                         
   3   3   0       1609.22       1712.68        28.93 o                         
   4   3   0       5250.26       5260.80        67.56 o                         
   5   3   0      14669.53      14495.03       177.85 o                         
   6   3   0         76.60         55.56         6.11 o                         
   7   3   0       3288.60       3184.05        46.78 o                         
   8   3   0       1570.36       1608.82        30.44 o                         
   9   3   0        204.95        180.83        14.18 o                         
  10   3   0        218.96        159.16        20.45 o                         
  11   3   0         52.95          1.16        12.78 o                         
   0   4   0      13079.53      13427.09       203.11 o                         
   1   4   0      57935.21      58924.60       512.97 o                         
   2   4   0        185.73        197.19         8.73 o                         
   3   4   0        211.18        185.83         7.12 o                         
   4   4   0          7.64          0.69         3.93 o                         
   5   4   0       1155.08       1111.94        24.71 o                         
   6   4   0        851.47        778.60        20.52 o                         
   7   4   0         43.76         35.52         5.11 o                         
   8   4   0        163.68        158.46        10.32 o                         
   9   4   0        102.09         77.92        12.06 o                         
  10   4   0       1950.83       2040.77        74.24 o                         
  11   4   0         21.92         -9.39        12.02 o                         
   1   5   0      26089.33      27405.53       258.83 o                         
   2   5   0       9630.33       9263.04        90.03 o                         
   3   5   0       3333.48       3463.15        43.47 o                         
   4   5   0       9332.10       9227.42        98.79 o                         
   5   5   0       5734.53       5711.22        70.75 o                         
   6   5   0       1264.50       1272.27        27.10 o                         
   7   5   0       1718.24       1719.03        43.42 o                         
   8   5   0        109.84         94.88         7.98 o                         
   9   5   0        777.50        810.33        31.99 o                         
  10   5   0         89.87         82.78        16.40 o                         
  11   5   0       1367.53       1526.36        88.29 o                         
   0   6   0        913.73       1113.39        30.54 o                         
   1   6   0       1277.52       1342.05        18.62 o                         
   2   6   0       6675.92       7073.27        73.10 o                         
   3   6   0         43.20         81.32         6.92 o                         
   4   6   0         19.61         24.63         4.15 o                         
   5   6   0        280.18        236.31        11.71 o                         
   6   6   0         24.41         32.11         5.68 o                         
   7   6   0        179.11        182.25        12.98 o                         
   8   6   0       2062.79       2133.98        41.18 o                         
   9   6   0         24.75          8.49        15.68 o                         
  10   6   0       2189.65       2254.27        76.73 o                         
  11   6   0          8.23         -2.80        37.34 o                         
   1   7   0      21338.61      22429.76       214.12 o                         
   2   7   0        207.40        207.51         8.17 o                         
   3   7   0        272.58        312.97         9.28 o                         
   4   7   0       4843.81       4929.64        54.44 o                         
   5   7   0       1084.48       1033.51        19.90 o                         
   6   7   0         86.82         42.60        11.14 o                         
   7   7   0         93.04         91.96         9.98 o                         
   8   7   0        326.28        319.60        17.94 o                         
   9   7   0        608.80        648.46        37.30 o                         
  10   7   0          7.51         12.84         9.80 o                         
   0   8   0        994.23        985.64        25.68 o                         
   1   8   0        228.04        175.56         6.85 o                         
   2   8   0         30.34         41.73         3.84 o                         
   3   8   0      10556.47      10787.65        90.84 o                         
   4   8   0       9314.11       9318.94        82.49 o                         
   5   8   0         26.26         27.99         4.06 o                         
   6   8   0       1687.71       1636.55        36.82 o                         
   7   8   0       1548.00       1538.17        38.37 o                         
   8   8   0        715.97        723.62        27.81 o                         
   9   8   0        684.02        744.45        29.46 o                         
  10   8   0         26.07         18.66        16.09 o                         
   1   9   0       3438.69       3545.28        40.78 o                         
   2   9   0       4058.64       4107.81        46.08 o                         
   3   9   0       2156.50       1749.78       107.36 o                         
   4   9   0        284.06        274.54        10.23 o                         
   5   9   0        325.20        302.56        11.93 o                         
   6   9   0         94.52        120.75        11.48 o                         
   7   9   0          0.56          0.37         4.82 o                         
   8   9   0         46.35         55.21        10.31 o                         
   9   9   0        372.88        375.65        21.07 o                         
  10   9   0          5.74         -0.37        14.10 o                         
   0  10   0      16183.57      16290.29       240.51 o                         
   1  10   0          0.38          6.96         2.62 o                         
   2  10   0        305.15        416.05        10.77 o                         
   3  10   0       8709.74       9138.68       100.00 o                         
   4  10   0       1615.88       1452.11        23.88 o                         
   5  10   0       2547.76       2435.09        32.61 o                         
   6  10   0        166.26        147.99         8.03 o                         
   7  10   0        733.72        723.44        26.41 o                         
   8  10   0         83.17         88.92        10.41 o                         
   9  10   0        651.33        744.05        41.61 o                         
  10  10   0        213.73        296.59        30.17 o                         
   1  11   0        428.89        387.29        11.81 o                         
   2  11   0       1126.59       1310.92        22.14 o                         
   3  11   0          6.00         13.38         3.60 o                         
   4  11   0       1016.73       1037.13        20.20 o                         
   5  11   0        224.26        215.81        11.93 o                         
   6  11   0       3627.09       3661.09        54.12 o                         
   7  11   0        841.15        864.64        25.27 o                         
   8  11   0        664.42        576.11        24.51 o                         
   9  11   0        437.25        461.18        29.15 o                         
  10  11   0         81.83         71.46        24.50 o                         
   0  12   0        295.31        271.29        15.67 o                         
   1  12   0       1145.27       1220.12        23.02 o                         
   2  12   0       5206.69       5351.07        57.51 o                         
   3  12   0         10.30         55.50         6.61 o                         
   4  12   0        682.52        615.89        15.60 o                         
   5  12   0         82.16         79.22         6.17 o                         
   6  12   0       1040.45       1082.53        26.10 o                         
   7  12   0        570.32        578.18        17.84 o                         
   8  12   0         11.94         13.61        10.20 o                         
   9  12   0        191.49        163.75        18.53 o                         
  10  12   0          0.30        -12.04        12.58 o                         
   1  13   0       1956.61       1942.49        33.80 o                         
   2  13   0       2309.13       2197.25        31.32 o                         
   3  13   0       2040.73       2096.86        33.14 o                         
   4  13   0         15.26         13.81         3.29 o                         
   5  13   0       1260.00       1248.91        26.09 o                         
   6  13   0         69.70         62.59         6.43 o                         
   7  13   0         64.01         53.02         5.67 o                         
   8  13   0          0.01         -5.65        10.48 o                         
   9  13   0        174.65        160.28        18.75 o                         
   0  14   0       4859.05       4650.24       102.74 o                         
   1  14   0       2185.39       2299.50        34.54 o                         
   2  14   0        558.73        469.08        12.76 o                         
   3  14   0        825.72        900.87        20.99 o                         
   4  14   0        393.26        335.35        12.46 o                         
   5  14   0       3690.20       3660.86        48.29 o                         
   6  14   0         99.25         92.84         7.57 o                         
   7  14   0        151.67        156.85         9.57 o                         
   8  14   0        533.03        548.91        37.63 o                         
   9  14   0        765.45        760.27        39.58 o                         
   1  15   0       1596.26       1561.99        26.98 o                         
   2  15   0       2392.63       2407.26        37.00 o                         
   3  15   0        208.27        224.11        10.72 o                         
   4  15   0        184.09        184.30        12.94 o                         
   5  15   0         26.81          7.88         4.07 o                         
   6  15   0         69.90         68.72         4.99 o                         
   7  15   0        729.53        715.27        41.64 o                         
   8  15   0       1168.07       1212.14        57.51 o                         
   9  15   0        410.85        367.45        28.47 o                         
   0  16   0        398.67        400.90        20.94 o                         
   1  16   0        286.89        253.68         9.94 o                         
   2  16   0        447.25        398.27        13.99 o                         
   3  16   0        124.92        124.65         9.68 o                         
   4  16   0         77.73        104.08         8.05 o                         
   5  16   0       1522.36       1408.93        29.59 o                         
   6  16   0         40.03         41.39         8.62 o                         
   7  16   0        227.84        269.98        27.69 o                         
   8  16   0        197.23        196.44        24.69 o                         
   9  16   0        261.70        234.66        26.86 o                         
   1  17   0       1173.34       1162.79        28.55 o                         
   2  17   0        382.60        375.13        16.29 o                         
   3  17   0       1205.88       1112.87        32.68 o                         
   4  17   0        158.96        145.51        15.74 o                         
   5  17   0       3278.87       3084.50        72.08 o                         
   6  17   0         19.91         32.47         9.19 o                         
   7  17   0       1330.92       1437.56        61.67 o                         
   8  17   0        833.92        838.99        49.07 o                         
   0  18   0       2873.59       2714.48        66.63 o                         
   1  18   0         87.37         76.37         9.31 o                         
   2  18   0         24.99         36.85         6.58 o                         
   3  18   0         76.22         52.70         8.50 o                         
   4  18   0        235.56        199.77        12.42 o                         
   5  18   0        374.86        376.15        24.58 o                         
   6  18   0       1902.36       1851.99        56.30 o                         
   7  18   0        208.44        178.57        27.31 o                         
   8  18   0        284.90        313.56        34.86 o                         
   1  19   0         54.09         56.42         8.27 o                         
   2  19   0       2442.60       2505.35        45.48 o                         
   3  19   0        963.15        983.67        42.48 o                         
   4  19   0         55.86         59.71        12.88 o                         
   5  19   0       1538.30       1485.99        56.62 o                         
   6  19   0        389.83        400.26        26.48 o                         
   7  19   0       1582.95       1696.81        69.77 o                         
   8  19   0        137.43        112.38        29.40 o                         
   0  20   0       1031.25       1087.45        43.87 o                         
   1  20   0        146.92        197.39        14.74 o                         
   2  20   0        310.00        321.76        17.70 o                         
   3  20   0        347.76        325.62        69.31 o                         
   4  20   0        160.78        140.90        17.80 o                         
   5  20   0        635.96        634.91        37.43 o                         
   6  20   0        693.87        636.37        38.60 o                         
   7  20   0       1448.72       1495.47        66.50 o                         
   1  21   0       1798.82       1787.51        49.06 o                         
   2  21   0        273.30        256.89        16.49 o                         
   3  21   0        463.30        483.16        81.55 o                         
   4  21   0         48.87         54.18        12.71 o                         
   5  21   0         56.14         34.67        10.61 o                         
   6  21   0        475.97        476.85        43.57 o                         
   7  21   0         14.91         15.95        14.01 o                         
   0  22   0       2796.39       2830.06        78.09 o                         
   1  22   0         11.08         19.06         8.34 o                         
   2  22   0        343.20        303.99        18.16 o                         
   3  22   0       1445.88       1553.95        60.12 o                         
   4  22   0       1716.92       1613.40        62.73 o                         
   5  22   0        138.87        141.38        19.16 o                         
   6  22   0        531.61        521.76        46.58 o                         
   1  23   0        812.55        795.33        30.29 o                         
   2  23   0        572.12        610.23        29.72 o                         
   3  23   0       1693.20       1571.98        54.28 o                         
   4  23   0        814.06        757.90        43.74 o                         
   5  23   0        959.78        965.54        50.10 o                         
   6  23   0         94.11        120.23        27.61 o                         
   0  24   0       1603.71       1674.21        60.62 o                         
   1  24   0         38.60         53.54         8.13 o                         
   2  24   0          0.86         10.61         9.57 o                         
   3  24   0        429.38        443.23        29.44 o                         
   4  24   0       1053.26       1037.26        51.85 o                         
   5  24   0       1222.73       1254.42        58.88 o                         
   1  25   0        109.08        128.42        14.46 o                         
   2  25   0        870.07        831.19        39.98 o                         
   3  25   0        527.58        477.27        31.24 o                         
   4  25   0       1003.78        967.95        44.79 o                         
   0  26   0        536.73        517.24        50.07 o                         
   1  26   0        497.72        522.38        29.89 o                         
   2  26   0       1030.17       1005.22        45.41 o                         
   3  26   0        134.91        108.33        18.85 o                         
   1  27   0        417.13        426.83        30.54 o                         
   2  27   0       1488.30       1389.62        59.45 o                         
 -11   1   1          1.51         19.27        19.04 o                         
 -10   1   1         22.25         22.01        11.22 o                         
  -9   1   1        157.73        161.58        11.56 o                         
  -8   1   1        100.33         98.99         9.36 o                         
  -7   1   1         43.68         38.35         4.62 o                         
  -6   1   1       6441.83       6535.94        74.42 o                         
  -5   1   1        156.76        187.04         9.83 o                         
  -4   1   1         15.78         37.30         7.81 o                         
  -3   1   1       3876.02       4003.13        62.07 o                         
  -2   1   1        523.22        556.40        19.95 o                         
   1   1   1         87.89         83.69         7.15 o                         
   2   1   1       5269.41       5747.34        59.21 o                         
   3   1   1        201.90        202.11         8.67 o                         
   4   1   1        328.61        356.69        10.81 o                         
   5   1   1          0.14          6.24         3.11 o                         
   6   1   1        531.42        420.03        12.26 o                         
   7   1   1        183.41        194.87         9.88 o                         
   8   1   1       1799.89       1790.41        62.72 o                         
   9   1   1        299.48        266.72        31.57 o                         
  10   1   1        178.55        142.86        20.30 o                         
  11   1   1          4.60         18.70         8.90 o                         
 -11   2   1         39.98         11.90        10.83 o                         
 -10   2   1         31.23         -7.57        10.72 o                         
  -9   2   1        325.73        307.35        15.78 o                         
  -8   2   1       1757.97       1774.14        42.40 o                         
  -7   2   1       1158.93       1083.83        24.56 o                         
  -6   2   1       2126.58       2146.65        34.38 o                         
  -5   2   1       2640.19       2825.35        49.61 o                         
  -4   2   1       1756.80       1811.97        35.06 o                         
  -3   2   1        236.99        226.09        10.89 o                         
  -2   2   1        532.45        603.48        22.99 o                         
  -1   2   1       8420.51       8803.42       196.43 o                         
   1   2   1      16391.04      17380.37       209.39 o                         
   2   2   1        339.34        397.81         7.88 o                         
   3   2   1       3910.97       3787.86        40.89 o                         
   4   2   1       5644.30       5352.42        58.76 o                         
   5   2   1        443.25        463.39        14.07 o                         
   6   2   1       6019.66       5847.39        64.75 o                         
   7   2   1        139.41        135.17        10.54 o                         
   8   2   1         24.17         18.69         5.61 o                         
   9   2   1        415.62        391.46        30.14 o                         
  10   2   1        179.48        159.60        21.14 o                         
  11   2   1        230.35        222.66        25.61 o                         
 -11   3   1        213.65        205.25        28.45 o                         
 -10   3   1          3.24        -19.26        12.84 o                         
  -9   3   1        320.73        324.93        16.45 o                         
  -8   3   1        207.95        230.93        11.57 o                         
  -7   3   1        217.17        216.22        11.25 o                         
  -6   3   1       2837.02       2766.66        41.47 o                         
  -5   3   1         77.13        103.59         8.44 o                         
  -4   3   1       1455.69       1667.62        35.46 o                         
  -3   3   1       1245.82       1170.41        26.21 o                         
  -2   3   1       2022.11       2049.72        45.76 o                         
  -1   3   1       7252.83       7604.92       103.87 o                         
   0   3   1          0.84          0.57         2.81 o                         
   1   3   1       1516.29       1557.70        20.37 o                         
   2   3   1       6173.89       6354.62        70.59 o                         
   3   3   1       9277.12       9736.00        94.03 o                         
   4   3   1       1249.68       1250.94        21.15 o                         
   5   3   1       1729.48       1748.89        33.92 o                         
   6   3   1         44.42         21.85         4.04 o                         
   7   3   1          0.76         -3.91         5.15 o                         
   8   3   1       1219.63       1255.10        57.30 o                         
   9   3   1          8.15        -14.89         9.93 o                         
  10   3   1         19.67        -20.46        13.64 o                         
  11   3   1        121.79        108.59        22.93 o                         
 -11   4   1        127.29        100.55        17.85 o                         
 -10   4   1        376.99        331.60        29.46 o                         
  -9   4   1         92.04         80.21         9.01 o                         
  -8   4   1       1678.97       1728.94        41.78 o                         
  -7   4   1        709.75        745.44        21.58 o                         
  -6   4   1         15.99          8.27         4.43 o                         
  -5   4   1        726.43        790.52        26.83 o                         
  -4   4   1        344.10        368.47        14.39 o                         
  -3   4   1       9556.56       9693.36       135.38 o                         
  -2   4   1      12380.42      12968.06       158.46 o                         
  -1   4   1      13414.57      14134.83       126.03 o                         
   0   4   1       2318.33       2500.45        34.98 o                         
   1   4   1       1958.99       2010.58        25.80 o                         
   2   4   1      21199.07      22071.00       195.20 o                         
   3   4   1        123.09        120.65         5.66 o                         
   4   4   1        854.01        917.43        18.01 o                         
   5   4   1        905.65        923.42        21.12 o                         
   6   4   1       5462.48       5522.67        66.31 o                         
   7   4   1         25.05         22.73         4.79 o                         
   8   4   1          3.50          4.84         1.59 o                         
   9   4   1       1521.87       1560.26        60.60 o                         
  10   4   1        507.13        546.79        40.47 o                         
  11   4   1        306.09        386.12        44.19 o                         
 -11   5   1        521.23        590.65        91.42 o                         
 -10   5   1         51.25         62.61        14.92 o                         
  -9   5   1        329.01        339.45        15.70 o                         
  -8   5   1          4.68          1.12         4.48 o                         
  -7   5   1         96.88        116.00        10.49 o                         
  -6   5   1        102.61        106.39         8.20 o                         
  -5   5   1       4141.38       4249.82        58.38 o                         
  -4   5   1       1465.36       1371.33        28.79 o                         
  -3   5   1       3512.97       3636.41        47.55 o                         
  -2   5   1       3615.96       3678.99        42.65 o                         
  -1   5   1      16409.22      17176.02       161.09 o                         
   0   5   1       5921.45       6461.16        77.08 o                         
   1   5   1      27369.00      28374.68       299.75 o                         
   2   5   1         62.71         68.39         4.64 o                         
   3   5   1          7.33          7.86         3.08 o                         
   4   5   1        894.38        895.93        18.08 o                         
   5   5   1        111.66        102.81         7.47 o                         
   6   5   1       3967.55       4006.09        53.99 o                         
   7   5   1        535.52        527.59        21.65 o                         
   8   5   1       1463.10       1421.35        34.95 o                         
   9   5   1         95.85         78.56        10.78 o                         
  10   5   1         83.22         70.79        16.84 o                         
  11   5   1       1372.36       1302.50        82.35 o                         
 -11   6   1          3.17        -32.01        21.34 o                         
 -10   6   1         54.70         35.29        17.85 o                         
  -9   6   1       1166.78       1150.23        33.08 o                         
  -8   6   1        292.60        258.99        16.19 o                         
  -7   6   1        746.70        739.14        29.62 o                         
  -6   6   1         21.76          9.60         4.44 o                         
  -5   6   1        537.54        651.00        19.90 o                         
  -4   6   1       2618.99       2512.42        40.94 o                         
  -3   6   1         11.20          4.66         3.93 o                         
  -2   6   1      10257.46      11125.26       100.06 o                         
  -1   6   1       2024.49       2123.79        28.07 o                         
   0   6   1       2970.52       3299.34        49.68 o                         
   1   6   1      13903.44      14257.70       126.68 o                         
   2   6   1        934.44       1065.61        17.31 o                         
   3   6   1        133.64        178.32         8.14 o                         
   4   6   1       1991.53       2013.30        29.44 o                         
   5   6   1       5538.32       5576.27        60.57 o                         
   6   6   1       3361.31       3356.21        48.87 o                         
   7   6   1         70.13         62.10         9.99 o                         
   8   6   1        999.22       1012.41        23.96 o                         
   9   6   1         88.41         93.66        19.92 o                         
  10   6   1        237.85        246.84        28.45 o                         
 -10   7   1       1238.73       1264.64        56.26 o                         
  -9   7   1        772.58        777.43        29.83 o                         
  -8   7   1        868.89        851.83        29.92 o                         
  -7   7   1        205.44        199.40        18.65 o                         
  -6   7   1          2.62          0.89         4.76 o                         
  -5   7   1      11280.66      11294.71       135.11 o                         
  -4   7   1       1759.57       1872.30        39.80 o                         
  -3   7   1        440.96        464.85        12.45 o                         
  -2   7   1       3327.27       3732.95        43.35 o                         
  -1   7   1      11658.90      11769.68       145.10 o                         
   0   7   1       2931.78       2977.42        57.86 o                         
   1   7   1       2964.19       3024.39        46.04 o                         
   2   7   1      16921.51      17033.96       137.11 o                         
   3   7   1       6194.58       5862.47        56.85 o                         
   4   7   1      22124.62      21766.53       192.31 o                         
   5   7   1       5907.09       5584.73        66.44 o                         
   6   7   1        632.95        622.00        19.28 o                         
   7   7   1        899.86        815.92        31.23 o                         
   8   7   1       2663.90       2603.59        42.86 o                         
   9   7   1        878.20        860.89        42.72 o                         
  10   7   1         43.52         32.29        18.60 o                         
 -10   8   1         68.56         47.21        33.83 o                         
  -9   8   1       1620.25       1760.64        41.39 o                         
  -8   8   1         21.93         24.23         6.36 o                         
  -7   8   1       5608.18       5517.31        86.87 o                         
  -6   8   1         18.07          9.81         5.53 o                         
  -5   8   1       1015.77       1014.96        22.10 o                         
  -4   8   1      20432.09      20217.43       181.61 o                         
  -3   8   1        708.20        773.33        16.83 o                         
  -2   8   1       3627.98       3866.96        45.84 o                         
  -1   8   1       1146.49       1010.40        21.01 o                         
   0   8   1        253.42        268.07         8.97 o                         
   1   8   1       4772.56       4890.82        58.33 o                         
   2   8   1        106.17         94.72         7.03 o                         
   3   8   1      13797.56      14129.89       111.19 o                         
   4   8   1          0.27         11.32         4.70 o                         
   5   8   1       8051.55       7910.55        82.28 o                         
   6   8   1        592.58        633.46        25.00 o                         
   7   8   1       1456.17       1409.60        34.18 o                         
   8   8   1        609.64        598.15        33.99 o                         
   9   8   1        245.03        264.10        19.06 o                         
  10   8   1        375.08        380.89        42.85 o                         
 -10   9   1         84.71         80.34        17.92 o                         
  -9   9   1       1021.19       1059.84        31.72 o                         
  -8   9   1        792.40        833.22        27.06 o                         
  -7   9   1        680.87        671.66        26.54 o                         
  -6   9   1          5.86          4.76         5.12 o                         
  -5   9   1       1108.67       1126.57        21.38 o                         
  -4   9   1        159.52        172.36         8.75 o                         
  -3   9   1       2084.20       2351.78        35.23 o                         
  -2   9   1       3433.58       3789.98        42.26 o                         
  -1   9   1       2403.56       2443.39        34.59 o                         
   0   9   1        106.97         91.36         5.97 o                         
   1   9   1         73.43         39.78         3.55 o                         
   2   9   1       3287.09       3249.11        39.55 o                         
   3   9   1        109.66         88.20         4.75 o                         
   4   9   1       3891.36       3785.16        33.56 o                         
   5   9   1       1031.53        935.44        20.84 o                         
   6   9   1       2556.36       2475.09        42.51 o                         
   7   9   1         13.29         13.93         5.09 o                         
   8   9   1       4333.26       4163.72        73.35 o                         
   9   9   1        571.80        546.82        26.46 o                         
  10   9   1       1331.99       1297.22        79.63 o                         
 -10  10   1       1779.23       1755.72        73.00 o                         
  -9  10   1         11.06          8.86         6.63 o                         
  -8  10   1       1824.59       1819.93        38.55 o                         
  -7  10   1        923.68        856.17        30.71 o                         
  -6  10   1       2167.25       2098.27        32.90 o                         
  -5  10   1       2316.10       2373.00        32.53 o                         
  -4  10   1       1554.47       1586.22        28.05 o                         
  -3  10   1       3217.78       2846.35        40.79 o                         
  -2  10   1       2001.75       2263.35        31.16 o                         
  -1  10   1        534.37        343.13        11.87 o                         
   0  10   1       3388.98       3102.69        41.03 o                         
   1  10   1       1090.72       1182.52        25.67 o                         
   2  10   1       8939.16       9325.94        82.45 o                         
   3  10   1       7346.65       7586.09        49.31 o                         
   4  10   1        241.53        201.88         8.10 o                         
   5  10   1       1618.68       1533.96        22.69 o                         
   6  10   1       5003.92       4804.00        61.35 o                         
   7  10   1       3750.25       3733.22        57.74 o                         
   8  10   1          2.51          6.86         5.37 o                         
   9  10   1        740.63        767.50        44.86 o                         
  10  10   1        694.83        766.35        62.09 o                         
 -10  11   1         65.52         72.64        16.40 o                         
  -9  11   1       2128.27       2186.13        71.48 o                         
  -8  11   1         61.30         66.79         8.23 o                         
  -7  11   1         67.99         50.33        10.37 o                         
  -6  11   1       2453.07       2467.84        39.67 o                         
  -5  11   1        406.08        475.73        13.72 o                         
  -4  11   1        287.16        284.75        10.98 o                         
  -3  11   1       1049.85       1050.03        20.56 o                         
  -2  11   1      10306.28      10550.98       101.62 o                         
  -1  11   1       1964.90       2215.01        35.17 o                         
   0  11   1       2855.41       2658.85        38.34 o                         
   1  11   1       5615.24       5528.19        59.62 o                         
   2  11   1         67.28         63.68         5.91 o                         
   3  11   1       7092.32       6743.16        71.90 o                         
   4  11   1         95.08        106.67         5.73 o                         
   5  11   1        431.40        409.46        10.26 o                         
   6  11   1        778.41        774.59        16.29 o                         
   7  11   1        521.46        489.27        15.61 o                         
   8  11   1          3.76          6.56         6.11 o                         
   9  11   1         12.79         13.03        14.03 o                         
  10  11   1       2238.15       2307.42       109.21 o                         
 -10  12   1       1391.64       1482.57       191.35 o                         
  -9  12   1          4.96          4.91         9.00 o                         
  -8  12   1        310.46        283.31        17.71 o                         
  -7  12   1        717.62        713.67        24.85 o                         
  -6  12   1       1902.74       1989.11        35.60 o                         
  -5  12   1         89.52         94.72         7.31 o                         
  -4  12   1        713.12        781.68        18.68 o                         
  -3  12   1       5780.58       5833.35        64.62 o                         
  -2  12   1        149.38        159.24         9.04 o                         
  -1  12   1         15.96         29.38         4.71 o                         
   0  12   1       4382.03       4237.47        54.11 o                         
   1  12   1       5625.86       5553.29        46.68 o                         
   2  12   1       2084.34       2166.22        30.03 o                         
   3  12   1      10439.50      10444.69        94.09 o                         
   4  12   1       1904.21       1994.01        32.58 o                         
   5  12   1         47.60         51.81         3.59 o                         
   6  12   1       8632.04       8358.00        98.06 o                         
   7  12   1       1390.95       1433.60        31.50 o                         
   8  12   1         85.84         86.06        19.03 o                         
   9  12   1        844.57        798.10        46.77 o                         
  10  12   1        645.40        648.25        55.18 o                         
 -10  13   1        160.82        174.55        48.43 o                         
  -9  13   1        237.22        205.10        20.87 o                         
  -8  13   1       3768.43       3871.33        96.99 o                         
  -7  13   1        449.12        477.34        18.14 o                         
  -6  13   1       5042.71       4948.79        64.81 o                         
  -5  13   1       2527.35       2477.97        35.65 o                         
  -4  13   1        696.55        723.36        18.48 o                         
  -3  13   1       3845.51       3802.27        53.47 o                         
  -2  13   1       4890.95       4693.99        58.84 o                         
  -1  13   1       1085.72       1113.40        23.35 o                         
   0  13   1         42.56         70.00         6.34 o                         
   1  13   1       2487.33       2480.86        38.79 o                         
   2  13   1       2646.23       2637.81        32.53 o                         
   3  13   1        948.84        979.97        17.82 o                         
   4  13   1       1558.98       1550.70        30.49 o                         
   5  13   1       1301.07       1253.77        29.21 o                         
   6  13   1        249.99        251.03        10.86 o                         
   7  13   1       4542.60       4329.30        63.36 o                         
   8  13   1         52.97         68.71        20.24 o                         
   9  13   1        123.20        117.82        18.82 o                         
  -9  14   1         27.46         16.04        13.57 o                         
  -8  14   1       1644.40       1665.05        57.15 o                         
  -7  14   1       2163.47       2049.08        52.05 o                         
  -6  14   1        470.51        432.82        25.00 o                         
  -5  14   1        747.02        754.91        22.61 o                         
  -4  14   1        218.99        264.59        12.59 o                         
  -3  14   1        121.43        123.55         9.91 o                         
  -2  14   1         22.16         29.24         4.50 o                         
  -1  14   1        871.34        918.97        21.97 o                         
   0  14   1        290.83        404.74        18.09 o                         
   1  14   1        608.66        537.65        15.21 o                         
   2  14   1        968.71        972.73        19.21 o                         
   3  14   1       6922.92       6976.28        78.26 o                         
   4  14   1       1695.06       1736.22        35.17 o                         
   5  14   1       4370.84       4208.71        60.99 o                         
   6  14   1       2795.38       2769.84        61.85 o                         
   7  14   1         16.90          1.86         5.21 o                         
   8  14   1        518.56        559.90        38.39 o                         
   9  14   1       1079.38       1034.59        54.90 o                         
  -9  15   1        418.14        407.02        29.52 o                         
  -8  15   1       6116.39       6278.95       124.61 o                         
  -7  15   1         71.34         72.25        15.24 o                         
  -6  15   1        595.71        575.85        21.22 o                         
  -5  15   1       1256.44       1197.19        31.33 o                         
  -4  15   1        475.93        538.11        20.49 o                         
  -3  15   1       2453.60       2480.80        53.22 o                         
  -2  15   1       4724.33       4435.58        54.90 o                         
  -1  15   1       7650.05       7717.24        72.61 o                         
   0  15   1       1265.39       1325.11        26.96 o                         
   1  15   1       3488.83       3523.18        41.74 o                         
   2  15   1       3167.02       3157.14        40.25 o                         
   3  15   1       3276.13       3207.49        38.80 o                         
   4  15   1       4685.92       4613.53        64.95 o                         
   5  15   1        110.18        126.30        12.05 o                         
   6  15   1        568.42        593.21        25.06 o                         
   7  15   1       1285.80       1204.42        54.25 o                         
   8  15   1       3568.48       3638.01       104.22 o                         
   9  15   1          0.64          8.06        14.22 o                         
  -9  16   1        128.75        139.33        22.15 o                         
  -8  16   1       1588.30       1603.59        58.12 o                         
  -7  16   1        350.15        350.76        30.16 o                         
  -6  16   1         49.68         37.25         8.58 o                         
  -5  16   1          9.78         12.12         4.80 o                         
  -4  16   1       1554.81       1559.28        37.57 o                         
  -3  16   1         25.66         27.35         5.39 o                         
  -2  16   1        489.04        504.14        18.71 o                         
  -1  16   1       3817.96       3943.71        42.82 o                         
   0  16   1       3294.65       3240.78        46.77 o                         
   1  16   1       3427.52       3352.38        46.78 o                         
   2  16   1       2708.17       2608.18        42.55 o                         
   3  16   1          8.78          2.18         4.42 o                         
   4  16   1         17.89         27.94         7.21 o                         
   5  16   1       1175.12       1141.17        35.86 o                         
   6  16   1         35.80         33.38         8.13 o                         
   7  16   1        352.45        361.81        30.22 o                         
   8  16   1        671.95        696.52        43.81 o                         
   9  16   1       1016.48        983.46        66.36 o                         
  -8  17   1         41.30         28.68        11.47 o                         
  -7  17   1        322.11        370.73        31.55 o                         
  -6  17   1        335.91        318.13        22.20 o                         
  -5  17   1         44.05         40.73         6.46 o                         
  -4  17   1        994.42        972.25        45.36 o                         
  -3  17   1        243.80        275.93        21.57 o                         
  -2  17   1         53.11         30.72         5.48 o                         
  -1  17   1       8567.83       8444.62       110.82 o                         
   0  17   1        241.33        259.78        13.60 o                         
   1  17   1       1368.15       1366.75        31.76 o                         
   2  17   1       1292.84       1363.03        33.95 o                         
   3  17   1       1109.54       1004.52        32.98 o                         
   4  17   1       1917.35       1905.95        53.64 o                         
   5  17   1        258.55        237.74        19.38 o                         
   6  17   1        102.60         90.64        16.00 o                         
   7  17   1       1348.98       1349.20        59.52 o                         
   8  17   1       2628.56       2610.10        88.92 o                         
  -8  18   1          2.89         -7.07        13.67 o                         
  -7  18   1       2954.73       2977.17        93.71 o                         
  -6  18   1       2111.98       2158.78        61.23 o                         
  -5  18   1        119.52        118.40        19.00 o                         
  -4  18   1       6794.68       6508.74       122.22 o                         
  -3  18   1        736.55        748.27        31.71 o                         
  -2  18   1          2.84          2.50         4.77 o                         
  -1  18   1       3875.54       3706.75        64.60 o                         
   0  18   1       1852.48       1825.47        38.13 o                         
   1  18   1        394.71        392.95        19.74 o                         
   2  18   1       1003.11       1052.99        28.13 o                         
   3  18   1        392.45        375.22        24.70 o                         
   4  18   1         28.64          6.84         7.84 o                         
   5  18   1        847.88        784.56        35.35 o                         
   6  18   1        332.14        328.25        23.30 o                         
   7  18   1        429.50        458.11        35.38 o                         
   8  18   1          6.54         35.72        15.83 o                         
  -8  19   1        108.45         71.66        20.93 o                         
  -7  19   1         19.08         -7.25        11.19 o                         
  -6  19   1          5.39          4.75         8.70 o                         
  -5  19   1          2.99         -0.60        16.25 o                         
  -4  19   1       1521.25       1480.83        78.71 o                         
  -3  19   1       1232.57       1243.40        43.09 o                         
  -2  19   1         20.71         19.79         5.94 o                         
  -1  19   1         30.03         73.68         8.53 o                         
   0  19   1        740.47        738.65        24.06 o                         
   1  19   1        331.72        388.24        17.71 o                         
   2  19   1       2091.09       2090.89        46.05 o                         
   3  19   1         79.22         90.55        13.53 o                         
   4  19   1         72.37         72.97        13.47 o                         
   5  19   1        842.16        754.76        35.64 o                         
   6  19   1       2282.65       2291.59        65.32 o                         
   7  19   1       1531.98       1448.54        64.06 o                         
   8  19   1         27.61         18.36        20.17 o                         
  -7  20   1       2259.18       2343.34        74.41 o                         
  -6  20   1       1418.38       1464.62        58.42 o                         
  -5  20   1        489.45        440.08        31.07 o                         
  -4  20   1         55.98         60.99        16.84 o                         
  -3  20   1        927.92        882.49        36.94 o                         
  -2  20   1        102.35        138.19        13.36 o                         
  -1  20   1       2191.05       2230.19        44.82 o                         
   0  20   1         72.39         72.47         7.74 o                         
   1  20   1       4920.83       4947.38        74.18 o                         
   2  20   1         13.54         18.71         6.92 o                         
   3  20   1       3050.53       2855.11        72.07 o                         
   4  20   1        168.17        179.11        20.11 o                         
   5  20   1          7.50         12.32         9.09 o                         
   6  20   1       1480.10       1550.64        54.24 o                         
   7  20   1        125.16        148.98        21.43 o                         
  -7  21   1        548.11        579.48        41.95 o                         
  -6  21   1       1220.34       1250.76       151.72 o                         
  -5  21   1         46.58         30.59        10.54 o                         
  -4  21   1        108.58         76.19        24.89 o                         
  -3  21   1        237.19        204.29        30.97 o                         
  -2  21   1       3471.46       3356.75        65.59 o                         
  -1  21   1        886.85        898.15        27.79 o                         
   0  21   1          7.26         10.30         6.39 o                         
   1  21   1       1240.17       1202.86        35.85 o                         
   2  21   1        111.61        113.16        11.17 o                         
   3  21   1        933.52        915.47        35.54 o                         
   4  21   1         35.65         15.86         8.90 o                         
   5  21   1         42.40         47.59        11.85 o                         
   6  21   1        179.77        155.83        21.12 o                         
   7  21   1        178.70        131.49        49.14 o                         
  -6  22   1        284.34        263.07        34.65 o                         
  -5  22   1         10.07          5.84        10.03 o                         
  -4  22   1        971.39        955.93        58.52 o                         
  -3  22   1       2546.78       2326.37        74.81 o                         
  -2  22   1          4.23         48.09        16.38 o                         
  -1  22   1          2.82          2.02         5.07 o                         
   0  22   1        136.29        127.28        10.53 o                         
   1  22   1        173.14        187.86        14.58 o                         
   2  22   1        111.96        121.82        10.99 o                         
   3  22   1         74.95         53.87        12.62 o                         
   4  22   1        155.21        161.78        22.79 o                         
   5  22   1         16.31         10.23        11.41 o                         
   6  22   1        508.73        595.53        49.19 o                         
  -6  23   1        185.67        205.09        25.58 o                         
  -5  23   1        972.43       1025.10        54.51 o                         
  -4  23   1        261.30        249.35        25.86 o                         
  -3  23   1         48.43         62.38        13.09 o                         
  -2  23   1       3115.53       3087.26        64.69 o                         
  -1  23   1          3.05         -2.04         5.89 o                         
   0  23   1         53.43         62.15         8.93 o                         
   1  23   1        727.49        728.99        26.64 o                         
   2  23   1        101.40        115.71        13.85 o                         
   3  23   1        488.72        456.71        28.87 o                         
   4  23   1        193.65        201.94        22.68 o                         
   5  23   1          0.75          2.62        15.02 o                         
   6  23   1        272.44        241.35        44.78 o                         
  -5  24   1          0.23          1.33        10.34 o                         
  -4  24   1          1.76          1.44         9.21 o                         
  -3  24   1        665.08        635.42        38.98 o                         
  -2  24   1        174.76        158.85        19.20 o                         
  -1  24   1         77.01         88.77        10.90 o                         
   0  24   1        451.15        437.47        21.41 o                         
   1  24   1        154.31        145.20        13.85 o                         
   2  24   1          1.23         -1.03         7.88 o                         
   3  24   1          8.96          6.81        14.66 o                         
   4  24   1         35.13         26.76        10.30 o                         
   5  24   1        542.61        507.80        37.11 o                         
  -4  25   1          5.33         -5.28         8.86 o                         
  -3  25   1        300.12        279.10        26.95 o                         
  -2  25   1         67.19         98.02        16.64 o                         
  -1  25   1        224.34        233.68        18.73 o                         
   0  25   1          8.72         12.84         6.44 o                         
   1  25   1         37.62         39.82         8.86 o                         
   2  25   1        268.97        235.54        19.62 o                         
   3  25   1        159.23        146.08        17.17 o                         
   4  25   1        348.15        350.30        27.16 o                         
  -3  26   1        555.32        595.86        39.69 o                         
  -2  26   1        412.26        435.81        33.19 o                         
  -1  26   1        556.73        613.15        30.55 o                         
   0  26   1         75.58         72.85        10.81 o                         
   1  26   1        172.27        159.94        14.82 o                         
   2  26   1          8.14          1.79         7.69 o                         
   3  26   1        135.02        149.29        23.00 o                         
  -2  27   1        466.89        458.54        34.40 o                         
  -1  27   1        199.34        184.18        19.77 o                         
   0  27   1        211.36        168.10        17.82 o                         
   1  27   1        214.00        172.31        22.15 o                         
   2  27   1        218.80        190.46        19.50 o                         
 -11   0   2       1502.75       1471.89        84.86 o                         
 -10   0   2       3836.93       3689.22       133.03 o                         
  -9   0   2        362.69        329.70        23.95 o                         
  -8   0   2        608.87        550.51        39.77 o                         
  -7   0   2        315.73        323.18        32.33 o                         
  -6   0   2          7.81          7.01        12.16 o                         
  -5   0   2       1218.35       1268.13        45.01 o                         
  -4   0   2      12583.13      12536.50       168.17 o                         
  -3   0   2        200.86        232.17        10.00 o                         
  -2   0   2      36236.81      37956.68       450.75 o                         
  -1   0   2      27656.43      28815.71       597.15 o                         
   1   0   2       2256.39       2446.53        71.25 o                         
   2   0   2      43611.18      43374.94       882.56 o                         
   3   0   2       5676.33       6447.96       134.55 o                         
   4   0   2       1453.40       1460.44        46.13 o                         
   5   0   2         54.43         52.36        14.74 o                         
   6   0   2        408.74        352.69        26.45 o                         
   7   0   2       9668.83       9625.97       146.33 o                         
   8   0   2       3407.11       3707.49       152.51 o                         
   9   0   2       3701.94       3425.00       142.56 o                         
  10   0   2       2968.41       3010.04       203.94 o                         
  11   0   2         17.61         39.92        16.54 o                         
 -11   1   2        504.82        462.51        33.12 o                         
 -10   1   2        172.17        160.84        19.86 o                         
  -9   1   2        503.16        479.03        21.19 o                         
  -8   1   2        626.15        642.21        24.37 o                         
  -7   1   2        152.19        137.87        14.51 o                         
  -6   1   2       1101.11       1112.82        25.73 o                         
  -5   1   2      15246.44      15430.64       313.25 o                         
  -4   1   2        116.80        130.01        14.16 o                         
  -3   1   2       4667.76       4566.25        63.63 o                         
  -2   1   2      37172.47      38824.24       327.46 o                         
  -1   1   2         28.44         34.56         8.37 o                         
   0   1   2      52006.19      54014.93      1092.86 o                         
   1   1   2      18695.16      19927.75       242.06 o                         
   2   1   2       4988.06       5173.63        64.30 o                         
   3   1   2        121.85         66.58         6.02 o                         
   4   1   2      11350.19      12070.60       167.70 o                         
   5   1   2        129.80        110.19        13.55 o                         
   6   1   2        908.00        856.97        22.30 o                         
   7   1   2       3060.74       3069.22        74.23 o                         
   8   1   2        132.65        152.63        14.87 o                         
   9   1   2       3080.57       3081.95        89.47 o                         
  10   1   2        698.84        653.23        37.69 o                         
  11   1   2        452.44        463.54        37.56 o                         
 -11   2   2         63.64         16.61        13.34 o                         
 -10   2   2       1067.39        995.04        53.79 o                         
  -9   2   2        707.01        674.15        28.97 o                         
  -8   2   2       1198.36       1189.26        33.80 o                         
  -7   2   2       1304.42       1278.60        28.27 o                         
  -6   2   2        330.52        343.35        12.87 o                         
  -5   2   2       5929.26       6075.99        87.03 o                         
  -4   2   2       8101.24       8252.34       106.24 o                         
  -3   2   2          6.68         11.13         3.34 o                         
  -2   2   2       4529.40       4792.00        61.91 o                         
  -1   2   2      16450.13      17287.43       183.28 o                         
   0   2   2       1315.78       1432.11        31.71 o                         
   1   2   2        445.22        491.68         7.15 o                         
   2   2   2      10726.86      11310.11        89.84 o                         
   3   2   2       3255.47       3253.76        35.23 o                         
   4   2   2        420.92        436.94        12.27 o                         
   5   2   2       2446.27       2319.21        41.79 o                         
   6   2   2         10.58         12.26         5.28 o                         
   7   2   2          6.00         12.81         6.76 o                         
   8   2   2        188.03        193.07        28.21 o                         
   9   2   2        794.74        800.31        43.24 o                         
  10   2   2        242.27        226.50        31.66 o                         
  11   2   2        157.07        136.68        22.60 o                         
 -11   3   2        298.28        305.02        27.01 o                         
 -10   3   2          2.27         -2.82        11.58 o                         
  -9   3   2       1662.36       1612.95        41.13 o                         
  -8   3   2       4587.43       4673.16        71.15 o                         
  -7   3   2        155.74        173.73        10.98 o                         
  -6   3   2       9238.65       9300.44       124.14 o                         
  -5   3   2        842.42        867.21        25.85 o                         
  -4   3   2       5450.48       6053.39        84.37 o                         
  -3   3   2       4196.81       4232.08        63.97 o                         
  -2   3   2       4816.08       5035.26        83.05 o                         
  -1   3   2       4239.41       4443.91        56.93 o                         
   0   3   2       2979.63       3223.16        38.93 o                         
   1   3   2         15.02         20.43         3.37 o                         
   2   3   2       6102.28       6083.92        58.36 o                         
   3   3   2        493.78        497.87         9.28 o                         
   4   3   2       2655.32       2436.03        31.21 o                         
   5   3   2       1661.10       1580.00        26.47 o                         
   6   3   2       1780.68       1846.25        41.39 o                         
   7   3   2        337.22        316.36        21.55 o                         
   8   3   2       1686.97       1573.64        57.46 o                         
   9   3   2        350.59        368.34        29.39 o                         
  10   3   2        186.15        121.58        20.21 o                         
  11   3   2        245.62        259.12        38.41 o                         
 -11   4   2        400.02        380.05        33.34 o                         
 -10   4   2         15.91         -1.86        12.75 o                         
  -9   4   2          2.22         -6.08         7.09 o                         
  -8   4   2        428.09        447.26        17.94 o                         
  -7   4   2       3459.84       3471.42        60.17 o                         
  -6   4   2         86.66         74.51         7.13 o                         
  -5   4   2       6847.63       7174.94       101.08 o                         
  -4   4   2       5295.14       5392.85        70.32 o                         
  -3   4   2       2102.30       2035.27        35.86 o                         
  -2   4   2      16243.64      16543.21       223.28 o                         
  -1   4   2      52092.03      53796.27       551.48 o                         
   0   4   2      10028.12      10722.88       109.07 o                         
   1   4   2         15.88         30.12         3.25 o                         
   2   4   2       6463.88       6078.63        63.02 o                         
   3   4   2       4218.43       4342.89        45.58 o                         
   4   4   2       4273.29       4327.47        41.59 o                         
   5   4   2      10169.87      10078.93       110.23 o                         
   6   4   2        890.66        893.31        27.63 o                         
   7   4   2       4322.80       4214.91        94.06 o                         
   8   4   2        954.68        982.44        43.98 o                         
   9   4   2       2771.70       2889.91        84.91 o                         
  10   4   2         49.88         27.68        12.37 o                         
  11   4   2        883.59        852.40        66.21 o                         
 -11   5   2        387.99        393.45        53.10 o                         
 -10   5   2       1027.50        979.41        50.63 o                         
  -9   5   2       1681.75       1727.20        37.74 o                         
  -8   5   2          9.34         12.34         5.32 o                         
  -7   5   2        720.54        736.96        25.62 o                         
  -6   5   2       4535.76       4722.60        61.18 o                         
  -5   5   2       1926.32       2075.47        36.96 o                         
  -4   5   2       6744.48       7051.92       105.89 o                         
  -3   5   2          9.04         38.48         5.09 o                         
  -2   5   2       3678.46       4059.21        51.68 o                         
  -1   5   2        183.00        189.60         7.86 o                         
   0   5   2       1882.89       2264.88        55.89 o                         
   1   5   2          7.24          7.16         2.55 o                         
   2   5   2        522.59        577.79        12.61 o                         
   3   5   2          5.01          3.22         1.94 o                         
   4   5   2        711.67        787.11        14.87 o                         
   5   5   2       9490.05       9324.88        92.51 o                         
   6   5   2       1250.89       1312.39        22.81 o                         
   7   5   2        107.97        113.71        12.21 o                         
   8   5   2        159.38        119.44        15.77 o                         
   9   5   2        424.71        409.98        30.39 o                         
  10   5   2       2950.90       2830.86       115.44 o                         
 -11   6   2       1178.74       1163.04        75.62 o                         
 -10   6   2         23.20         46.48        14.41 o                         
  -9   6   2        213.58        204.94        13.85 o                         
  -8   6   2        387.07        386.85        23.25 o                         
  -7   6   2       1718.62       1702.06        44.44 o                         
  -6   6   2        950.39        943.64        24.00 o                         
  -5   6   2        228.20        193.82        13.14 o                         
  -4   6   2       6999.70       6915.81        83.01 o                         
  -3   6   2      26279.79      27164.75       298.57 o                         
  -2   6   2       8247.11       8378.03        85.69 o                         
  -1   6   2       3105.47       3130.40        38.96 o                         
   0   6   2       1652.95       1732.08        27.71 o                         
   1   6   2         25.07         19.50         3.36 o                         
   2   6   2      26551.63      27054.48       206.27 o                         
   3   6   2       1510.10       1650.17        21.07 o                         
   4   6   2         16.43         20.25         3.07 o                         
   5   6   2        386.11        403.88        12.80 o                         
   6   6   2       3478.50       3443.21        44.00 o                         
   7   6   2          2.85          4.75         3.83 o                         
   8   6   2       1212.72       1189.40        47.80 o                         
   9   6   2       1138.84       1092.36        48.64 o                         
  10   6   2        798.71        859.27        64.13 o                         
 -10   7   2       2078.53       2096.22        74.62 o                         
  -9   7   2       1145.65       1154.26        33.17 o                         
  -8   7   2         47.59         60.30        10.75 o                         
  -7   7   2       1697.07       1715.51        48.48 o                         
  -6   7   2        488.26        506.25        19.53 o                         
  -5   7   2        501.88        465.07        19.07 o                         
  -4   7   2        499.77        449.67        17.78 o                         
  -3   7   2      19071.42      20324.10       194.95 o                         
  -2   7   2       2596.90       2725.72        35.41 o                         
  -1   7   2        163.74        144.54         6.50 o                         
   0   7   2       2242.53       2262.94        33.38 o                         
   1   7   2       1098.92       1061.85        18.68 o                         
   2   7   2         80.26         74.78         5.19 o                         
   3   7   2         79.31         59.26         6.94 o                         
   4   7   2        775.28        742.18        22.41 o                         
   5   7   2         81.95        104.61         9.02 o                         
   6   7   2          0.98         -0.32         3.55 o                         
   7   7   2       1089.53       1077.70        24.81 o                         
   8   7   2       1345.48       1289.02        49.16 o                         
   9   7   2         12.86         14.04         9.37 o                         
  10   7   2        956.50       1027.75        70.39 o                         
 -10   8   2         87.51         98.44        14.73 o                         
  -9   8   2        149.14        152.45        12.32 o                         
  -8   8   2        123.03        131.35        18.14 o                         
  -7   8   2        254.81        282.51        15.74 o                         
  -6   8   2       4249.87       4145.56        59.32 o                         
  -5   8   2        743.91        687.07        23.83 o                         
  -4   8   2       1406.60       1390.40        27.18 o                         
  -3   8   2         27.45         24.81         3.76 o                         
  -2   8   2      12021.77      12802.24       116.54 o                         
  -1   8   2        154.93        122.82         6.35 o                         
   0   8   2       1152.24       1194.99        21.29 o                         
   1   8   2        852.93        813.40        15.16 o                         
   2   8   2       4690.25       5306.21        57.03 o                         
   3   8   2       2502.04       2337.33        31.95 o                         
   4   8   2       1487.09       1546.19        23.04 o                         
   5   8   2        256.84        240.09         9.63 o                         
   6   8   2        298.97        287.33        13.05 o                         
   7   8   2         11.92          1.65         3.16 o                         
   8   8   2        265.77        222.56        12.14 o                         
   9   8   2         14.65         20.50         9.10 o                         
  10   8   2         46.65         34.60        17.33 o                         
 -10   9   2         13.07          6.43        28.61 o                         
  -9   9   2        436.57        441.89        20.84 o                         
  -8   9   2        768.39        772.75        29.91 o                         
  -7   9   2       2355.61       2330.13        47.69 o                         
  -6   9   2        737.79        752.71        17.39 o                         
  -5   9   2       2671.46       2761.61        39.08 o                         
  -4   9   2        378.00        267.77        11.07 o                         
  -3   9   2         12.93         12.75         4.56 o                         
  -2   9   2         94.57        119.83         6.75 o                         
  -1   9   2         69.32         65.05         5.05 o                         
   0   9   2       4670.50       4660.73        57.30 o                         
   1   9   2        325.04        242.43         8.72 o                         
   2   9   2        164.06        193.78         8.81 o                         
   3   9   2        897.31        765.38        17.25 o                         
   4   9   2      23576.51      23052.64       136.86 o                         
   5   9   2       5713.96       5555.77        59.78 o                         
   6   9   2         37.66         25.78         4.91 o                         
   7   9   2         15.23          7.00         4.36 o                         
   8   9   2        588.94        547.59        26.12 o                         
   9   9   2       2719.61       2871.85       130.40 o                         
  10   9   2         45.56         28.50        26.75 o                         
 -10  10   2        606.52        621.18        45.76 o                         
  -9  10   2          1.27          7.34         6.32 o                         
  -8  10   2       2445.76       2500.25        76.03 o                         
  -7  10   2        697.01        686.31        25.19 o                         
  -6  10   2        236.50        184.94        13.00 o                         
  -5  10   2       1806.06       1733.34        30.22 o                         
  -4  10   2        371.60        379.23        12.71 o                         
  -3  10   2        654.01        621.79        20.86 o                         
  -2  10   2       2673.60       2843.59        41.44 o                         
  -1  10   2          0.62          2.39         2.84 o                         
   0  10   2        773.83        885.50        19.58 o                         
   1  10   2         84.68         98.28         5.87 o                         
   2  10   2       6395.19       6648.10        72.16 o                         
   3  10   2       7008.56       7497.16        80.53 o                         
   4  10   2       1911.44       1930.54        35.06 o                         
   5  10   2          2.09          8.73         4.22 o                         
   6  10   2        123.32        121.27         8.24 o                         
   7  10   2       2295.10       2354.75        42.45 o                         
   8  10   2         34.77         27.66         7.35 o                         
   9  10   2         17.98          5.47        10.00 o                         
  10  10   2        113.34        101.48        25.83 o                         
 -10  11   2         56.23         63.58        15.78 o                         
  -9  11   2          0.31         -7.20         5.33 o                         
  -8  11   2        120.98        117.99        13.32 o                         
  -7  11   2        737.89        743.49        26.86 o                         
  -6  11   2        264.77        258.08        12.68 o                         
  -5  11   2       1689.69       1701.71        30.39 o                         
  -4  11   2        936.03        875.72        19.99 o                         
  -3  11   2        113.66        142.49         7.79 o                         
  -2  11   2       5943.01       5980.21        71.23 o                         
  -1  11   2        279.60        271.40        10.51 o                         
   0  11   2       3426.84       3412.21        50.31 o                         
   1  11   2       1999.37       2265.57        30.39 o                         
   2  11   2          0.89          2.31         1.97 o                         
   3  11   2        549.11        585.39        19.12 o                         
   4  11   2        380.65        357.92        13.02 o                         
   5  11   2          5.33          4.30         4.03 o                         
   6  11   2        120.66        105.48         5.44 o                         
   7  11   2       1053.19       1069.90        22.42 o                         
   8  11   2         14.40         17.81        10.91 o                         
   9  11   2        689.85        743.17        51.55 o                         
  10  11   2          7.52          5.51        17.02 o                         
 -10  12   2        267.65        286.18        36.84 o                         
  -9  12   2        811.48        825.92        34.28 o                         
  -8  12   2        285.90        314.24        20.47 o                         
  -7  12   2        142.64        131.17        13.33 o                         
  -6  12   2       2746.38       2703.95        40.02 o                         
  -5  12   2          4.11          1.61         3.96 o                         
  -4  12   2       1381.01       1489.09        27.42 o                         
  -3  12   2       1128.49       1248.45        23.95 o                         
  -2  12   2       1971.65       2058.13        36.23 o                         
  -1  12   2         26.41          6.35         3.23 o                         
   0  12   2       1639.63       1777.04        34.27 o                         
   1  12   2       3045.33       3127.25        49.33 o                         
   2  12   2        402.02        483.14        11.67 o                         
   3  12   2        903.37        831.09        19.88 o                         
   4  12   2         50.79         62.78         6.22 o                         
   5  12   2       1052.48       1056.52        25.79 o                         
   6  12   2        263.91        246.90        13.18 o                         
   7  12   2          3.11          2.53         2.66 o                         
   8  12   2        146.78        137.07        19.87 o                         
   9  12   2        155.14        154.83        21.55 o                         
  10  12   2        144.05        187.13        49.21 o                         
 -10  13   2          0.19         -1.00        19.89 o                         
  -9  13   2        139.29        155.70        18.43 o                         
  -8  13   2        493.26        517.82        26.89 o                         
  -7  13   2        901.22        946.62        29.03 o                         
  -6  13   2        282.87        266.56        13.56 o                         
  -5  13   2         83.51         71.17         7.02 o                         
  -4  13   2       4947.94       4867.65        57.62 o                         
  -3  13   2         57.68         91.23         7.52 o                         
  -2  13   2       1582.01       1585.35        29.54 o                         
  -1  13   2        213.49        219.29        11.09 o                         
   0  13   2       7081.96       7346.09        93.01 o                         
   1  13   2        344.35        394.45        14.59 o                         
   2  13   2         58.07         50.30         4.35 o                         
   3  13   2         23.98         37.96         5.42 o                         
   4  13   2       7982.76       7548.04        78.23 o                         
   5  13   2      10148.55       9857.50       107.24 o                         
   6  13   2        248.44        211.88        13.12 o                         
   7  13   2        466.38        429.26        26.39 o                         
   8  13   2          9.79          3.42        10.02 o                         
   9  13   2        500.18        463.60        36.77 o                         
  -9  14   2         67.18         39.22        11.92 o                         
  -8  14   2        158.32        153.88        18.31 o                         
  -7  14   2        290.14        276.29        15.42 o                         
  -6  14   2        147.25        137.50        10.18 o                         
  -5  14   2         19.73         33.38         6.52 o                         
  -4  14   2          2.80         -3.23         3.73 o                         
  -3  14   2         58.27         63.88         6.67 o                         
  -2  14   2       1715.48       1734.53        30.35 o                         
  -1  14   2          1.36          3.26         3.46 o                         
   0  14   2        215.73        197.88        11.73 o                         
   1  14   2        292.53        321.90        12.01 o                         
   2  14   2       4086.22       4159.34        46.74 o                         
   3  14   2        607.50        637.07        17.41 o                         
   4  14   2        469.25        427.78        16.73 o                         
   5  14   2          0.10          7.96         5.18 o                         
   6  14   2         43.78         31.23         7.11 o                         
   7  14   2       5042.83       4991.87       119.01 o                         
   8  14   2          0.07         -9.55         9.72 o                         
   9  14   2         29.59         21.12        12.06 o                         
  -9  15   2         16.80          5.95        12.74 o                         
  -8  15   2         74.09         50.66        12.82 o                         
  -7  15   2        347.93        321.57        24.71 o                         
  -6  15   2       1709.39       1761.02        42.72 o                         
  -5  15   2       1786.69       1695.15        41.06 o                         
  -4  15   2        215.41        183.48        12.90 o                         
  -3  15   2        197.81        223.16        12.80 o                         
  -2  15   2       1153.73       1057.03        25.17 o                         
  -1  15   2       1133.07       1118.80        23.37 o                         
   0  15   2       4741.76       4522.21        53.11 o                         
   1  15   2         47.82         63.18         5.98 o                         
   2  15   2        590.51        564.69        15.41 o                         
   3  15   2        304.26        319.18        13.20 o                         
   4  15   2       1198.81       1199.54        29.50 o                         
   5  15   2        468.73        394.85        18.36 o                         
   6  15   2         22.35         15.47         7.44 o                         
   7  15   2        835.02        827.19        44.97 o                         
   8  15   2        271.30        250.24        26.44 o                         
   9  15   2        359.39        302.34        37.02 o                         
  -9  16   2        610.14        544.87        39.94 o                         
  -8  16   2       1895.55       1962.67        64.87 o                         
  -7  16   2          1.91         -7.49         9.04 o                         
  -6  16   2         15.84          3.87         7.58 o                         
  -5  16   2         68.23         70.47         9.27 o                         
  -4  16   2          7.38         10.75         5.64 o                         
  -3  16   2       2040.26       1875.98        47.79 o                         
  -2  16   2         42.84         32.64         9.76 o                         
  -1  16   2        856.72        871.02        21.16 o                         
   0  16   2         27.73         20.19         4.37 o                         
   1  16   2       2679.11       2535.72        37.76 o                         
   2  16   2        105.77        114.17         7.66 o                         
   3  16   2        631.26        544.37        20.89 o                         
   4  16   2         47.86         37.11         5.85 o                         
   5  16   2         36.93         22.02        10.00 o                         
   6  16   2        464.92        396.00        21.40 o                         
   7  16   2         25.99         23.77        11.41 o                         
   8  16   2         82.02         86.11        21.28 o                         
   9  16   2        419.93        449.97        45.13 o                         
  -8  17   2        746.64        736.90        59.43 o                         
  -7  17   2        481.20        452.18        30.46 o                         
  -6  17   2        327.10        331.90        21.06 o                         
  -5  17   2        213.74        192.42        16.39 o                         
  -4  17   2        286.68        285.72        24.00 o                         
  -3  17   2          2.33          6.64         6.80 o                         
  -2  17   2        748.02        704.19        27.79 o                         
  -1  17   2         13.39          7.44         5.61 o                         
   0  17   2        766.78        788.33        23.47 o                         
   1  17   2       1532.70       1562.32        34.30 o                         
   2  17   2       1341.54       1319.76        30.36 o                         
   3  17   2        357.12        335.68        19.56 o                         
   4  17   2        120.11        135.95        11.48 o                         
   5  17   2        387.40        386.30        24.14 o                         
   6  17   2        788.45        756.45        34.62 o                         
   7  17   2          0.69          1.76         9.41 o                         
   8  17   2         24.26         19.95        13.31 o                         
  -8  18   2        149.18        160.15        23.58 o                         
  -7  18   2       1191.72       1222.36        51.00 o                         
  -6  18   2        253.17        278.29        23.09 o                         
  -5  18   2       1986.77       1954.83       124.54 o                         
  -4  18   2          3.25          6.26         4.98 o                         
  -3  18   2        420.49        363.66        31.67 o                         
  -2  18   2          3.13          3.89         6.27 o                         
  -1  18   2         57.11         39.62         6.16 o                         
   0  18   2        143.50        159.38        11.10 o                         
   1  18   2       2425.42       2354.72        44.61 o                         
   2  18   2       3144.07       3033.34        51.70 o                         
   3  18   2       1291.00       1275.88        43.89 o                         
   4  18   2        176.68        157.90        16.14 o                         
   5  18   2       4258.60       4118.33        88.24 o                         
   6  18   2        882.71        906.21        38.69 o                         
   7  18   2       1268.25       1214.39        56.94 o                         
   8  18   2         21.74         19.04        13.52 o                         
  -8  19   2        203.53        170.57        34.13 o                         
  -7  19   2        177.01        225.95        22.92 o                         
  -6  19   2       1637.60       1675.72        55.11 o                         
  -5  19   2        161.97        197.51        26.40 o                         
  -4  19   2         50.47         46.62         9.10 o                         
  -3  19   2        167.12        162.90        23.13 o                         
  -2  19   2       1929.74       1898.35        45.23 o                         
  -1  19   2         27.64         46.47         7.19 o                         
   0  19   2         21.90         25.59         5.70 o                         
   1  19   2        464.85        438.82        17.59 o                         
   2  19   2       1058.88       1010.30        27.88 o                         
   3  19   2         21.44         17.62        10.47 o                         
   4  19   2        579.13        491.33        31.38 o                         
   5  19   2       1807.30       1709.18        54.74 o                         
   6  19   2       1693.32       1692.28        55.56 o                         
   7  19   2          2.49         -3.35        10.09 o                         
   8  19   2        182.80        167.24        36.34 o                         
  -7  20   2        625.87        608.80        42.59 o                         
  -6  20   2         40.49         34.10        18.13 o                         
  -5  20   2        249.11        194.74        27.23 o                         
  -4  20   2         51.55         92.31        24.18 o                         
  -3  20   2       2254.20       2325.71        88.31 o                         
  -2  20   2         40.81         47.14         6.99 o                         
  -1  20   2       2220.47       2226.70        45.24 o                         
   0  20   2        270.48        348.61        16.94 o                         
   1  20   2        495.33        500.26        20.62 o                         
   2  20   2       1416.24       1376.96        39.31 o                         
   3  20   2        164.85        134.89        16.52 o                         
   4  20   2          0.96         -8.67        10.04 o                         
   5  20   2        708.44        700.69        35.28 o                         
   6  20   2        374.73        392.86        26.93 o                         
   7  20   2         36.86         41.51        13.62 o                         
  -7  21   2        999.66       1085.77        58.21 o                         
  -6  21   2        120.91        113.69        19.41 o                         
  -5  21   2         15.62          0.25        11.76 o                         
  -4  21   2       1069.50       1010.29        59.59 o                         
  -3  21   2       1364.07       1486.09        70.31 o                         
  -2  21   2        230.57        211.39        14.76 o                         
  -1  21   2        487.40        544.03        21.77 o                         
   0  21   2       3621.70       3587.77        65.42 o                         
   1  21   2         15.85         17.83         5.97 o                         
   2  21   2       1195.43       1256.71        32.95 o                         
   3  21   2         64.65         64.58        12.38 o                         
   4  21   2        496.01        446.40        47.21 o                         
   5  21   2        386.98        352.89        30.34 o                         
   6  21   2        312.55        260.52        27.29 o                         
   7  21   2        847.65        917.32        81.69 o                         
  -6  22   2       1076.67       1155.23        83.70 o                         
  -5  22   2         42.14         15.31        11.89 o                         
  -4  22   2       1134.43       1280.01        68.53 o                         
  -3  22   2       2067.46       1969.78       100.94 o                         
  -2  22   2         24.31         33.63         8.12 o                         
  -1  22   2       1217.29       1230.92        33.89 o                         
   0  22   2        454.79        519.76        21.15 o                         
   1  22   2        108.65        132.30        10.83 o                         
   2  22   2       1131.19        994.16        37.51 o                         
   3  22   2       2041.91       1833.45        58.16 o                         
   4  22   2         57.90         41.33        12.58 o                         
   5  22   2         55.45         49.20        13.15 o                         
   6  22   2         86.29         61.61        23.39 o                         
  -6  23   2        400.23        347.58        33.46 o                         
  -5  23   2        815.25        811.91        41.39 o                         
  -4  23   2        576.46        555.59        39.71 o                         
  -3  23   2        949.25        951.44        47.29 o                         
  -2  23   2        122.84        148.42        15.24 o                         
  -1  23   2        705.79        663.93        27.92 o                         
   0  23   2       1417.36       1550.59        37.98 o                         
   1  23   2        933.62        916.42        29.31 o                         
   2  23   2         24.31          1.90        11.96 o                         
   3  23   2        458.69        477.69        28.91 o                         
   4  23   2       2647.48       2673.63        73.67 o                         
   5  23   2        445.40        392.78        31.74 o                         
   6  23   2         96.17         79.97        26.32 o                         
  -5  24   2       2386.13       2614.99        79.38 o                         
  -4  24   2        855.81        994.94        53.08 o                         
  -3  24   2        644.37        734.22        38.35 o                         
  -2  24   2        385.80        459.64        24.63 o                         
  -1  24   2        127.55        169.13        14.01 o                         
   0  24   2        115.84        172.15        12.96 o                         
   1  24   2          2.43         18.21         7.56 o                         
   2  24   2          7.25          5.98         8.09 o                         
   3  24   2        821.12        798.16        35.87 o                         
   4  24   2        452.72        469.37        30.58 o                         
   5  24   2       1611.92       1529.37        64.40 o                         
  -4  25   2         36.06         62.15        15.03 o                         
  -3  25   2          3.19         13.58        14.06 o                         
  -2  25   2        910.51        960.44        43.47 o                         
  -1  25   2       1004.57       1016.71        32.31 o                         
   0  25   2       1686.61       1772.80        51.80 o                         
   1  25   2       1108.60       1132.62        43.54 o                         
   2  25   2        565.99        531.53        29.45 o                         
   3  25   2        609.41        598.92        34.55 o                         
   4  25   2       2375.45       2313.68       112.67 o                         
  -3  26   2         85.49         70.93        14.77 o                         
  -2  26   2        855.77        959.79        60.32 o                         
  -1  26   2       1441.44       1445.66        50.92 o                         
   0  26   2        297.09        293.04        30.27 o                         
   1  26   2        615.63        655.03        32.68 o                         
   2  26   2        636.83        586.83        31.51 o                         
   3  26   2         56.50         27.90        15.88 o                         
  -2  27   2       2031.76       2178.76       124.54 o                         
  -1  27   2        260.19        322.16        30.93 o                         
   0  27   2        156.10        155.70        19.69 o                         
   1  27   2        293.65        336.10        23.93 o                         
 -11   1   3         69.18         47.39        12.58 o                         
 -10   1   3          5.18          5.78        11.74 o                         
  -9   1   3          9.52         10.20         5.77 o                         
  -8   1   3        223.18        204.03        18.23 o                         
  -7   1   3       4068.72       3915.29        84.20 o                         
  -6   1   3       2176.03       2223.67        40.83 o                         
  -5   1   3       1654.00       1516.75        39.00 o                         
  -4   1   3         19.32         25.84         5.36 o                         
  -3   1   3        639.47        727.57        14.43 o                         
  -2   1   3       4405.28       4643.73        54.17 o                         
  -1   1   3       4528.10       4623.33        56.48 o                         
   0   1   3       9230.31       9792.48       119.85 o                         
   1   1   3       6701.30       6879.75        65.72 o                         
   2   1   3          0.20          0.49         1.99 o                         
   3   1   3       6099.20       6303.58        73.02 o                         
   4   1   3       6294.60       6528.44        80.07 o                         
   5   1   3        145.78        117.90        14.00 o                         
   6   1   3       2127.86       2083.09        40.12 o                         
   7   1   3          0.34         -0.05         4.67 o                         
   8   1   3        155.51        131.47        22.53 o                         
   9   1   3        177.32        159.26        20.37 o                         
  10   1   3       3372.09       3178.13        93.07 o                         
  11   1   3        134.56        122.67        48.21 o                         
 -11   2   3        115.89        101.46        16.35 o                         
 -10   2   3       1192.80       1133.11        49.15 o                         
  -9   2   3        627.81        626.55        30.22 o                         
  -8   2   3          1.89          9.25         8.92 o                         
  -7   2   3       1001.36        964.15        27.26 o                         
  -6   2   3        318.93        269.83        13.61 o                         
  -5   2   3         44.67         73.23         8.89 o                         
  -4   2   3        470.89        515.30        14.92 o                         
  -3   2   3        462.61        464.28        12.41 o                         
  -2   2   3        208.73        238.83         7.26 o                         
  -1   2   3      28902.78      29591.86       249.70 o                         
   0   2   3      10147.64      10920.22       109.71 o                         
   1   2   3         32.36         32.32         3.53 o                         
   2   2   3        349.11        401.71         8.05 o                         
   3   2   3      18778.31      19807.33       146.35 o                         
   4   2   3       4308.44       4691.25        53.63 o                         
   5   2   3         88.25        101.06         8.41 o                         
   6   2   3       2751.98       2734.50        44.13 o                         
   7   2   3        148.17        178.19         9.70 o                         
   8   2   3       5475.80       5563.34       121.28 o                         
   9   2   3        108.53         89.19        22.78 o                         
  10   2   3          0.11         26.38        14.59 o                         
 -11   3   3        367.97        333.33        29.92 o                         
 -10   3   3        506.40        543.43        37.88 o                         
  -9   3   3          3.84          5.95         7.46 o                         
  -8   3   3        141.47        141.69        10.68 o                         
  -7   3   3       3701.27       3683.25        61.24 o                         
  -6   3   3         80.55         95.15         8.60 o                         
  -5   3   3        528.92        481.03        13.85 o                         
  -4   3   3        423.47        439.84        14.09 o                         
  -3   3   3       1143.81       1164.96        24.31 o                         
  -2   3   3       5750.20       6241.63        89.72 o                         
  -1   3   3       1288.16       1318.77        23.58 o                         
   0   3   3        499.91        541.34        13.22 o                         
   1   3   3       2241.44       2166.04        21.49 o                         
   2   3   3       1512.98       1605.35        17.14 o                         
   3   3   3       1008.23       1105.96        14.08 o                         
   4   3   3       4794.55       4742.16        49.85 o                         
   5   3   3       1311.18       1368.10        28.77 o                         
   6   3   3       4115.59       3994.79        55.78 o                         
   7   3   3       1955.49       2082.90        53.48 o                         
   8   3   3        130.83        111.18        23.60 o                         
   9   3   3          5.78         -4.25         8.72 o                         
  10   3   3       2624.17       2709.66        85.97 o                         
 -11   4   3        184.85        205.15        25.00 o                         
 -10   4   3          9.09         15.91        12.53 o                         
  -9   4   3         36.83         35.98         7.10 o                         
  -8   4   3         51.78         50.32         7.59 o                         
  -7   4   3          8.32          7.84         7.01 o                         
  -6   4   3        201.62        202.12        11.77 o                         
  -5   4   3       2560.46       2587.53        37.73 o                         
  -4   4   3       9763.38       9733.43       121.17 o                         
  -3   4   3        475.52        509.43        14.32 o                         
  -2   4   3       5843.16       5941.24       115.64 o                         
  -1   4   3       9924.57      10689.65       110.99 o                         
   0   4   3      10194.80      10645.25       110.56 o                         
   1   4   3        134.85        119.96         3.93 o                         
   2   4   3         50.16         46.68         3.21 o                         
   3   4   3       2268.84       2330.30        25.88 o                         
   4   4   3        310.62        324.03         8.10 o                         
   5   4   3          3.07          3.78         3.84 o                         
   6   4   3        161.10        174.65        10.01 o                         
   7   4   3         17.56         28.18        10.35 o                         
   8   4   3        589.74        535.16        32.46 o                         
   9   4   3        854.70        782.29        41.60 o                         
  10   4   3         15.44         10.70        11.02 o                         
 -11   5   3        100.57         37.08        17.60 o                         
 -10   5   3         16.95         14.54        14.66 o                         
  -9   5   3          1.60         -3.26         5.61 o                         
  -8   5   3         21.57          8.60         6.77 o                         
  -7   5   3        178.07        206.80        13.97 o                         
  -6   5   3        263.20        246.69        13.12 o                         
  -5   5   3       3403.91       3385.60        46.51 o                         
  -4   5   3         39.30         36.03         7.29 o                         
  -3   5   3       6733.72       6946.40        83.71 o                         
  -2   5   3        559.88        666.06        16.62 o                         
  -1   5   3         52.18         52.65         4.37 o                         
   0   5   3       1334.19       1392.35        25.30 o                         
   1   5   3       3052.11       3105.93        29.35 o                         
   2   5   3        762.65        893.12        14.16 o                         
   3   5   3         15.36         22.76         2.59 o                         
   4   5   3        240.30        224.43         7.05 o                         
   5   5   3        149.04        154.54         7.92 o                         
   6   5   3         43.50         36.59         6.43 o                         
   7   5   3       2450.42       2434.24        90.34 o                         
   8   5   3        215.68        224.55        21.65 o                         
   9   5   3       2270.43       2276.25        72.75 o                         
  10   5   3         10.53          7.25        13.56 o                         
 -11   6   3          4.17         -5.51        11.56 o                         
 -10   6   3        606.44        578.48        38.81 o                         
  -9   6   3       1518.54       1558.92        41.64 o                         
  -8   6   3       2282.28       2243.93        59.55 o                         
  -7   6   3        160.38        139.04        14.30 o                         
  -6   6   3        107.35        113.10        10.15 o                         
  -5   6   3       2637.49       2673.08        66.97 o                         
  -4   6   3       1702.34       1867.46        32.27 o                         
  -3   6   3       1717.49       1807.33        30.55 o                         
  -2   6   3        552.73        585.46        16.38 o                         
  -1   6   3       3429.71       3457.23        45.95 o                         
   0   6   3        356.93        399.60        11.43 o                         
   1   6   3       1153.28       1113.17        21.93 o                         
   2   6   3       6017.54       5797.32        77.23 o                         
   3   6   3       5163.42       5152.41        45.13 o                         
   4   6   3       2828.23       2832.41        38.37 o                         
   5   6   3       2495.09       2424.08        33.46 o                         
   6   6   3       1934.78       1899.82        29.61 o                         
   7   6   3        281.37        333.12        21.08 o                         
   8   6   3       5588.23       5505.07       117.49 o                         
   9   6   3          1.35         11.96         8.96 o                         
  10   6   3          0.25        -15.86        14.36 o                         
 -10   7   3         72.99         68.59        13.51 o                         
  -9   7   3       3947.86       4118.94        89.39 o                         
  -8   7   3          0.36          6.93         8.67 o                         
  -7   7   3         16.57         16.61         7.82 o                         
  -6   7   3       6747.51       6747.02        81.69 o                         
  -5   7   3       3166.43       3279.68        56.43 o                         
  -4   7   3       1409.24       1359.91        49.04 o                         
  -3   7   3        271.56        285.46        11.61 o                         
  -2   7   3          6.88         66.97         7.49 o                         
  -1   7   3       1200.50       1354.04        26.18 o                         
   0   7   3      14517.82      15255.04       140.32 o                         
   1   7   3         16.24         16.77         3.36 o                         
   2   7   3        270.76        274.28        10.00 o                         
   3   7   3       1683.55       1439.59        23.06 o                         
   4   7   3        255.23        244.41         7.96 o                         
   5   7   3       4761.81       4708.00        73.30 o                         
   6   7   3       1294.06       1330.82        32.94 o                         
   7   7   3       1290.95       1269.72        30.28 o                         
   8   7   3          0.76         -9.16        11.23 o                         
   9   7   3         60.51         51.03        11.49 o                         
  10   7   3        495.56        550.44        52.22 o                         
 -10   8   3       1026.71       1054.45        45.04 o                         
  -9   8   3       1208.91       1280.32        48.24 o                         
  -8   8   3       1734.81       1791.51        46.66 o                         
  -7   8   3        328.29        324.12        18.55 o                         
  -6   8   3        474.34        476.50        18.18 o                         
  -5   8   3       5130.27       5280.18        66.71 o                         
  -4   8   3        483.87        576.67        18.23 o                         
  -3   8   3        538.41        573.82        17.08 o                         
  -2   8   3        988.78       1097.87        22.53 o                         
  -1   8   3       5432.67       5353.63        68.10 o                         
   0   8   3       5753.29       6134.31        65.23 o                         
   1   8   3       2776.99       2982.63        37.92 o                         
   2   8   3      11097.02      10895.37       109.27 o                         
   3   8   3       7487.44       7371.45        71.66 o                         
   4   8   3       9828.89       9427.25        92.93 o                         
   5   8   3       2370.50       2294.71        33.09 o                         
   6   8   3       1547.45       1510.14        27.45 o                         
   7   8   3        613.69        588.16        17.20 o                         
   8   8   3       4051.03       4169.53        95.29 o                         
   9   8   3        174.90        158.89        28.41 o                         
  10   8   3         36.87         26.96        35.19 o                         
 -10   9   3        381.47        402.57        27.74 o                         
  -9   9   3       1434.27       1506.70        44.84 o                         
  -8   9   3        450.35        438.27        23.02 o                         
  -7   9   3        453.21        420.36        19.66 o                         
  -6   9   3       1549.07       1640.76        37.81 o                         
  -5   9   3        237.68        201.75        10.08 o                         
  -4   9   3       7280.33       7521.09        79.13 o                         
  -3   9   3       5617.48       5537.32        64.01 o                         
  -2   9   3        965.14        884.48        19.12 o                         
  -1   9   3        793.73        659.97        17.08 o                         
   0   9   3       6161.37       5990.19        61.24 o                         
   1   9   3       1076.82       1115.60        19.82 o                         
   2   9   3       1390.47       1343.14        23.95 o                         
   3   9   3       3784.47       3620.48        49.15 o                         
   4   9   3        956.26        835.86        78.57 o                         
   5   9   3        145.47        152.33         7.90 o                         
   6   9   3       2118.35       2051.43        35.98 o                         
   7   9   3        385.46        381.60        15.53 o                         
   8   9   3        417.97        386.29        24.16 o                         
   9   9   3        451.41        512.22       107.66 o                         
  10   9   3        158.75        248.63        49.00 o                         
 -10  10   3         48.33         48.99        14.85 o                         
  -9  10   3         62.24         52.57        11.93 o                         
  -8  10   3        240.78        226.85        17.01 o                         
  -7  10   3       2078.07       2012.89        40.54 o                         
  -6  10   3       5118.90       5060.50        71.11 o                         
  -5  10   3        123.71        100.63         7.90 o                         
  -4  10   3       2760.71       2638.72        35.51 o                         
  -3  10   3        639.16        616.25        17.55 o                         
  -2  10   3       1301.90       1062.18        21.83 o                         
  -1  10   3        769.10        672.15        16.38 o                         
   0  10   3         76.33         69.53         5.23 o                         
   1  10   3       5736.75       6200.83        68.47 o                         
   2  10   3       1472.70       1539.77        28.99 o                         
   3  10   3       1183.36       1175.16        24.47 o                         
   4  10   3        108.20        100.17         9.65 o                         
   5  10   3        370.85        404.13        15.69 o                         
   6  10   3        640.63        648.76        17.46 o                         
   7  10   3        351.88        346.61        17.29 o                         
   8  10   3        572.79        578.34        42.93 o                         
   9  10   3        134.06        206.22        31.98 o                         
  10  10   3       1012.46       1160.48        77.27 o                         
 -10  11   3       1811.94       1939.86       104.89 o                         
  -9  11   3        227.14        225.56        18.27 o                         
  -8  11   3        683.97        682.42        29.73 o                         
  -7  11   3       1469.69       1420.69        33.84 o                         
  -6  11   3       1394.73       1431.21        36.86 o                         
  -5  11   3       3154.98       3261.51        44.76 o                         
  -4  11   3        743.39        781.42        18.34 o                         
  -3  11   3       8669.95       8108.62        83.03 o                         
  -2  11   3       1642.34       1652.79        31.32 o                         
  -1  11   3       3663.71       3590.17        46.16 o                         
   0  11   3       2798.73       2508.06        38.76 o                         
   1  11   3      11662.39      12208.05       115.78 o                         
   2  11   3        915.95        873.06        20.83 o                         
   3  11   3       7106.78       6876.53        77.36 o                         
   4  11   3       2920.01       2807.86        49.58 o                         
   5  11   3       2226.61       2143.53        37.23 o                         
   6  11   3       1866.85       1801.68        42.00 o                         
   7  11   3       5384.90       5194.66        61.20 o                         
   8  11   3         69.80         80.51        15.39 o                         
   9  11   3       2193.03       2287.07       191.71 o                         
  10  11   3       1648.19       1827.21       146.35 o                         
 -10  12   3        489.72        510.67        47.44 o                         
  -9  12   3         56.56         56.59        10.21 o                         
  -8  12   3        832.19        844.00        34.23 o                         
  -7  12   3       2085.31       2153.28        38.21 o                         
  -6  12   3        668.02        660.31        23.77 o                         
  -5  12   3        491.12        528.33        18.71 o                         
  -4  12   3       3581.45       3449.44        43.72 o                         
  -3  12   3          5.09         16.50         4.04 o                         
  -2  12   3       7463.29       7338.17        85.85 o                         
  -1  12   3         22.96         12.13         4.35 o                         
   0  12   3        535.87        550.53        14.72 o                         
   1  12   3       7985.57       8148.74        80.38 o                         
   2  12   3       5584.55       5625.91        59.69 o                         
   3  12   3       1030.87        937.92        21.55 o                         
   4  12   3         97.03         85.25         7.55 o                         
   5  12   3       2248.66       2005.15        37.00 o                         
   6  12   3        152.11        172.34        10.93 o                         
   7  12   3        214.09        249.34        20.46 o                         
   8  12   3         20.45         29.07        11.38 o                         
   9  12   3          3.34          4.55        12.71 o                         
  -9  13   3        177.44        183.81        17.18 o                         
  -8  13   3        152.22        149.62        15.18 o                         
  -7  13   3        410.38        396.13        17.59 o                         
  -6  13   3        142.88        121.17        12.70 o                         
  -5  13   3        117.01         77.92        17.58 o                         
  -4  13   3         91.27         77.63         6.62 o                         
  -3  13   3         54.69         40.65         5.43 o                         
  -2  13   3       1313.88       1315.44        27.19 o                         
  -1  13   3       2730.55       2667.98        35.92 o                         
   0  13   3         69.40         53.37         7.98 o                         
   1  13   3      10958.25      10980.77       103.66 o                         
   2  13   3         13.29         25.71         5.20 o                         
   3  13   3       5506.01       5582.20        63.76 o                         
   4  13   3        162.36        165.12        10.29 o                         
   5  13   3        682.22        685.71        21.31 o                         
   6  13   3       3910.92       3743.63        56.49 o                         
   7  13   3       1296.09       1299.48        45.95 o                         
   8  13   3          0.10         11.91        14.66 o                         
   9  13   3         95.69         81.57        19.56 o                         
  -9  14   3        861.98        851.17        36.45 o                         
  -8  14   3       6238.92       6064.22       136.16 o                         
  -7  14   3       2889.83       2816.48        53.74 o                         
  -6  14   3        252.68        281.51        19.12 o                         
  -5  14   3       1824.63       1778.42        37.77 o                         
  -4  14   3       1396.21       1445.82        34.16 o                         
  -3  14   3        274.40        262.64        15.60 o                         
  -2  14   3       1931.45       1752.56        29.70 o                         
  -1  14   3      10667.14      10495.05       102.22 o                         
   0  14   3          9.03         12.19         4.22 o                         
   1  14   3       7741.17       7653.85        71.84 o                         
   2  14   3      13607.42      13728.27       111.67 o                         
   3  14   3        594.54        551.49        17.46 o                         
   4  14   3        870.66        812.44        23.30 o                         
   5  14   3       5129.27       4768.38        66.19 o                         
   6  14   3        295.25        279.72        15.57 o                         
   7  14   3        666.08        675.73        39.96 o                         
   8  14   3        103.77        103.46        21.24 o                         
   9  14   3        171.78        136.14        20.40 o                         
  -9  15   3        149.35        128.66        25.46 o                         
  -8  15   3          0.38         -7.43         8.18 o                         
  -7  15   3         90.67         77.96        12.25 o                         
  -6  15   3         35.75         14.90         8.18 o                         
  -5  15   3        135.03        125.88        12.16 o                         
  -4  15   3         16.20          5.39         4.38 o                         
  -3  15   3       1340.79       1360.36        33.57 o                         
  -2  15   3        999.53        912.46        23.44 o                         
  -1  15   3       1494.35       1561.25        28.60 o                         
   0  15   3        884.28        986.71        20.59 o                         
   1  15   3        102.67        105.44         7.03 o                         
   2  15   3          0.72          4.24         2.99 o                         
   3  15   3        453.75        522.41        17.93 o                         
   4  15   3       1104.08       1128.26        28.54 o                         
   5  15   3        100.87        116.80        10.59 o                         
   6  15   3        390.52        356.54        23.99 o                         
   7  15   3        682.19        687.64        40.85 o                         
   8  15   3         84.49         79.11        15.98 o                         
   9  15   3         92.39        101.80        23.51 o                         
  -9  16   3       1092.79       1067.27        69.57 o                         
  -8  16   3        331.86        344.00        27.51 o                         
  -7  16   3         72.63         41.83         8.67 o                         
  -6  16   3        782.34        765.59        32.44 o                         
  -5  16   3       1400.12       1450.30        49.16 o                         
  -4  16   3        374.09        454.72        27.03 o                         
  -3  16   3          0.97         -7.01         7.36 o                         
  -2  16   3       1379.16       1359.88        31.69 o                         
  -1  16   3       7480.84       7427.83        76.45 o                         
   0  16   3        864.47        896.06        25.03 o                         
   1  16   3       2128.96       2178.28        34.39 o                         
   2  16   3        769.24        779.36        19.75 o                         
   3  16   3       1786.55       1686.97        40.33 o                         
   4  16   3       1458.32       1390.16        35.31 o                         
   5  16   3       1910.19       1879.41        42.87 o                         
   6  16   3        777.21        790.85        31.49 o                         
   7  16   3        258.82        249.25        25.55 o                         
   8  16   3       4090.08       4078.40       112.51 o                         
  -8  17   3          3.09         -4.59        11.49 o                         
  -7  17   3         33.74          8.16         9.28 o                         
  -6  17   3       1467.39       1435.55        52.03 o                         
  -5  17   3        737.90        818.71        37.23 o                         
  -4  17   3       1375.69       1424.32        48.17 o                         
  -3  17   3       6775.44       6997.54       175.07 o                         
  -2  17   3       2085.88       1988.58        50.94 o                         
  -1  17   3       1870.01       1834.61        35.77 o                         
   0  17   3       8489.15       8716.96        96.71 o                         
   1  17   3        728.77        787.70        22.22 o                         
   2  17   3         44.71         33.25         6.97 o                         
   3  17   3        263.84        229.15        15.03 o                         
   4  17   3        136.94        112.90        10.64 o                         
   5  17   3       2457.10       2411.61        56.22 o                         
   6  17   3         25.26         13.20         8.55 o                         
   7  17   3       2072.95       1857.23        70.33 o                         
   8  17   3          1.14         19.12        13.26 o                         
  -8  18   3        148.13        135.05        18.07 o                         
  -7  18   3        145.89        174.38        22.42 o                         
  -6  18   3         85.29         97.85        18.58 o                         
  -5  18   3          6.99         12.34        11.88 o                         
  -4  18   3         47.30         21.75        12.40 o                         
  -3  18   3        188.37        172.01        23.66 o                         
  -2  18   3        174.48        156.27        12.81 o                         
  -1  18   3          3.80          0.05         5.23 o                         
   0  18   3       3076.57       3087.16        49.38 o                         
   1  18   3        413.05        429.26        17.33 o                         
   2  18   3        889.30        911.95        24.39 o                         
   3  18   3        608.39        609.12        30.05 o                         
   4  18   3        271.83        288.31        18.51 o                         
   5  18   3        111.40        130.54        15.68 o                         
   6  18   3       1399.86       1365.71        74.24 o                         
   7  18   3         43.88         49.90        13.07 o                         
   8  18   3        913.16        989.43        83.26 o                         
  -8  19   3         13.62         10.30        16.76 o                         
  -7  19   3       1837.19       1943.19        80.58 o                         
  -6  19   3       2275.79       2396.09        83.27 o                         
  -5  19   3         54.13         55.60        14.56 o                         
  -4  19   3       3658.03       3660.41       121.93 o                         
  -3  19   3       2193.14       2233.30        65.35 o                         
  -2  19   3       1673.20       1658.31        38.50 o                         
  -1  19   3        184.11        182.09        11.56 o                         
   0  19   3       3284.49       3257.76        52.14 o                         
   1  19   3        713.58        691.04        23.53 o                         
   2  19   3        576.98        606.40        20.24 o                         
   3  19   3       4597.07       4394.96        91.67 o                         
   4  19   3        170.28        138.88        17.31 o                         
   5  19   3       1510.94       1473.87        50.70 o                         
   6  19   3       2338.80       2425.49        67.88 o                         
   7  19   3         54.54         22.57        14.74 o                         
  -7  20   3        140.59        146.08        24.61 o                         
  -6  20   3        175.55        203.82        24.62 o                         
  -5  20   3        310.03        292.44        33.39 o                         
  -4  20   3        110.19        133.13        18.91 o                         
  -3  20   3         14.55         13.48         7.69 o                         
  -2  20   3         87.46        105.63        10.31 o                         
  -1  20   3          2.15         -1.77         4.55 o                         
   0  20   3       1172.39       1144.26        29.46 o                         
   1  20   3        115.48        134.69        11.32 o                         
   2  20   3       1299.01       1257.28        31.07 o                         
   3  20   3        275.42        240.09        18.26 o                         
   4  20   3        120.86        112.39        16.62 o                         
   5  20   3          7.63          7.70         8.42 o                         
   6  20   3         48.92         77.17        16.25 o                         
   7  20   3        453.13        325.15        36.58 o                         
  -7  21   3        441.51        437.50        37.73 o                         
  -6  21   3        318.86        354.71        41.29 o                         
  -5  21   3         10.80         20.56        10.88 o                         
  -4  21   3          6.23          1.96        12.35 o                         
  -3  21   3        724.31        786.12        43.81 o                         
  -2  21   3        321.98        339.29        25.09 o                         
  -1  21   3          1.50          5.77         5.00 o                         
   0  21   3        149.56        151.85        11.38 o                         
   1  21   3       2618.30       2722.49        48.77 o                         
   2  21   3        699.16        691.35        22.83 o                         
   3  21   3         59.05         64.26        11.33 o                         
   4  21   3        172.68        151.63        19.25 o                         
   5  21   3        773.35        802.20        38.80 o                         
   6  21   3       2717.32       2557.56        86.23 o                         
  -6  22   3        360.25        352.58        33.24 o                         
  -5  22   3        622.23        580.32        41.04 o                         
  -4  22   3       2117.20       2067.95        77.94 o                         
  -3  22   3         30.67         14.52         9.37 o                         
  -2  22   3       4073.64       4250.95        81.38 o                         
  -1  22   3        399.21        385.45        19.61 o                         
   0  22   3        171.03        182.47        14.90 o                         
   1  22   3        593.31        584.29        21.52 o                         
   2  22   3         88.08         89.31        12.11 o                         
   3  22   3        590.13        587.68        29.43 o                         
   4  22   3          6.40          9.72        11.73 o                         
   5  22   3        446.12        432.39        32.44 o                         
   6  22   3         68.11        102.29        50.22 o                         
  -6  23   3        273.66        270.56        30.04 o                         
  -5  23   3          6.68          4.71        16.35 o                         
  -4  23   3        739.99        800.38        47.33 o                         
  -3  23   3          6.92          6.31         9.01 o                         
  -2  23   3         67.59         97.84        12.85 o                         
  -1  23   3          0.04          0.44         5.42 o                         
   0  23   3        828.29        798.07        26.80 o                         
   1  23   3         51.64         47.38         8.77 o                         
   2  23   3         79.21         72.29        11.14 o                         
   3  23   3        624.78        643.81        31.72 o                         
   4  23   3        153.06        136.48        17.01 o                         
   5  23   3        108.89         95.07        25.71 o                         
  -5  24   3        602.19        696.73        55.44 o                         
  -4  24   3        449.39        481.68        37.66 o                         
  -3  24   3        663.24        684.07        36.78 o                         
  -2  24   3        963.88        992.22        36.47 o                         
  -1  24   3        331.39        341.28        19.42 o                         
   0  24   3          0.69          0.67         5.39 o                         
   1  24   3       1072.29       1047.90        36.00 o                         
   2  24   3        473.67        486.84        27.73 o                         
   3  24   3         59.82         44.12         9.57 o                         
   4  24   3        768.61        744.12        38.46 o                         
   5  24   3         46.35         12.86         9.95 o                         
  -4  25   3        149.83        151.40        29.93 o                         
  -3  25   3        573.34        683.72        37.83 o                         
  -2  25   3          5.78         12.58         8.67 o                         
  -1  25   3        426.13        406.43        21.44 o                         
   0  25   3         16.70          3.01         7.14 o                         
   1  25   3          5.16         -3.00         7.26 o                         
   2  25   3        354.88        347.22        24.08 o                         
   3  25   3        328.15        305.78        22.62 o                         
   4  25   3        300.72        313.63        28.99 o                         
  -3  26   3        118.32        142.87        23.95 o                         
  -2  26   3       1177.89       1186.97        49.38 o                         
  -1  26   3         40.71         38.71        13.15 o                         
   0  26   3          0.30         -3.17         6.87 o                         
   1  26   3         88.79         75.14        12.65 o                         
   2  26   3          1.11          9.58        10.94 o                         
   3  26   3        773.54        740.62        40.36 o                         
  -1  27   3        127.61        132.61        21.35 o                         
   0  27   3        495.22        464.39        30.36 o                         
   1  27   3        185.27        166.66        19.47 o                         
 -11   0   4        657.60        610.81        53.53 o                         
 -10   0   4       1345.57       1385.19        76.41 o                         
  -9   0   4        537.80        542.53        40.37 o                         
  -8   0   4       2857.32       2834.70        93.20 o                         
  -7   0   4        157.38        143.49        27.18 o                         
  -6   0   4         13.90         12.54         7.87 o                         
  -5   0   4      13831.19      13611.12       241.62 o                         
  -4   0   4       3210.13       3507.71       162.66 o                         
  -3   0   4         12.28         20.38         4.94 o                         
  -2   0   4         44.23         54.69         6.47 o                         
  -1   0   4      20378.77      21259.69       517.53 o                         
   0   0   4        554.77        518.34        14.29 o                         
   1   0   4      11585.07      11655.54       358.59 o                         
   2   0   4       7884.76       8642.14       122.22 o                         
   3   0   4          0.41          2.23         8.15 o                         
   4   0   4      24895.85      26163.19       333.71 o                         
   5   0   4       6978.37       7750.32       214.60 o                         
   6   0   4         10.56          8.28         7.72 o                         
   7   0   4       4334.29       4518.69       117.31 o                         
   8   0   4       5917.89       6269.88       154.37 o                         
   9   0   4       3809.56       4020.78       206.94 o                         
  10   0   4        453.41        387.06        40.25 o                         
 -11   1   4         13.92        -10.85        12.00 o                         
 -10   1   4       3248.72       3337.40        73.40 o                         
  -9   1   4       4432.32       4286.60       129.49 o                         
  -8   1   4        527.61        449.78        27.44 o                         
  -7   1   4       4746.86       4654.74        84.39 o                         
  -6   1   4       6344.00       6404.22        81.98 o                         
  -5   1   4       2684.48       2763.30        42.02 o                         
  -4   1   4       5285.07       4755.86        49.59 o                         
  -3   1   4       3081.11       2952.29        45.68 o                         
  -2   1   4        225.61        230.72        11.00 o                         
  -1   1   4      44422.04      45418.53       406.44 o                         
   0   1   4       2420.33       2753.65        27.66 o                         
   1   1   4       2712.93       2789.43        36.41 o                         
   2   1   4      10649.60      11407.27       100.21 o                         
   3   1   4       8296.65       8301.83        86.01 o                         
   4   1   4       2735.60       2749.00        40.00 o                         
   5   1   4        239.90        288.51        18.01 o                         
   6   1   4       1463.88       1401.02        32.80 o                         
   7   1   4       4719.28       4973.71        82.01 o                         
   8   1   4          8.54         13.98         5.29 o                         
   9   1   4       3065.86       3059.95        89.26 o                         
  10   1   4        571.71        562.69        34.71 o                         
 -11   2   4        366.87        351.43        28.49 o                         
 -10   2   4        716.71        719.54        32.18 o                         
  -9   2   4        261.13        272.80        19.82 o                         
  -8   2   4       2414.92       2220.65        56.33 o                         
  -7   2   4        226.99        221.81        17.14 o                         
  -6   2   4       1359.14       1357.52        30.43 o                         
  -5   2   4       3039.33       3053.90        43.72 o                         
  -4   2   4        762.89        788.19        17.61 o                         
  -3   2   4        231.66        242.91         8.16 o                         
  -2   2   4         47.50         54.84         3.54 o                         
  -1   2   4      16441.87      16819.00       137.71 o                         
   0   2   4        300.83        330.38         8.72 o                         
   1   2   4         22.08         46.14         2.92 o                         
   2   2   4         37.39         88.28         4.32 o                         
   3   2   4         46.13         79.15         4.74 o                         
   4   2   4       9520.79       9220.03        82.20 o                         
   5   2   4        736.45        688.34        20.02 o                         
   6   2   4         32.97         43.17         7.53 o                         
   7   2   4       1531.30       1632.58        37.27 o                         
   8   2   4       1947.05       1809.15        73.69 o                         
   9   2   4         80.06         82.44        15.93 o                         
  10   2   4         54.63         42.86        12.18 o                         
 -11   3   4         93.99        105.49        16.62 o                         
 -10   3   4       1515.67       1409.40        49.57 o                         
  -9   3   4       1054.19       1000.66        38.15 o                         
  -8   3   4          5.98         12.39         8.64 o                         
  -7   3   4       2714.76       2759.40        58.57 o                         
  -6   3   4        270.62        264.32        13.47 o                         
  -5   3   4        358.94        334.68        12.51 o                         
  -4   3   4       2225.21       2478.89        49.46 o                         
  -3   3   4        571.70        482.40        13.62 o                         
  -2   3   4        634.08        634.67        15.44 o                         
  -1   3   4       2506.44       2679.63        46.90 o                         
   0   3   4      11824.93      12235.66       125.87 o                         
   1   3   4       3419.26       3448.52        55.50 o                         
   2   3   4       5264.44       5168.91        59.70 o                         
   3   3   4       2418.29       2410.41        27.33 o                         
   4   3   4        108.13        141.80         6.27 o                         
   5   3   4       5559.73       5573.98        63.39 o                         
   6   3   4       2188.24       2298.95        38.64 o                         
   7   3   4        356.94        337.10        15.27 o                         
   8   3   4         36.31         51.00        11.72 o                         
   9   3   4        949.40       1021.84        48.29 o                         
  10   3   4        356.77        365.66        34.67 o                         
 -11   4   4       3232.59       3441.76       114.33 o                         
 -10   4   4         28.40         22.87         8.82 o                         
  -9   4   4        180.41        177.33        14.99 o                         
  -8   4   4       7795.11       7369.35       121.94 o                         
  -7   4   4         12.84         -4.24         8.95 o                         
  -6   4   4      10181.53      10299.26       115.73 o                         
  -5   4   4       3915.66       4057.86        54.08 o                         
  -4   4   4         16.08          8.72         5.19 o                         
  -3   4   4        547.73        451.11        14.27 o                         
  -2   4   4      11609.73      11818.96       140.07 o                         
  -1   4   4         42.27         47.93         5.14 o                         
   0   4   4       1812.36       1810.72        27.66 o                         
   1   4   4       4413.15       4267.70        50.96 o                         
   2   4   4        321.06        280.10         6.53 o                         
   3   4   4       1049.70       1090.11        16.63 o                         
   4   4   4       2429.93       2521.45        33.01 o                         
   5   4   4      10378.22      10689.47       143.34 o                         
   6   4   4        230.54        236.48         9.48 o                         
   7   4   4        601.02        591.38        27.10 o                         
   8   4   4       1539.83       1565.36        56.69 o                         
   9   4   4       5017.31       5091.03       146.86 o                         
  10   4   4        383.65        397.45        44.08 o                         
 -11   5   4        681.13        747.24        46.35 o                         
 -10   5   4        348.31        336.32        27.97 o                         
  -9   5   4         79.88         66.85         8.99 o                         
  -8   5   4       1062.38       1037.17        38.61 o                         
  -7   5   4         16.21         18.20         6.88 o                         
  -6   5   4       1348.83       1416.03        25.75 o                         
  -5   5   4       3939.69       4086.70        55.25 o                         
  -4   5   4        264.68        278.30        13.10 o                         
  -3   5   4        387.13        255.31        10.47 o                         
  -2   5   4       2096.50       2153.62        39.91 o                         
  -1   5   4       1317.95       1369.00        26.34 o                         
   0   5   4       3133.99       3314.58        42.73 o                         
   1   5   4         10.91         20.25         2.07 o                         
   2   5   4       2751.81       2601.19        27.25 o                         
   3   5   4        661.16        653.71        11.91 o                         
   4   5   4        860.98        811.48        14.25 o                         
   5   5   4       1359.59       1316.54        25.39 o                         
   6   5   4        529.03        529.90        15.97 o                         
   7   5   4        303.35        311.38        19.42 o                         
   8   5   4       3447.86       3480.41        88.98 o                         
   9   5   4       1978.94       2063.40        68.72 o                         
  10   5   4         41.89         78.28        22.23 o                         
 -11   6   4       1229.45       1280.01        72.23 o                         
 -10   6   4        185.74        198.31        21.14 o                         
  -9   6   4        660.41        653.51        28.70 o                         
  -8   6   4       1730.73       1649.56        50.64 o                         
  -7   6   4       1342.76       1281.62        47.34 o                         
  -6   6   4       1321.53       1333.81        27.58 o                         
  -5   6   4       6927.14       7180.47       106.22 o                         
  -4   6   4        901.40        737.76        20.28 o                         
  -3   6   4        506.99        327.61        11.29 o                         
  -2   6   4      10004.78      10037.88       168.48 o                         
  -1   6   4       8461.20       8984.30        90.71 o                         
   0   6   4        656.51        685.53        17.00 o                         
   1   6   4         59.91         51.09         3.56 o                         
   2   6   4       1400.03       1581.56        20.42 o                         
   3   6   4        186.24        160.86         7.51 o                         
   4   6   4        252.09        268.00         8.06 o                         
   5   6   4       4132.45       4130.96        44.81 o                         
   6   6   4        402.80        403.96        16.43 o                         
   7   6   4        346.52        343.70        15.96 o                         
   8   6   4       1055.17       1127.77        47.31 o                         
   9   6   4         81.78        102.47        15.37 o                         
  10   6   4       2151.08       2323.25       109.82 o                         
 -10   7   4        293.68        301.82        23.72 o                         
  -9   7   4        462.11        469.66        28.10 o                         
  -8   7   4        826.84        846.33        42.93 o                         
  -7   7   4         10.04          6.70         8.25 o                         
  -6   7   4       2129.83       2115.81        37.96 o                         
  -5   7   4         71.78         92.01         8.80 o                         
  -4   7   4       2656.37       2441.61        40.19 o                         
  -3   7   4       3622.34       3696.90        67.30 o                         
  -2   7   4        369.33        357.10        15.36 o                         
  -1   7   4       3520.32       3512.81        48.69 o                         
   0   7   4      10710.35      11110.68       102.19 o                         
   1   7   4        139.62        119.64         6.37 o                         
   2   7   4        209.22        277.08         8.70 o                         
   3   7   4       5894.94       5937.02        56.53 o                         
   4   7   4        597.32        516.51        11.22 o                         
   5   7   4        501.45        511.29        13.72 o                         
   6   7   4       4550.11       4553.27        55.19 o                         
   7   7   4       2314.24       2291.36        51.05 o                         
   8   7   4        354.63        374.63        27.57 o                         
   9   7   4       1174.10       1190.22        73.58 o                         
  10   7   4        269.71        222.80        34.03 o                         
 -10   8   4         92.59         79.51        13.87 o                         
  -9   8   4        346.71        369.27        22.32 o                         
  -8   8   4        663.87        756.49        29.99 o                         
  -7   8   4          5.18          4.48         7.86 o                         
  -6   8   4         30.30         18.66         6.21 o                         
  -5   8   4         14.51         15.59         5.89 o                         
  -4   8   4          0.26         -5.23         4.10 o                         
  -3   8   4       1812.72       2140.68        39.43 o                         
  -2   8   4        594.27        699.23        17.93 o                         
  -1   8   4         68.12         55.43         6.26 o                         
   0   8   4       4881.31       5180.37        54.65 o                         
   1   8   4          3.13         14.80         3.71 o                         
   2   8   4        547.21        506.50        13.19 o                         
   3   8   4       2285.91       2146.38        31.98 o                         
   4   8   4       2945.93       2757.67        43.91 o                         
   5   8   4       5414.80       5238.19        59.50 o                         
   6   8   4       1920.87       1946.85        31.37 o                         
   7   8   4        372.32        394.89        17.27 o                         
   8   8   4        407.28        406.06        25.63 o                         
   9   8   4       1006.94       1038.73        69.33 o                         
  10   8   4        128.38        132.48        78.47 o                         
 -10   9   4       2507.11       2554.64        72.16 o                         
  -9   9   4       1140.54       1321.57        42.41 o                         
  -8   9   4        705.87        668.38        28.94 o                         
  -7   9   4       1733.55       1739.00        55.73 o                         
  -6   9   4       3376.91       3242.28        51.49 o                         
  -5   9   4        430.49        359.03        13.46 o                         
  -4   9   4         70.46        102.04         9.18 o                         
  -3   9   4        458.51        464.79        17.70 o                         
  -2   9   4        946.34        868.27        20.87 o                         
  -1   9   4         70.49        107.65         7.50 o                         
   0   9   4       5770.45       5775.89        64.13 o                         
   1   9   4        917.13        952.54        18.29 o                         
   2   9   4       2013.85       2236.52        50.45 o                         
   3   9   4       3832.75       3541.07        40.03 o                         
   4   9   4       1829.41       1835.30        38.22 o                         
   5   9   4        503.37        506.24        18.38 o                         
   6   9   4         82.86         60.73         8.92 o                         
   7   9   4         81.91         90.00         7.22 o                         
   8   9   4          0.14         -5.77         6.29 o                         
   9   9   4         58.09         60.49        26.40 o                         
  10   9   4       1015.54       1128.63        99.64 o                         
 -10  10   4        210.44        177.77        24.32 o                         
  -9  10   4        301.58        295.98        20.46 o                         
  -8  10   4         16.81         21.24         7.36 o                         
  -7  10   4         46.18         29.85         3.46 o                         
  -6  10   4        529.34        561.39        20.07 o                         
  -5  10   4        170.38        198.88        10.86 o                         
  -4  10   4        693.38        766.50        18.92 o                         
  -3  10   4       1194.28       1059.30        26.12 o                         
  -2  10   4        332.97        452.20        15.21 o                         
  -1  10   4       3210.44       3061.88        45.03 o                         
   0  10   4       1342.41       1393.69        20.99 o                         
   1  10   4       5010.41       5408.61        56.21 o                         
   2  10   4       1643.87       1557.45        29.14 o                         
   3  10   4          0.15          3.39         3.73 o                         
   4  10   4       4054.95       3749.19        77.47 o                         
   5  10   4        188.55        161.54        10.35 o                         
   6  10   4       1892.47       1921.22        42.06 o                         
   7  10   4        145.11        142.61         8.79 o                         
   8  10   4          1.95         27.82        15.41 o                         
   9  10   4       1267.60       1330.53        79.11 o                         
  10  10   4          2.09         19.60        22.60 o                         
 -10  11   4        269.14        273.71        40.42 o                         
  -9  11   4        156.65        135.40        14.40 o                         
  -8  11   4          0.19         -5.22         6.23 o                         
  -7  11   4         29.97         25.95         5.04 o                         
  -6  11   4        121.12        124.54         9.44 o                         
  -5  11   4        220.13        206.92        12.08 o                         
  -4  11   4       1479.65       1536.24        29.04 o                         
  -3  11   4         26.64         16.57         3.97 o                         
  -2  11   4       1049.80       1027.18        24.58 o                         
  -1  11   4       2149.11       2214.12        36.35 o                         
   0  11   4       3829.30       3907.61        45.16 o                         
   1  11   4        324.78        238.39         9.24 o                         
   2  11   4        866.12        855.01        20.59 o                         
   3  11   4       2338.53       2326.54        33.64 o                         
   4  11   4        600.91        588.97        17.74 o                         
   5  11   4          1.87         -1.17         4.26 o                         
   6  11   4          6.90         10.06         4.04 o                         
   7  11   4        693.39        678.00        31.08 o                         
   8  11   4        494.08        480.03        49.32 o                         
   9  11   4         65.30         49.10        26.54 o                         
 -10  12   4         16.10         -2.15        16.88 o                         
  -9  12   4         91.20         71.72        18.34 o                         
  -8  12   4          2.60        -14.09         9.39 o                         
  -7  12   4        866.97        907.53        29.59 o                         
  -6  12   4        516.39        517.60        20.03 o                         
  -5  12   4       1085.50       1051.47        27.22 o                         
  -4  12   4       1745.72       1690.05        33.58 o                         
  -3  12   4        116.32        167.65         9.99 o                         
  -2  12   4       1130.87       1084.03        26.82 o                         
  -1  12   4          6.41          3.55         4.38 o                         
   0  12   4        999.77        988.24        19.26 o                         
   1  12   4         29.75         37.10         5.04 o                         
   2  12   4         66.58         59.06         6.14 o                         
   3  12   4       1461.63       1309.84        29.85 o                         
   4  12   4          0.08         -1.29         5.12 o                         
   5  12   4       2589.35       2463.07        41.78 o                         
   6  12   4         22.39         17.18         5.13 o                         
   7  12   4       2131.70       2107.04        57.99 o                         
   8  12   4        144.03        161.12        20.23 o                         
   9  12   4        161.78        174.34        41.42 o                         
  -9  13   4        220.12        234.69        19.12 o                         
  -8  13   4        195.58        166.31        15.73 o                         
  -7  13   4        189.93        169.71        13.04 o                         
  -6  13   4        402.67        411.45        18.15 o                         
  -5  13   4        639.84        526.82        20.77 o                         
  -4  13   4        458.70        429.57        16.84 o                         
  -3  13   4          3.41         -8.59         5.72 o                         
  -2  13   4       1349.41       1332.76        26.05 o                         
  -1  13   4         22.69         36.49         5.52 o                         
   0  13   4       3688.71       3949.78        43.76 o                         
   1  13   4         83.37         75.87         5.76 o                         
   2  13   4        248.13        230.64        10.91 o                         
   3  13   4        271.10        241.61        11.42 o                         
   4  13   4         72.09         82.22         9.32 o                         
   5  13   4        207.18        195.88        11.38 o                         
   6  13   4          0.36          1.18         5.03 o                         
   7  13   4       2007.10       2000.99        86.27 o                         
   8  13   4        509.19        542.23        37.05 o                         
   9  13   4         81.18        120.25        26.60 o                         
  -9  14   4         24.93         14.09         9.03 o                         
  -8  14   4       2278.25       2137.56        71.29 o                         
  -7  14   4         10.72          3.64         7.59 o                         
  -6  14   4       1405.69       1413.71        37.20 o                         
  -5  14   4          8.02          2.28         6.31 o                         
  -4  14   4        222.16        228.35        14.59 o                         
  -3  14   4          1.70         11.14         5.19 o                         
  -2  14   4          5.01         13.47         4.64 o                         
  -1  14   4        857.95        858.06        21.96 o                         
   0  14   4       3079.56       2985.74        37.62 o                         
   1  14   4         87.77        112.08         7.29 o                         
   2  14   4         17.09         23.13         5.21 o                         
   3  14   4         55.35         43.36         6.04 o                         
   4  14   4        714.22        644.33        20.55 o                         
   5  14   4          4.88         -0.15         4.80 o                         
   6  14   4       1320.30       1226.16        30.40 o                         
   7  14   4          1.81         -1.64         8.42 o                         
   8  14   4         19.40          1.46         8.84 o                         
   9  14   4       1933.25       1937.22        91.78 o                         
  -9  15   4         10.50         10.48        14.79 o                         
  -8  15   4         49.81         37.13        10.12 o                         
  -7  15   4         76.08         66.44        10.99 o                         
  -6  15   4       1149.96       1071.69        32.64 o                         
  -5  15   4         50.98         43.57         8.99 o                         
  -4  15   4       2387.72       2457.09        56.68 o                         
  -3  15   4          2.36          2.63         7.16 o                         
  -2  15   4         62.53         67.41         7.27 o                         
  -1  15   4       1512.31       1414.50        24.38 o                         
   0  15   4        275.20        271.13        11.24 o                         
   1  15   4        432.50        389.47        13.24 o                         
   2  15   4       3158.27       3143.42        48.00 o                         
   3  15   4         83.62         82.72         7.53 o                         
   4  15   4        224.00        190.34        11.82 o                         
   5  15   4        877.54        849.74        27.12 o                         
   6  15   4        718.24        655.33        27.00 o                         
   7  15   4       3121.03       3141.79        91.35 o                         
   8  15   4         58.88         39.46        15.00 o                         
  -9  16   4         15.22         -4.19        10.02 o                         
  -8  16   4        530.09        542.75        35.88 o                         
  -7  16   4        577.19        554.75        29.09 o                         
  -6  16   4        949.68        872.49        32.39 o                         
  -5  16   4        836.01        836.95        28.57 o                         
  -4  16   4        321.99        385.57        24.79 o                         
  -3  16   4         82.03         77.62         9.27 o                         
  -2  16   4       4439.91       4295.60        61.40 o                         
  -1  16   4       5607.89       5511.41        59.45 o                         
   0  16   4       3583.61       3648.74        49.44 o                         
   1  16   4        348.40        330.02        13.08 o                         
   2  16   4       3031.70       2923.34        51.11 o                         
   3  16   4       1123.32       1089.69        31.92 o                         
   4  16   4       2672.50       2588.75        50.32 o                         
   5  16   4         82.03         94.50        10.06 o                         
   6  16   4         16.27         11.03         7.62 o                         
   7  16   4         77.20         49.74        13.20 o                         
   8  16   4        375.43        416.95        33.93 o                         
  -8  17   4        227.08        253.63        21.20 o                         
  -7  17   4         41.06         44.45        14.33 o                         
  -6  17   4        767.85        727.10        36.91 o                         
  -5  17   4        887.06        860.14        31.92 o                         
  -4  17   4         30.41         12.62         6.48 o                         
  -3  17   4        406.05        376.52        20.31 o                         
  -2  17   4         13.14          5.10         5.47 o                         
  -1  17   4          0.96          9.41         5.01 o                         
   0  17   4        121.06        147.71         9.99 o                         
   1  17   4        307.09        287.03        13.36 o                         
   2  17   4       1439.74       1456.29        28.82 o                         
   3  17   4         13.11          7.08         7.19 o                         
   4  17   4        282.81        298.52        16.77 o                         
   5  17   4        747.12        689.22        25.74 o                         
   6  17   4         83.45         97.44        14.15 o                         
   7  17   4        155.09        170.04        21.68 o                         
   8  17   4          2.51          0.42        30.47 o                         
  -8  18   4       2202.81       2422.10        76.29 o                         
  -7  18   4          0.82          1.92         8.76 o                         
  -6  18   4        687.87        785.01        39.12 o                         
  -5  18   4         28.27         21.63         9.77 o                         
  -4  18   4        619.76        627.98        27.16 o                         
  -3  18   4        271.13        312.75        19.06 o                         
  -2  18   4       1740.23       1704.58        42.73 o                         
  -1  18   4        832.56        801.25        23.46 o                         
   0  18   4        182.66        197.17        12.10 o                         
   1  18   4       4832.09       4849.35        71.08 o                         
   2  18   4       4351.09       4104.32        59.89 o                         
   3  18   4        213.92        209.50        16.66 o                         
   4  18   4        437.39        431.35        25.72 o                         
   5  18   4        277.88        319.58        23.07 o                         
   6  18   4         17.28         40.74        10.54 o                         
   7  18   4        116.46        130.57        19.50 o                         
   8  18   4        106.80         49.36        20.32 o                         
  -8  19   4        263.16        226.47        49.93 o                         
  -7  19   4        856.80        839.95        50.33 o                         
  -6  19   4        117.82        119.58        19.52 o                         
  -5  19   4          0.37        -10.65         9.52 o                         
  -4  19   4          3.76          3.70        10.39 o                         
  -3  19   4       2731.21       2847.77        91.47 o                         
  -2  19   4         94.42         75.44         9.00 o                         
  -1  19   4       1182.89       1219.80        30.16 o                         
   0  19   4       4618.81       4629.80        64.93 o                         
   1  19   4        494.89        523.95        19.19 o                         
   2  19   4       1205.97       1178.32        26.87 o                         
   3  19   4        383.72        380.47        24.65 o                         
   4  19   4        157.46        176.72        17.40 o                         
   5  19   4       1065.96       1038.45        42.34 o                         
   6  19   4       1635.78       1608.38        54.38 o                         
   7  19   4        414.87        336.37        30.33 o                         
  -7  20   4          5.45         11.09        17.67 o                         
  -6  20   4        431.50        532.79        39.61 o                         
  -5  20   4          7.55         10.91        10.59 o                         
  -4  20   4         78.21         88.86        16.24 o                         
  -3  20   4       1152.15       1200.87        66.62 o                         
  -2  20   4        381.88        393.96        18.95 o                         
  -1  20   4        428.03        416.15        19.50 o                         
   0  20   4         54.11         65.78         9.37 o                         
   1  20   4        329.91        310.54        14.68 o                         
   2  20   4        468.65        460.62        16.01 o                         
   3  20   4        245.60        233.26        18.01 o                         
   4  20   4        116.85        108.22        14.77 o                         
   5  20   4        455.84        410.52        26.97 o                         
   6  20   4         35.09         31.86        13.08 o                         
   7  20   4        189.25        196.00        35.91 o                         
  -7  21   4        555.21        544.30        42.30 o                         
  -6  21   4       1943.06       2201.29        83.87 o                         
  -5  21   4        490.16        497.68        37.70 o                         
  -4  21   4        915.03        921.69        49.35 o                         
  -3  21   4       5018.86       5307.15       129.98 o                         
  -2  21   4        478.19        487.96        21.61 o                         
  -1  21   4       1803.61       1840.91        47.41 o                         
   0  21   4       1630.77       1677.25        39.74 o                         
   1  21   4          0.78         -3.60         3.91 o                         
   2  21   4        560.70        589.34        30.27 o                         
   3  21   4       3495.66       3290.24        72.53 o                         
   4  21   4       2054.15       2050.50        69.21 o                         
   5  21   4         85.30         78.02        14.10 o                         
   6  21   4       1928.53       2003.83        74.92 o                         
  -6  22   4        278.70        247.40        28.89 o                         
  -5  22   4        553.82        554.19        40.15 o                         
  -4  22   4        115.69         94.61        24.02 o                         
  -3  22   4        330.76        391.99        26.87 o                         
  -2  22   4        324.89        346.54        21.04 o                         
  -1  22   4          2.97          6.20         8.03 o                         
   0  22   4       2311.60       2276.42        53.73 o                         
   1  22   4        126.02        114.11         9.47 o                         
   2  22   4         46.98         38.66         9.33 o                         
   3  22   4        378.08        349.75        22.96 o                         
   4  22   4        513.08        510.60        30.56 o                         
   5  22   4         77.41        117.66        17.67 o                         
   6  22   4        118.56        222.32        37.20 o                         
  -6  23   4       1282.51       1491.58       120.32 o                         
  -5  23   4         77.56         88.92        18.20 o                         
  -4  23   4       1431.63       1757.60        98.64 o                         
  -3  23   4        129.17        118.95        16.39 o                         
  -2  23   4        687.02        655.34        29.27 o                         
  -1  23   4        771.80        833.26        32.65 o                         
   0  23   4       1400.85       1426.97        36.13 o                         
   1  23   4        594.21        551.13        25.34 o                         
   2  23   4          5.68          9.94         6.44 o                         
   3  23   4       1613.88       1529.26        49.38 o                         
   4  23   4          8.29         19.16        12.70 o                         
   5  23   4        478.34        532.52        50.12 o                         
  -5  24   4       1093.35       1123.30        70.40 o                         
  -4  24   4          0.87          6.62        10.17 o                         
  -3  24   4        303.54        277.99        23.72 o                         
  -2  24   4        416.40        417.41        27.70 o                         
  -1  24   4       2373.20       2486.06        77.88 o                         
   0  24   4          2.63         -4.30         7.26 o                         
   1  24   4       1167.15       1184.84        43.04 o                         
   2  24   4       1957.12       1992.37        57.60 o                         
   3  24   4        424.26        373.70        24.97 o                         
   4  24   4       2731.55       2705.70        76.03 o                         
  -4  25   4        560.08        598.06        43.18 o                         
  -3  25   4        252.74        241.70        22.36 o                         
  -2  25   4        315.22        328.73        25.50 o                         
  -1  25   4        678.88        753.61        37.84 o                         
   0  25   4         39.68         27.97        10.87 o                         
   1  25   4        348.94        326.55        24.84 o                         
   2  25   4          3.02         -7.60         8.26 o                         
   3  25   4        647.32        632.73        37.11 o                         
   4  25   4         14.62         -3.01         8.45 o                         
  -3  26   4        223.81        216.48        29.07 o                         
  -2  26   4       1355.71       1347.11       102.43 o                         
  -1  26   4       1841.95       1963.27        58.14 o                         
   0  26   4          0.67        -10.65         9.48 o                         
   1  26   4       1626.66       1582.33        52.25 o                         
   2  26   4       1767.70       1832.73        63.81 o                         
   0  27   4          2.54          1.63        11.66 o                         
 -11   1   5         27.08         -4.21        18.36 o                         
 -10   1   5         28.02         30.58         7.90 o                         
  -9   1   5        618.03        667.08        31.89 o                         
  -8   1   5        565.74        511.71        31.15 o                         
  -7   1   5       1571.77       1502.54        43.94 o                         
  -6   1   5        313.37        299.17        13.91 o                         
  -5   1   5       1251.85       1175.65        22.09 o                         
  -4   1   5          3.91          2.56         3.33 o                         
  -3   1   5        883.42        784.67        14.84 o                         
  -2   1   5        512.25        516.87        15.76 o                         
  -1   1   5        534.03        513.74        10.54 o                         
   0   1   5        349.75        334.58         7.36 o                         
   1   1   5       1352.05       1455.68        23.51 o                         
   2   1   5       3482.84       3392.08        39.31 o                         
   3   1   5        738.60        837.69        15.46 o                         
   4   1   5        133.95        132.37         5.91 o                         
   5   1   5         34.67         50.61         6.24 o                         
   6   1   5         57.89         58.68         7.17 o                         
   7   1   5        166.11        129.96        11.92 o                         
   8   1   5        539.40        594.74        36.65 o                         
   9   1   5          0.99         -5.03         9.01 o                         
  10   1   5        724.03        672.28        38.03 o                         
 -11   2   5        103.64        100.23        26.01 o                         
 -10   2   5       1104.45       1184.88        40.35 o                         
  -9   2   5        273.61        273.01        23.42 o                         
  -8   2   5       1212.46       1203.38        41.02 o                         
  -7   2   5       5220.95       4980.32       108.57 o                         
  -6   2   5          9.70          5.86         4.84 o                         
  -5   2   5       1495.12       1271.34        24.98 o                         
  -4   2   5         25.07         23.16         3.75 o                         
  -3   2   5       1284.69       1478.85        21.85 o                         
  -2   2   5        931.45       1038.03        17.07 o                         
  -1   2   5       6186.83       6503.09        60.97 o                         
   0   2   5       1634.66       1732.71        27.91 o                         
   1   2   5        904.84        811.25        17.06 o                         
   2   2   5        280.44        336.94         7.99 o                         
   3   2   5       3609.62       4074.58        41.32 o                         
   4   2   5        184.30        161.46         6.71 o                         
   5   2   5       2095.01       2375.03        36.40 o                         
   6   2   5       2142.35       2056.76        37.58 o                         
   7   2   5         92.91         72.26         8.64 o                         
   8   2   5        155.02        154.37        18.37 o                         
   9   2   5         58.15         53.09        20.73 o                         
  10   2   5       1509.60       1688.29        66.12 o                         
 -11   3   5        256.41        213.31        26.17 o                         
 -10   3   5        432.01        491.26        28.35 o                         
  -9   3   5       1314.76       1311.28        50.61 o                         
  -8   3   5        147.36        138.88        14.78 o                         
  -7   3   5       3443.78       3426.82        68.53 o                         
  -6   3   5        419.03        368.16        13.50 o                         
  -5   3   5       1847.37       1781.15        30.52 o                         
  -4   3   5       1207.22       1067.92        21.42 o                         
  -3   3   5       1914.80       1808.08        29.21 o                         
  -2   3   5       4275.84       4371.60        45.56 o                         
  -1   3   5       1031.16       1081.31        17.23 o                         
   0   3   5       2315.43       2337.91        33.69 o                         
   1   3   5        111.53        110.98         7.25 o                         
   2   3   5         66.31         33.16         2.96 o                         
   3   3   5         43.61         42.01         3.49 o                         
   4   3   5         46.14         37.06         3.71 o                         
   5   3   5          0.75         10.02         5.65 o                         
   6   3   5         37.80         31.35         4.78 o                         
   7   3   5        152.61        205.43        13.02 o                         
   8   3   5        416.29        419.71        29.01 o                         
   9   3   5          0.76         14.54         9.26 o                         
  10   3   5        170.14        100.07        25.15 o                         
 -11   4   5         40.22         37.89        13.26 o                         
 -10   4   5        191.07        185.53        17.56 o                         
  -9   4   5          0.55          1.75         7.88 o                         
  -8   4   5        255.67        243.62        17.57 o                         
  -7   4   5        374.44        378.06        21.07 o                         
  -6   4   5        604.47        613.01        17.53 o                         
  -5   4   5        507.62        500.52        15.49 o                         
  -4   4   5        404.26        444.13        16.28 o                         
  -3   4   5       5917.18       5952.57       124.43 o                         
  -2   4   5       2847.88       2911.78        35.04 o                         
  -1   4   5        712.78        859.24        16.02 o                         
   0   4   5         50.61         51.98         4.90 o                         
   1   4   5         75.15         89.30         4.88 o                         
   2   4   5        325.57        302.61         8.06 o                         
   3   4   5       3450.54       3564.89        44.89 o                         
   4   4   5       2934.38       2902.29        34.42 o                         
   5   4   5       6770.54       6751.90        75.02 o                         
   6   4   5       1879.43       1968.02        30.12 o                         
   7   4   5       3179.05       3204.76        56.74 o                         
   8   4   5        921.22        951.65        49.27 o                         
   9   4   5         10.79          6.21         9.69 o                         
  10   4   5        640.22        681.50        57.39 o                         
 -11   5   5         23.62         10.30        29.76 o                         
 -10   5   5          7.24        -21.76        15.62 o                         
  -9   5   5        844.74        847.08        32.95 o                         
  -8   5   5       1437.16       1404.75        52.57 o                         
  -7   5   5        196.46        220.61        30.18 o                         
  -6   5   5       1724.69       1628.48        32.79 o                         
  -5   5   5       1261.69       1279.95        29.55 o                         
  -4   5   5       2207.55       2096.39        39.22 o                         
  -3   5   5          9.55          3.65         3.08 o                         
  -2   5   5       8666.04       8849.22       119.89 o                         
  -1   5   5          3.66         11.10         2.98 o                         
   0   5   5       2671.41       2909.68        37.71 o                         
   1   5   5        629.87        634.97        12.60 o                         
   2   5   5        266.84        291.24         8.80 o                         
   3   5   5       3889.31       4114.47        45.37 o                         
   4   5   5          1.55          2.94         2.60 o                         
   5   5   5       1248.73       1289.29        32.36 o                         
   6   5   5        482.75        489.24        15.26 o                         
   7   5   5         23.08          7.62         4.87 o                         
   8   5   5       1847.59       2078.63        65.52 o                         
   9   5   5        536.33        526.75        33.64 o                         
  10   5   5        149.69        162.40        29.67 o                         
 -10   6   5        559.14        518.66        31.26 o                         
  -9   6   5        546.96        582.36        27.75 o                         
  -8   6   5        585.91        626.93        35.34 o                         
  -7   6   5       1690.14       1656.84        54.52 o                         
  -6   6   5       1494.26       1541.25        34.68 o                         
  -5   6   5       6139.28       5896.17        82.86 o                         
  -4   6   5         74.60         85.85         8.14 o                         
  -3   6   5       2640.79       2865.38        61.34 o                         
  -2   6   5       9256.27       8786.46       166.45 o                         
  -1   6   5        503.60        473.92        19.15 o                         
   0   6   5       1645.27       1570.92        22.67 o                         
   1   6   5       3090.81       3231.63        35.59 o                         
   2   6   5          1.32         31.11         2.96 o                         
   3   6   5          1.37          6.05         1.95 o                         
   4   6   5       2831.86       2877.04        35.02 o                         
   5   6   5        384.94        366.40        13.59 o                         
   6   6   5        198.13        207.96        10.42 o                         
   7   6   5        124.02        108.95         8.92 o                         
   8   6   5         33.25         34.94         9.97 o                         
   9   6   5          2.67          3.75        15.19 o                         
  10   6   5         11.44         -6.58        15.13 o                         
 -10   7   5       2111.01       2217.32        66.21 o                         
  -9   7   5        912.53        886.28        33.65 o                         
  -8   7   5       7633.75       7780.14       115.50 o                         
  -7   7   5       1013.88        990.13        34.00 o                         
  -6   7   5         21.03         22.90         6.47 o                         
  -5   7   5       2377.37       2325.17        42.92 o                         
  -4   7   5          4.88         14.22         5.08 o                         
  -3   7   5       3176.31       3273.90        96.62 o                         
  -2   7   5        521.35        480.65        16.30 o                         
  -1   7   5       3710.63       3691.94        47.29 o                         
   0   7   5       4512.36       4824.15        50.63 o                         
   1   7   5         61.84         93.13         5.15 o                         
   2   7   5       3300.98       3174.14        33.24 o                         
   3   7   5       3651.75       3543.01        50.13 o                         
   4   7   5       1723.91       1550.29        21.81 o                         
   5   7   5        116.18        132.31        10.21 o                         
   6   7   5        700.66        726.32        28.41 o                         
   7   7   5       1748.40       1785.20        50.35 o                         
   8   7   5       3776.20       4196.63        97.01 o                         
   9   7   5        580.02        700.98        56.75 o                         
  10   7   5        347.54        417.46        46.15 o                         
 -10   8   5         20.49         21.22        15.47 o                         
  -9   8   5       2604.91       2679.59        77.77 o                         
  -8   8   5        120.56        146.57        14.42 o                         
  -7   8   5        203.45        180.39        10.61 o                         
  -6   8   5       1762.26       1771.87        42.48 o                         
  -5   8   5       6664.87       6800.60        74.27 o                         
  -4   8   5        683.39        766.17        22.10 o                         
  -3   8   5          6.14         -1.48         4.14 o                         
  -2   8   5       8630.51       8086.45        88.45 o                         
  -1   8   5       2413.91       2443.47        42.51 o                         
   0   8   5       9970.72       9902.00        90.03 o                         
   1   8   5       7894.33       8268.61        87.16 o                         
   2   8   5        261.09        246.13         7.15 o                         
   3   8   5       3586.04       3313.51        52.43 o                         
   4   8   5        617.87        542.63        14.14 o                         
   5   8   5       3397.45       3358.11        43.95 o                         
   6   8   5        794.89        813.28        19.21 o                         
   7   8   5       1184.56       1213.50        30.97 o                         
   8   8   5        102.93        119.63        14.20 o                         
   9   8   5          0.06        -24.18        42.35 o                         
  10   8   5        207.59        236.20        46.78 o                         
 -10   9   5        534.26        575.91        33.65 o                         
  -9   9   5        352.50        317.83        21.00 o                         
  -8   9   5         31.35         15.79         8.02 o                         
  -7   9   5        102.17         75.97         8.25 o                         
  -6   9   5       1444.59       1488.69        35.73 o                         
  -5   9   5         70.41         68.66         6.67 o                         
  -4   9   5        897.72        825.10        20.65 o                         
  -3   9   5        263.40        328.01        17.34 o                         
  -2   9   5       2422.69       2723.06        35.70 o                         
  -1   9   5       2942.72       2907.69        46.44 o                         
   0   9   5       2736.51       2892.14        35.83 o                         
   1   9   5        985.63       1211.54        23.19 o                         
   2   9   5       2500.00       2618.30        36.02 o                         
   3   9   5       1872.09       1678.82        30.80 o                         
   4   9   5        172.25        151.69         9.00 o                         
   5   9   5       1142.67       1135.61        52.23 o                         
   6   9   5       2600.67       2644.62        33.35 o                         
   7   9   5         11.74         13.86         3.93 o                         
   8   9   5       1409.07       1498.68       203.08 o                         
   9   9   5        752.67        880.17        64.48 o                         
  10   9   5        175.12        195.57        43.49 o                         
 -10  10   5        529.43        563.91        33.60 o                         
  -9  10   5        783.15        743.86        33.10 o                         
  -8  10   5        368.81        304.79        20.46 o                         
  -7  10   5         14.09         26.29         5.56 o                         
  -6  10   5        208.79        260.63        14.30 o                         
  -5  10   5       2882.61       2861.16        44.05 o                         
  -4  10   5       1761.09       1819.73        36.09 o                         
  -3  10   5      21269.07      20834.66       436.67 o                         
  -2  10   5        115.07         59.11         6.67 o                         
  -1  10   5        409.98        354.65        20.13 o                         
   0  10   5       3529.75       3603.13        47.64 o                         
   1  10   5       1516.48       1384.00        26.17 o                         
   2  10   5        661.22        729.17        17.43 o                         
   3  10   5        550.98        546.65        15.76 o                         
   4  10   5        470.63        431.00        14.72 o                         
   5  10   5         12.20         11.76         6.27 o                         
   6  10   5         92.86         91.23         9.25 o                         
   7  10   5       2979.66       2843.10        78.76 o                         
   8  10   5         42.52         31.18        30.33 o                         
   9  10   5       1410.20       1590.34        88.29 o                         
 -10  11   5         85.87         76.73        21.75 o                         
  -9  11   5       1260.26       1372.46        45.56 o                         
  -8  11   5        473.85        500.63        31.35 o                         
  -7  11   5       7592.43       7365.24       100.91 o                         
  -6  11   5       3828.06       3694.80        58.66 o                         
  -5  11   5        133.64        108.56         7.91 o                         
  -4  11   5      10873.72       9912.01       188.66 o                         
  -3  11   5       4782.70       4579.46        74.49 o                         
  -2  11   5        758.43        649.88        24.71 o                         
  -1  11   5       2712.33       2901.22        65.79 o                         
   0  11   5       3906.74       4036.30        48.02 o                         
   1  11   5        368.51        416.01        11.43 o                         
   2  11   5       3572.52       3658.08        50.41 o                         
   3  11   5        521.23        481.36        13.77 o                         
   4  11   5       5885.18       5532.85       132.59 o                         
   5  11   5       1730.72       1678.89        32.57 o                         
   6  11   5       2463.09       2425.50        44.81 o                         
   7  11   5          0.11          4.71         7.14 o                         
   8  11   5        164.99        178.91        28.88 o                         
   9  11   5       1325.20       1510.30        86.79 o                         
 -10  12   5        296.68        308.25        33.62 o                         
  -9  12   5        244.11        295.95        21.54 o                         
  -8  12   5         44.60         31.19        11.14 o                         
  -7  12   5        499.41        506.40        22.63 o                         
  -6  12   5        264.94        269.34        14.18 o                         
  -5  12   5         49.58         44.61         8.14 o                         
  -4  12   5          5.02         -0.04         4.78 o                         
  -3  12   5       2128.04       1955.81        36.05 o                         
  -2  12   5         61.54         64.27         7.23 o                         
  -1  12   5        104.47        116.19         8.32 o                         
   0  12   5       1661.95       1762.85        25.49 o                         
   1  12   5       6442.92       6571.79        62.41 o                         
   2  12   5         13.88         16.97         5.03 o                         
   3  12   5        816.25        743.70        17.80 o                         
   4  12   5        501.89        440.54        17.72 o                         
   5  12   5        759.92        710.92        25.20 o                         
   6  12   5       3140.03       3176.82        54.07 o                         
   7  12   5        625.19        620.93        36.85 o                         
   8  12   5        942.75        894.97        79.26 o                         
   9  12   5        209.89        223.99        43.42 o                         
  -9  13   5       1189.63       1214.52        44.25 o                         
  -8  13   5        405.72        412.83        24.69 o                         
  -7  13   5       1552.50       1623.56        41.74 o                         
  -6  13   5         50.56         44.19         6.96 o                         
  -5  13   5        140.61        154.46        11.40 o                         
  -4  13   5       4478.27       4287.17        62.26 o                         
  -3  13   5       3668.31       3671.95        46.28 o                         
  -2  13   5       1901.28       1864.78        30.05 o                         
  -1  13   5       5003.44       4859.16        56.30 o                         
   0  13   5       6196.74       6084.16        59.04 o                         
   1  13   5       2406.30       2378.37        32.39 o                         
   2  13   5       6668.05       6523.04        75.18 o                         
   3  13   5        105.49         81.95         6.50 o                         
   4  13   5       4112.98       3897.93        61.22 o                         
   5  13   5        596.65        558.60        19.07 o                         
   6  13   5        184.12        161.17        11.47 o                         
   7  13   5          1.49          7.74         8.86 o                         
   8  13   5         78.64        116.52        18.38 o                         
   9  13   5         68.76         35.48        17.88 o                         
  -9  14   5       1984.28       2049.97        69.93 o                         
  -8  14   5        820.98        841.46        35.97 o                         
  -7  14   5        325.13        283.40        20.57 o                         
  -6  14   5          6.81          4.90         6.14 o                         
  -5  14   5          8.78          2.77         5.08 o                         
  -4  14   5        283.43        298.58        14.96 o                         
  -3  14   5        632.87        588.63        20.43 o                         
  -2  14   5       3327.25       3291.32        43.27 o                         
  -1  14   5       4986.95       4958.49        58.33 o                         
   0  14   5        726.06        744.19        16.86 o                         
   1  14   5       8488.86       8693.67        80.01 o                         
   2  14   5       1562.83       1579.62        34.06 o                         
   3  14   5        188.21        181.65        11.45 o                         
   4  14   5        618.52        583.87        21.68 o                         
   5  14   5        415.60        406.49        16.74 o                         
   6  14   5          2.52         -4.00         5.19 o                         
   7  14   5        299.55        290.44        26.17 o                         
   8  14   5       1089.83       1129.83        54.27 o                         
  -9  15   5        693.16        700.81        37.96 o                         
  -8  15   5       1481.32       1461.61        48.81 o                         
  -7  15   5         52.62         31.19         9.10 o                         
  -6  15   5       1172.91       1164.59        38.23 o                         
  -5  15   5       2672.22       2708.23        51.26 o                         
  -4  15   5       2151.77       2240.29        47.67 o                         
  -3  15   5       1029.75       1027.27        28.21 o                         
  -2  15   5        163.01        174.72        10.71 o                         
  -1  15   5       4448.42       4452.23        52.00 o                         
   0  15   5        105.19         83.97         6.18 o                         
   1  15   5       5250.24       5250.23        60.02 o                         
   2  15   5       3984.14       4075.78        56.86 o                         
   3  15   5       3044.43       2956.45        50.64 o                         
   4  15   5       1742.38       1679.03        38.03 o                         
   5  15   5       1065.99       1017.63        29.69 o                         
   6  15   5        762.13        768.06        34.25 o                         
   7  15   5         18.71         -0.98         9.68 o                         
   8  15   5       1336.29       1342.87        59.77 o                         
  -9  16   5        190.20        216.53        25.59 o                         
  -8  16   5        362.78        391.04        35.32 o                         
  -7  16   5        978.89       1009.05        44.66 o                         
  -6  16   5         93.82        106.59        12.64 o                         
  -5  16   5       6467.70       6412.98        94.17 o                         
  -4  16   5          0.18          6.70         7.18 o                         
  -3  16   5       2467.80       2477.72        50.26 o                         
  -2  16   5       4723.23       4650.11        65.76 o                         
  -1  16   5          4.96          7.97         4.85 o                         
   0  16   5        591.77        589.45        21.88 o                         
   1  16   5         91.74         87.96         6.70 o                         
   2  16   5        257.13        234.05        13.52 o                         
   3  16   5         27.62         29.59        10.24 o                         
   4  16   5       1234.50       1200.17        32.59 o                         
   5  16   5        269.79        257.90        15.44 o                         
   6  16   5          5.07         -1.26         7.84 o                         
   7  16   5        778.18        831.17        45.20 o                         
   8  16   5        155.95        163.45        22.01 o                         
  -8  17   5        129.06        136.30        18.43 o                         
  -7  17   5         66.57         49.78        14.07 o                         
  -6  17   5        389.05        363.87        26.78 o                         
  -5  17   5       1438.84       1422.36        42.96 o                         
  -4  17   5        942.76        993.11        34.68 o                         
  -3  17   5         19.28         16.80         6.94 o                         
  -2  17   5         10.20         16.31         6.46 o                         
  -1  17   5       1340.38       1334.01        31.04 o                         
   0  17   5        227.58        228.82        12.06 o                         
   1  17   5         18.24         15.70         4.46 o                         
   2  17   5        306.75        276.94        22.77 o                         
   3  17   5       1029.19       1001.39        34.55 o                         
   4  17   5         85.28         90.30        11.60 o                         
   5  17   5       2200.65       2121.20        51.51 o                         
   6  17   5       2497.27       2636.82        71.10 o                         
   7  17   5       1234.58       1234.80        56.23 o                         
   8  17   5        777.31        717.89        65.67 o                         
  -8  18   5        540.58        525.75        61.10 o                         
  -7  18   5         15.43         -4.61         9.29 o                         
  -6  18   5       1452.74       1528.78        55.90 o                         
  -5  18   5       2111.19       2225.69        66.52 o                         
  -4  18   5        101.71        122.74        13.09 o                         
  -3  18   5       1315.54       1406.32        58.20 o                         
  -2  18   5       6736.13       6800.27       108.02 o                         
  -1  18   5         28.85         16.01         5.16 o                         
   0  18   5       4673.88       4589.06        63.00 o                         
   1  18   5       1497.65       1526.37        31.70 o                         
   2  18   5        263.77        252.28        17.27 o                         
   3  18   5       2735.68       2632.19        60.53 o                         
   4  18   5        629.03        509.66        27.82 o                         
   5  18   5        100.29         82.69        13.99 o                         
   6  18   5        328.55        323.24        24.24 o                         
   7  18   5        154.13        178.19        21.91 o                         
  -7  19   5        603.98        637.90        39.96 o                         
  -6  19   5        156.28        152.10        18.44 o                         
  -5  19   5        463.18        436.62        29.72 o                         
  -4  19   5        130.17        115.30        15.68 o                         
  -3  19   5       1356.81       1374.87        48.77 o                         
  -2  19   5       1140.27       1117.25        30.32 o                         
  -1  19   5        340.37        298.23        16.28 o                         
   0  19   5       1349.12       1323.40        32.93 o                         
   1  19   5        133.27        137.96         9.73 o                         
   2  19   5       1364.58       1301.71        40.73 o                         
   3  19   5        339.08        351.87        19.98 o                         
   4  19   5         72.28         59.56        11.65 o                         
   5  19   5         18.89         16.39         7.68 o                         
   6  19   5        289.26        299.38        23.49 o                         
   7  19   5       1194.36       1128.49        81.98 o                         
  -7  20   5        967.10       1133.81        60.60 o                         
  -6  20   5        367.20        395.75        29.64 o                         
  -5  20   5        455.07        405.10        28.87 o                         
  -4  20   5        104.36        108.18        15.62 o                         
  -3  20   5        606.60        587.69        35.12 o                         
  -2  20   5        183.58        212.28        14.31 o                         
  -1  20   5        157.81        165.08        13.85 o                         
   0  20   5        936.26        892.96        27.23 o                         
   1  20   5        196.48        191.73        11.45 o                         
   2  20   5       1421.56       1390.21        43.36 o                         
   3  20   5       3746.49       3715.23        77.40 o                         
   4  20   5        540.04        503.72        29.41 o                         
   5  20   5         18.19         23.12         9.85 o                         
   6  20   5        296.55        357.62        30.08 o                         
  -7  21   5        971.01       1033.78       107.87 o                         
  -6  21   5        333.07        338.46        33.65 o                         
  -5  21   5         79.80         48.22        17.94 o                         
  -4  21   5       1489.85       1494.77        73.67 o                         
  -3  21   5       1601.29       1604.53        64.46 o                         
  -2  21   5        579.73        589.60        26.94 o                         
  -1  21   5          1.92         -1.88         6.29 o                         
   0  21   5        981.38        992.48        29.45 o                         
   1  21   5          3.20         -3.45         5.32 o                         
   2  21   5       2093.03       2108.92        55.58 o                         
   3  21   5          3.01         -8.27         7.94 o                         
   4  21   5        178.96        178.43        22.90 o                         
   5  21   5        104.60         86.09        18.03 o                         
  -6  22   5        137.99        145.74        23.11 o                         
  -5  22   5         31.39         10.18        13.05 o                         
  -4  22   5        351.85        326.75        30.47 o                         
  -3  22   5        221.53        214.27        20.25 o                         
  -2  22   5         55.41         51.24        10.27 o                         
  -1  22   5          5.99          7.39         6.04 o                         
   0  22   5        572.70        587.34        22.02 o                         
   1  22   5        462.05        483.07        22.84 o                         
   2  22   5         47.76         63.18         9.61 o                         
   3  22   5        764.55        755.56        33.55 o                         
   4  22   5         52.33         50.39        11.75 o                         
   5  22   5       2430.24       2438.40        71.27 o                         
  -5  23   5        274.05        208.94        28.00 o                         
  -4  23   5        847.85        863.90        50.38 o                         
  -3  23   5         35.90         35.95        14.83 o                         
  -2  23   5       2540.50       2715.79        63.30 o                         
  -1  23   5        145.72        145.91        17.66 o                         
   0  23   5        284.68        266.33        20.07 o                         
   1  23   5        765.72        763.57        33.73 o                         
   2  23   5        190.06        226.04        19.81 o                         
   3  23   5        397.65        393.59        33.18 o                         
   4  23   5        642.02        634.08        40.04 o                         
   5  23   5        619.04        560.24        70.67 o                         
  -5  24   5         62.91         94.99        30.76 o                         
  -4  24   5        180.44        154.19        29.60 o                         
  -3  24   5        101.12         85.15        14.26 o                         
  -2  24   5        101.48        119.86        13.55 o                         
  -1  24   5        369.44        416.22        23.58 o                         
   0  24   5        649.84        701.56        32.87 o                         
   1  24   5         67.15         64.46        11.57 o                         
   2  24   5        155.39        150.97        15.93 o                         
   3  24   5        332.28        404.79        25.92 o                         
   4  24   5         66.99         63.68        18.88 o                         
  -4  25   5        403.70        431.65        41.78 o                         
  -3  25   5         52.41         30.62         9.72 o                         
  -2  25   5        145.01        153.86        15.41 o                         
  -1  25   5        980.41       1068.74        45.30 o                         
   0  25   5         49.26         33.32        16.34 o                         
   1  25   5        247.24        262.18        21.07 o                         
   2  25   5        814.99        853.41        37.63 o                         
   3  25   5        474.50        493.01        41.07 o                         
  -2  26   5        164.98        209.45        40.92 o                         
  -1  26   5         67.85         69.32        13.16 o                         
   0  26   5        242.39        226.20        23.75 o                         
   1  26   5          0.59         -2.35        10.13 o                         
   2  26   5         27.64         18.43        12.91 o                         
 -11   0   6          1.24          4.15        17.02 o                         
 -10   0   6         25.22         47.72        15.47 o                         
  -9   0   6       7246.83       7351.48       177.48 o                         
  -8   0   6       1290.86       1273.24        60.23 o                         
  -7   0   6       5231.55       5080.05       105.35 o                         
  -6   0   6      18913.22      18551.29       254.77 o                         
  -5   0   6       1439.90       1457.34        32.82 o                         
  -4   0   6      11288.25      10453.28       147.04 o                         
  -3   0   6       4393.63       4092.84        73.66 o                         
  -2   0   6       8167.25       8327.56       154.24 o                         
  -1   0   6      43398.11      45001.31       717.09 o                         
   0   0   6         82.80         81.14        33.62 o                         
   1   0   6       1153.19       1245.77        25.81 o                         
   2   0   6        174.82        138.72        10.67 o                         
   3   0   6      37479.32      38378.61       479.47 o                         
   4   0   6      28278.53      29574.96       289.00 o                         
   5   0   6         63.52         80.17        11.53 o                         
   6   0   6       1128.84       1051.10        35.19 o                         
   7   0   6       2766.13       3077.72        74.13 o                         
   8   0   6         78.40         71.25        20.32 o                         
   9   0   6        185.56        206.39        85.05 o                         
  10   0   6        307.80        333.70        67.38 o                         
 -11   1   6         77.56         74.76        28.61 o                         
 -10   1   6        410.01        388.10        29.78 o                         
  -9   1   6        361.68        325.90        22.92 o                         
  -8   1   6         72.05         48.08        11.69 o                         
  -7   1   6         36.82         42.66        10.00 o                         
  -6   1   6       1192.61       1201.02        25.13 o                         
  -5   1   6        584.78        548.71        15.09 o                         
  -4   1   6        155.37         88.85         5.86 o                         
  -3   1   6       2321.51       2338.34        35.88 o                         
  -2   1   6        891.92        891.38        19.71 o                         
  -1   1   6       2300.67       2305.28        29.14 o                         
   0   1   6       2393.36       2545.74        36.81 o                         
   1   1   6        837.42        913.55        15.62 o                         
   2   1   6       2530.53       2369.27        32.37 o                         
   3   1   6       8742.00       8677.01        78.98 o                         
   4   1   6       4345.18       4349.93        47.42 o                         
   5   1   6       5500.67       5746.73        70.05 o                         
   6   1   6       1038.65        889.70        23.70 o                         
   7   1   6        657.21        631.77        24.85 o                         
   8   1   6       2624.28       2786.03        81.01 o                         
   9   1   6        113.48         98.68        16.92 o                         
  10   1   6         48.70         26.97         9.95 o                         
 -11   2   6        223.67        200.41        35.34 o                         
 -10   2   6       1024.30       1104.99        43.01 o                         
  -9   2   6       3656.38       3583.65        80.39 o                         
  -8   2   6        233.10        216.69        18.07 o                         
  -7   2   6       1590.04       1526.39        45.00 o                         
  -6   2   6       1894.05       1867.12        36.28 o                         
  -5   2   6          1.86          3.97         3.97 o                         
  -4   2   6         16.56          6.60         3.33 o                         
  -3   2   6       1015.18        847.45        20.11 o                         
  -2   2   6       2433.40       2400.63        30.28 o                         
  -1   2   6        967.58        957.50        14.72 o                         
   0   2   6      11868.38      11739.69       103.61 o                         
   1   2   6       1679.99       1617.74        22.81 o                         
   2   2   6         51.31         35.75         3.39 o                         
   3   2   6       9007.58       8869.61        73.32 o                         
   4   2   6       8341.73       8484.94        92.47 o                         
   5   2   6        140.70        150.25         9.74 o                         
   6   2   6        175.77        168.48        10.70 o                         
   7   2   6       1529.78       1648.41        40.85 o                         
   8   2   6        157.81        169.83        22.18 o                         
   9   2   6        261.61        284.03        25.65 o                         
  10   2   6        671.25        805.16        52.84 o                         
 -11   3   6       1465.33       1637.65       127.76 o                         
 -10   3   6       1424.39       1353.44        44.02 o                         
  -9   3   6       1692.21       1659.47        52.00 o                         
  -8   3   6       1956.07       1843.88        52.70 o                         
  -7   3   6        188.36        193.91        18.91 o                         
  -6   3   6       2064.77       1987.04        34.99 o                         
  -5   3   6       1283.17       1216.79        23.35 o                         
  -4   3   6       1424.89       1224.04        22.13 o                         
  -3   3   6        699.92        694.22        17.10 o                         
  -2   3   6       8187.64       8132.50        86.55 o                         
  -1   3   6      19254.54      19316.33       150.08 o                         
   0   3   6        774.68        799.16        16.92 o                         
   1   3   6       5623.88       5432.17        64.30 o                         
   2   3   6      15773.05      16299.89       136.62 o                         
   3   3   6        154.50        202.64         7.27 o                         
   4   3   6       5539.04       5549.27        77.48 o                         
   5   3   6        979.65        974.38        23.68 o                         
   6   3   6        773.40        891.25        25.09 o                         
   7   3   6         49.19         34.94         6.94 o                         
   8   3   6       1388.36       1546.60        57.55 o                         
   9   3   6       2791.16       2668.45        91.64 o                         
  10   3   6          0.10         15.10        13.52 o                         
 -10   4   6         10.66          2.43         8.46 o                         
  -9   4   6        179.79        165.98        16.64 o                         
  -8   4   6       1264.00       1279.03        76.57 o                         
  -7   4   6        113.14         95.42         9.38 o                         
  -6   4   6         85.21         65.72         7.67 o                         
  -5   4   6       1005.59        978.73        32.02 o                         
  -4   4   6       5395.40       5499.38        64.78 o                         
  -3   4   6         55.17         27.68         4.67 o                         
  -2   4   6       1457.44       1394.27        21.82 o                         
  -1   4   6       9573.55      10018.48        88.52 o                         
   0   4   6       2611.55       2564.94        30.92 o                         
   1   4   6       1095.90        881.87        18.71 o                         
   2   4   6       2307.59       2385.11        27.46 o                         
   3   4   6       6107.96       6377.69        59.27 o                         
   4   4   6       3663.08       3647.29        44.98 o                         
   5   4   6         77.65         97.42         6.46 o                         
   6   4   6        872.21        941.53        25.89 o                         
   7   4   6        144.09        105.90        10.05 o                         
   8   4   6         97.97        118.35        16.09 o                         
   9   4   6        466.59        527.50        34.01 o                         
  10   4   6          7.43        -11.43        14.20 o                         
 -10   5   6        290.92        259.23        19.52 o                         
  -9   5   6          8.27          4.57         8.05 o                         
  -8   5   6       4438.09       4319.10       100.68 o                         
  -7   5   6        611.08        641.75        23.40 o                         
  -6   5   6       4169.07       4193.40        75.36 o                         
  -5   5   6       5530.37       5275.56        75.10 o                         
  -4   5   6       7444.20       7288.20        83.84 o                         
  -3   5   6      11612.91      11880.66       131.60 o                         
  -2   5   6       6727.81       6340.48        78.16 o                         
  -1   5   6        632.77        591.86        13.04 o                         
   0   5   6         98.17         70.06         5.88 o                         
   1   5   6       3043.80       2913.09        37.72 o                         
   2   5   6       2281.24       2245.75        27.97 o                         
   3   5   6         78.20         68.89         4.64 o                         
   4   5   6         24.37         34.77         4.16 o                         
   5   5   6       8668.78       8723.80       105.41 o                         
   6   5   6        167.64        205.06        10.22 o                         
   7   5   6        256.74        250.64        14.58 o                         
   8   5   6        969.36       1031.14        51.74 o                         
   9   5   6       1748.61       1938.35       113.66 o                         
  10   5   6         94.10        103.58        31.19 o                         
 -10   6   6         81.85         54.38         9.82 o                         
  -9   6   6        171.98        157.13        14.86 o                         
  -8   6   6       4479.18       4519.86        98.68 o                         
  -7   6   6         53.88         47.71        12.23 o                         
  -6   6   6        280.89        283.17        15.36 o                         
  -5   6   6       1462.74       1428.88        34.30 o                         
  -4   6   6         11.62         10.73         5.09 o                         
  -3   6   6       2930.15       2609.79        40.52 o                         
  -2   6   6         31.35         45.65         5.44 o                         
  -1   6   6        174.60        246.95         9.27 o                         
   0   6   6       2342.32       2558.88        37.22 o                         
   1   6   6       9882.01      10298.19        97.35 o                         
   2   6   6       2887.25       2992.72        35.45 o                         
   3   6   6       1412.30       1387.51        20.18 o                         
   4   6   6       4499.13       4168.78        50.85 o                         
   5   6   6         62.18         76.69         6.70 o                         
   6   6   6       2779.78       2845.47        44.54 o                         
   7   6   6        528.87        485.10        18.47 o                         
   8   6   6          0.58        -11.25         8.93 o                         
   9   6   6       1180.34       1265.60       174.04 o                         
  10   6   6         10.92        -14.74        19.46 o                         
 -10   7   6        642.17        738.92        35.19 o                         
  -9   7   6       1161.01       1138.05        39.03 o                         
  -8   7   6        546.74        550.47        30.25 o                         
  -7   7   6       1086.89       1102.19        30.06 o                         
  -6   7   6         11.13          3.17         6.37 o                         
  -5   7   6       1992.94       1864.64        34.64 o                         
  -4   7   6        634.18        601.05        18.01 o                         
  -3   7   6        547.81        514.65        17.77 o                         
  -2   7   6        927.90        883.69        19.15 o                         
  -1   7   6       1488.12       1476.86        24.78 o                         
   0   7   6        161.07        197.00         7.61 o                         
   1   7   6       1005.95       1150.70        17.42 o                         
   2   7   6        144.49        196.56         6.56 o                         
   3   7   6        290.24        296.48         8.71 o                         
   4   7   6        165.74        182.03        10.28 o                         
   5   7   6       1970.12       1989.70        35.69 o                         
   6   7   6          3.25          5.24         3.51 o                         
   7   7   6        172.29        178.44        11.24 o                         
   8   7   6        634.39        658.59        33.44 o                         
   9   7   6         61.94         72.29        21.77 o                         
  10   7   6         72.97        118.31        33.62 o                         
 -10   8   6       1760.06       1824.02        71.40 o                         
  -9   8   6        977.75       1010.01        38.30 o                         
  -8   8   6        518.10        547.48        28.63 o                         
  -7   8   6        364.26        383.44        17.79 o                         
  -6   8   6        380.40        347.48        18.19 o                         
  -5   8   6       1013.33        992.95        23.63 o                         
  -4   8   6       2989.24       2935.55        56.77 o                         
  -3   8   6        956.09        881.89        33.54 o                         
  -2   8   6        161.62        122.35         9.51 o                         
  -1   8   6       1511.92       1473.10        30.18 o                         
   0   8   6       4408.01       4213.87        47.91 o                         
   1   8   6       2794.34       2823.98        36.18 o                         
   2   8   6        993.16       1093.24        16.99 o                         
   3   8   6       3005.72       2960.97        32.41 o                         
   4   8   6        226.72        218.59         9.38 o                         
   5   8   6        157.59        151.30         9.17 o                         
   6   8   6        201.41        198.19        11.02 o                         
   7   8   6       2951.41       2963.82        52.55 o                         
   8   8   6        386.72        439.06        43.35 o                         
   9   8   6        155.15        168.43        28.15 o                         
 -10   9   6        494.13        523.52        40.45 o                         
  -9   9   6          4.66         13.32         8.56 o                         
  -8   9   6        257.94        271.36        19.14 o                         
  -7   9   6         37.95         29.54         6.32 o                         
  -6   9   6       1616.73       1585.78        40.43 o                         
  -5   9   6        157.08        196.30        10.96 o                         
  -4   9   6       2087.80       2089.96        35.16 o                         
  -3   9   6      10216.71       9805.95       309.98 o                         
  -2   9   6          0.47          3.98         3.60 o                         
  -1   9   6       7649.61       7502.73        91.41 o                         
   0   9   6          1.55         22.12         4.28 o                         
   1   9   6        196.38        224.40         8.01 o                         
   2   9   6       2702.82       2600.65        36.02 o                         
   3   9   6        249.29        217.50         8.36 o                         
   4   9   6       1736.57       1732.54        38.07 o                         
   5   9   6       1847.14       1792.20        43.64 o                         
   6   9   6        116.00        129.19         7.76 o                         
   7   9   6         14.52         15.78         6.69 o                         
   8   9   6        428.57        402.99        42.52 o                         
   9   9   6          6.73         10.57        15.15 o                         
 -10  10   6       1242.01       1162.53        90.27 o                         
  -9  10   6       2863.77       3042.06        78.30 o                         
  -8  10   6        959.44        932.59        35.57 o                         
  -7  10   6         38.35         22.80         6.07 o                         
  -6  10   6       2559.60       2489.54        53.31 o                         
  -5  10   6          5.15          2.50         5.20 o                         
  -4  10   6       4526.31       4400.86        70.42 o                         
  -3  10   6         37.51         57.59         6.61 o                         
  -2  10   6        894.97        823.75        23.41 o                         
  -1  10   6       5798.11       5731.78        91.23 o                         
   0  10   6       2375.80       2462.02        35.58 o                         
   1  10   6        114.74        165.65         8.27 o                         
   2  10   6          8.61          5.14         4.05 o                         
   3  10   6       1422.46       1362.67        23.21 o                         
   4  10   6       1116.47       1080.85        25.99 o                         
   5  10   6        261.86        203.01        14.51 o                         
   6  10   6         37.51         36.39         6.81 o                         
   7  10   6        569.67        622.39        35.80 o                         
   8  10   6        120.57        104.22        43.42 o                         
   9  10   6        235.96        202.43        60.44 o                         
 -10  11   6          4.73          0.29        11.02 o                         
  -9  11   6          1.99         -2.83        17.00 o                         
  -8  11   6        311.96        295.91        20.63 o                         
  -7  11   6        149.24        154.96        13.18 o                         
  -6  11   6         19.15         30.94         7.48 o                         
  -5  11   6        109.19        145.96        10.83 o                         
  -4  11   6        203.83        198.92        11.23 o                         
  -3  11   6         13.94          6.31         4.23 o                         
  -2  11   6        983.99       1029.39        24.91 o                         
  -1  11   6        204.66        193.06        12.69 o                         
   0  11   6        252.90        276.43        11.25 o                         
   1  11   6        538.63        595.67        12.91 o                         
   2  11   6       1352.24       1313.20        21.25 o                         
   3  11   6       1109.97       1038.66        21.95 o                         
   4  11   6       2015.76       1977.22        34.79 o                         
   5  11   6       2567.80       2410.20        48.39 o                         
   6  11   6        838.93        791.55        23.67 o                         
   7  11   6        701.22        688.55        53.29 o                         
   8  11   6        266.92        255.46        35.91 o                         
   9  11   6          1.24        -24.15        17.46 o                         
  -9  12   6        105.36        120.38        18.29 o                         
  -8  12   6       1309.85       1382.79        45.29 o                         
  -7  12   6        279.99        264.33        16.72 o                         
  -6  12   6          0.33         13.93         5.19 o                         
  -5  12   6         90.07         75.17         7.72 o                         
  -4  12   6          0.18          4.72         5.68 o                         
  -3  12   6        193.68        260.66        11.75 o                         
  -2  12   6       6088.29       6275.12        67.93 o                         
  -1  12   6        126.17        131.47        10.79 o                         
   0  12   6        175.83        154.35         8.90 o                         
   1  12   6       1073.98       1146.12        18.42 o                         
   2  12   6        768.53        743.17        18.84 o                         
   3  12   6       1625.92       1567.61        29.74 o                         
   4  12   6          3.36          1.90         3.35 o                         
   5  12   6         93.40         92.88        10.35 o                         
   6  12   6        465.91        453.71        18.41 o                         
   7  12   6        140.52        185.64        28.55 o                         
   8  12   6        459.27        480.60        47.72 o                         
   9  12   6         91.21         30.90        19.46 o                         
  -9  13   6         34.29         30.23         9.37 o                         
  -8  13   6        652.87        623.19        46.78 o                         
  -7  13   6        889.60        775.63        33.00 o                         
  -6  13   6       1561.24       1452.76        36.87 o                         
  -5  13   6         29.17          3.66         5.00 o                         
  -4  13   6        682.06        717.46        25.16 o                         
  -3  13   6       2133.06       2033.85        36.29 o                         
  -2  13   6       3242.37       3172.66        42.15 o                         
  -1  13   6         33.07         28.75         7.41 o                         
   0  13   6         78.45         82.90         6.44 o                         
   1  13   6        616.38        581.33        13.17 o                         
   2  13   6       1132.81       1111.03        23.03 o                         
   3  13   6        393.89        373.99        13.98 o                         
   4  13   6        535.82        526.90        20.09 o                         
   5  13   6        725.61        672.72        22.59 o                         
   6  13   6          0.08          2.11         5.05 o                         
   7  13   6        500.15        500.67        33.15 o                         
   8  13   6         17.69         14.59        17.24 o                         
  -9  14   6        202.76        226.92        22.10 o                         
  -8  14   6        284.70        230.10        19.17 o                         
  -7  14   6        516.50        415.45        24.74 o                         
  -6  14   6       3145.75       2905.41        77.29 o                         
  -5  14   6         41.68          7.56         7.05 o                         
  -4  14   6       3904.44       3847.95        60.00 o                         
  -3  14   6         61.23         72.48         8.16 o                         
  -2  14   6        100.81        106.26         8.54 o                         
  -1  14   6       4187.08       3980.29        48.02 o                         
   0  14   6          2.84          4.84         3.76 o                         
   1  14   6        640.66        629.76        14.02 o                         
   2  14   6       1550.93       1417.46        32.02 o                         
   3  14   6        100.25         84.05         8.50 o                         
   4  14   6       1963.12       1848.18        38.45 o                         
   5  14   6          1.14         -7.34         4.89 o                         
   6  14   6         37.85         25.59        13.24 o                         
   7  14   6        387.87        364.37        28.95 o                         
   8  14   6        218.76        225.78        34.48 o                         
  -9  15   6         20.92         35.47        15.90 o                         
  -8  15   6         30.41         27.28        12.88 o                         
  -7  15   6        300.05        299.06        24.28 o                         
  -6  15   6       1128.59       1163.71        39.20 o                         
  -5  15   6       1180.68       1083.09        31.18 o                         
  -4  15   6        662.79        648.13        22.94 o                         
  -3  15   6        485.95        441.47        18.68 o                         
  -2  15   6       1122.28       1102.90        26.89 o                         
  -1  15   6       1405.45       1393.77        27.73 o                         
   0  15   6        100.25        108.53         7.63 o                         
   1  15   6        463.86        433.24        12.61 o                         
   2  15   6        468.55        421.41        17.57 o                         
   3  15   6       6202.08       5956.16        91.96 o                         
   4  15   6        826.87        762.45        26.75 o                         
   5  15   6         73.66         63.20        11.03 o                         
   6  15   6        230.98        216.53        21.84 o                         
   7  15   6        174.52        198.79        22.31 o                         
   8  15   6        527.03        469.83        73.11 o                         
  -8  16   6        186.64        164.34        19.50 o                         
  -7  16   6          0.99          4.37        13.53 o                         
  -6  16   6        190.26        177.51        19.19 o                         
  -5  16   6         11.75         -3.21         5.78 o                         
  -4  16   6       1658.84       1604.82        41.21 o                         
  -3  16   6        374.52        358.98        18.69 o                         
  -2  16   6        105.67        120.27        10.00 o                         
  -1  16   6       1442.45       1586.68        37.80 o                         
   0  16   6        103.92         85.19         7.74 o                         
   1  16   6       3073.33       3060.21        42.75 o                         
   2  16   6        357.18        357.47        16.79 o                         
   3  16   6       1021.21        996.23        30.83 o                         
   4  16   6         15.70         19.51         7.77 o                         
   5  16   6          6.35          2.41         6.87 o                         
   6  16   6        279.75        292.27        25.62 o                         
   7  16   6         67.67         63.37        16.45 o                         
  -8  17   6        813.62        932.38        45.87 o                         
  -7  17   6        285.02        231.31        23.06 o                         
  -6  17   6        830.75        738.43        38.42 o                         
  -5  17   6         55.07         55.87         9.87 o                         
  -4  17   6        972.36        958.78        37.21 o                         
  -3  17   6       1779.63       1770.74        47.26 o                         
  -2  17   6       1516.64       1499.73        37.83 o                         
  -1  17   6       1633.49       1628.79        41.91 o                         
   0  17   6        826.73        827.03        30.78 o                         
   1  17   6       1487.01       1499.05        29.82 o                         
   2  17   6       1673.15       1596.00        40.03 o                         
   3  17   6         36.78         23.21         8.11 o                         
   4  17   6       1917.79       1882.62        50.48 o                         
   5  17   6        522.01        558.96        29.36 o                         
   6  17   6         39.81         34.62        10.58 o                         
   7  17   6          9.57         13.26        10.36 o                         
  -8  18   6        150.45        162.29        32.55 o                         
  -7  18   6        149.57        137.76        18.13 o                         
  -6  18   6        765.61        783.25        40.00 o                         
  -5  18   6        681.39        709.50        37.24 o                         
  -4  18   6        348.68        402.88        25.39 o                         
  -3  18   6        663.52        638.19        28.24 o                         
  -2  18   6        492.69        437.62        26.07 o                         
  -1  18   6        100.13         81.16         8.96 o                         
   0  18   6       2251.58       2256.19        48.73 o                         
   1  18   6       1316.98       1323.88        35.70 o                         
   2  18   6         37.32         31.58         9.97 o                         
   3  18   6        608.08        582.37        24.88 o                         
   4  18   6        163.94        170.43        15.78 o                         
   5  18   6        380.59        369.08        24.38 o                         
   6  18   6        167.11        201.03        19.11 o                         
  -7  19   6        528.14        586.98        37.75 o                         
  -6  19   6        718.11        790.06        41.31 o                         
  -5  19   6         46.46         34.66         9.91 o                         
  -4  19   6       1734.93       1795.75        59.43 o                         
  -3  19   6         30.82         41.46         8.76 o                         
  -2  19   6        943.39        945.37        30.84 o                         
  -1  19   6        684.24        708.35        25.62 o                         
   0  19   6        167.97        202.37        14.20 o                         
   1  19   6        197.53        187.40        10.77 o                         
   2  19   6          5.53          2.33         9.00 o                         
   3  19   6         32.80         50.66         9.10 o                         
   4  19   6        232.11        213.80        17.99 o                         
   5  19   6        645.81        689.12        35.71 o                         
   6  19   6          0.58          3.95        32.55 o                         
  -7  20   6         51.16         26.95        13.75 o                         
  -6  20   6        415.83        367.84        28.46 o                         
  -5  20   6        588.82        594.50        41.16 o                         
  -4  20   6         12.22         13.62         9.52 o                         
  -3  20   6       3570.76       3742.40        88.95 o                         
  -2  20   6        977.63        953.02        31.68 o                         
  -1  20   6        753.75        770.58        32.16 o                         
   0  20   6        314.37        329.70        18.35 o                         
   1  20   6       2039.74       2042.67        38.45 o                         
   2  20   6          4.93          7.22         4.93 o                         
   3  20   6       1332.30       1329.66        48.46 o                         
   4  20   6       1843.33       1854.34        57.98 o                         
   5  20   6        567.84        542.17        31.15 o                         
   6  20   6       1238.71       1290.39        79.60 o                         
  -6  21   6        183.66        178.45        21.86 o                         
  -5  21   6        314.24        311.35        26.49 o                         
  -4  21   6        672.93        710.76        38.21 o                         
  -3  21   6        514.58        545.48        32.60 o                         
  -2  21   6          2.63         -2.86         6.68 o                         
  -1  21   6        829.50        878.13        32.36 o                         
   0  21   6        429.27        416.69        21.21 o                         
   1  21   6          8.60         11.50         5.44 o                         
   2  21   6        149.43        157.93        15.39 o                         
   3  21   6        265.69        274.29        20.44 o                         
   4  21   6        598.40        572.40        30.01 o                         
   5  21   6          3.94         13.53        14.57 o                         
  -6  22   6       2313.61       2669.17       155.94 o                         
  -5  22   6         56.83         59.07        14.38 o                         
  -4  22   6        362.75        384.02        52.43 o                         
  -3  22   6       1345.12       1355.56        50.92 o                         
  -2  22   6       1496.33       1534.87        49.05 o                         
  -1  22   6        404.98        429.58        24.70 o                         
   0  22   6       1356.04       1388.14        38.13 o                         
   1  22   6       1523.09       1545.05        47.67 o                         
   2  22   6        130.30        130.76        13.96 o                         
   3  22   6       1157.84       1234.21        43.46 o                         
   4  22   6       1951.20       1959.25       103.15 o                         
   5  22   6          5.32         -1.38        13.71 o                         
  -5  23   6        431.41        442.58        47.95 o                         
  -4  23   6         11.89         -3.72        10.99 o                         
  -3  23   6        310.50        310.84        24.66 o                         
  -2  23   6         50.88         51.06        10.11 o                         
  -1  23   6       2639.45       2636.84        89.12 o                         
   0  23   6         70.24         86.85        16.42 o                         
   1  23   6         11.37          1.06         8.35 o                         
   2  23   6        729.77        751.86        33.77 o                         
   3  23   6        251.67        267.97        25.40 o                         
   4  23   6        645.60        646.14        54.41 o                         
  -4  24   6         61.21         21.40        35.48 o                         
  -3  24   6        118.30        106.43        16.02 o                         
  -2  24   6        723.29        803.59        33.79 o                         
  -1  24   6        506.30        486.80        30.33 o                         
   0  24   6       1219.75       1218.20        50.15 o                         
   1  24   6         32.88         28.55         8.22 o                         
   2  24   6          2.82          3.16         9.89 o                         
   3  24   6        706.74        775.52        51.46 o                         
   4  24   6        178.18        141.06        40.49 o                         
  -3  25   6        214.44        276.23        30.94 o                         
  -2  25   6        273.75        273.78        23.43 o                         
  -1  25   6       2433.08       2551.25        92.78 o                         
   0  25   6        603.36        675.66        39.63 o                         
   1  25   6        870.76        879.40        45.23 o                         
   2  25   6       2521.84       2629.78        97.00 o                         
   3  25   6        594.65        535.69        50.58 o                         
  -2  26   6          1.09         12.16        11.16 o                         
  -1  26   6         30.61         28.49        17.50 o                         
   0  26   6          9.62         12.11        11.52 o                         
   1  26   6          4.67        -13.54        10.65 o                         
 -10   1   7       1527.75       1470.97        70.59 o                         
  -9   1   7          5.27          3.99         8.75 o                         
  -8   1   7         51.96         40.11         9.48 o                         
  -7   1   7       2072.96       2020.04        46.30 o                         
  -6   1   7        718.16        709.38        18.06 o                         
  -5   1   7       1655.63       1571.09        27.11 o                         
  -4   1   7        250.03        269.34         8.85 o                         
  -3   1   7       2682.31       2795.49        41.43 o                         
  -2   1   7       4284.50       4658.11        59.81 o                         
  -1   1   7        111.10        132.83         6.37 o                         
   0   1   7        683.45        755.03        15.18 o                         
   1   1   7       1096.42       1125.29        19.28 o                         
   2   1   7       3061.97       3136.84        44.08 o                         
   3   1   7        117.37        130.55         7.66 o                         
   4   1   7         39.20         21.69         3.63 o                         
   5   1   7          1.29          4.04         4.00 o                         
   6   1   7         17.27         13.62         4.18 o                         
   7   1   7        332.64        300.66        18.64 o                         
   8   1   7         21.84         -1.35        11.68 o                         
   9   1   7         16.92         21.28        10.63 o                         
  10   1   7        670.92        727.05        69.67 o                         
 -10   2   7        340.07        397.14        36.55 o                         
  -9   2   7        998.64       1078.42        41.05 o                         
  -8   2   7         10.53          7.03         8.64 o                         
  -7   2   7       1994.42       1932.14        42.71 o                         
  -6   2   7        214.68        233.32        11.42 o                         
  -5   2   7       7569.68       7418.66       139.16 o                         
  -4   2   7       1732.09       1659.17        25.26 o                         
  -3   2   7      15722.91      15259.46       127.34 o                         
  -2   2   7       4058.23       4747.03        63.46 o                         
  -1   2   7       1895.18       1834.40        25.00 o                         
   0   2   7      18669.18      19048.25       161.75 o                         
   1   2   7         48.36         64.88         3.72 o                         
   2   2   7       8896.23       8856.16        76.91 o                         
   3   2   7        243.46        243.05         8.44 o                         
   4   2   7        626.49        620.12        13.77 o                         
   5   2   7       1021.10        886.37        15.76 o                         
   6   2   7         11.63         13.66         4.03 o                         
   7   2   7          0.18         -2.71         5.17 o                         
   8   2   7       1995.65       1913.84        65.94 o                         
   9   2   7        762.08        736.35        41.21 o                         
  10   2   7        117.22         96.85        28.76 o                         
 -10   3   7        726.82        690.42        48.34 o                         
  -9   3   7        103.02        125.73        15.10 o                         
  -8   3   7        100.64        100.70        13.12 o                         
  -7   3   7       1075.81       1087.01        42.66 o                         
  -6   3   7        379.41        399.61        19.92 o                         
  -5   3   7       1427.07       1396.97        27.15 o                         
  -4   3   7       2070.36       2164.95        38.81 o                         
  -3   3   7        267.49        231.33         9.00 o                         
  -2   3   7        120.06         95.57         4.54 o                         
  -1   3   7         38.30         14.96         2.51 o                         
   0   3   7       3522.27       3555.38        47.73 o                         
   1   3   7         22.24         23.81         3.93 o                         
   2   3   7        918.09        916.33        15.85 o                         
   3   3   7       4071.93       4282.41        68.66 o                         
   4   3   7          0.36          1.78         2.73 o                         
   5   3   7         15.85         20.50         3.51 o                         
   6   3   7          0.70          2.93         4.20 o                         
   7   3   7        343.21        329.36        17.82 o                         
   8   3   7        182.00        227.28        22.39 o                         
   9   3   7         35.64         28.81        11.28 o                         
  10   3   7        123.40        134.34        31.90 o                         
 -10   4   7        370.21        388.69        36.11 o                         
  -9   4   7        195.47        207.20        18.78 o                         
  -8   4   7        389.67        460.92        29.48 o                         
  -7   4   7       1932.03       1904.52        45.79 o                         
  -6   4   7       3100.82       3097.98        69.91 o                         
  -5   4   7       1065.83       1028.08        26.64 o                         
  -4   4   7        824.00        725.63        23.28 o                         
  -3   4   7       1538.64       1417.47        23.42 o                         
  -2   4   7       1723.03       1802.74        26.30 o                         
  -1   4   7         26.47         21.39         3.73 o                         
   0   4   7       5874.71       6033.39        60.48 o                         
   1   4   7        383.12        311.16        13.41 o                         
   2   4   7        570.04        579.86        11.82 o                         
   3   4   7       3608.63       3549.14        39.25 o                         
   4   4   7       4589.25       4537.12        56.05 o                         
   5   4   7       3260.15       3173.24        49.65 o                         
   6   4   7        582.11        643.20        19.08 o                         
   7   4   7        590.72        586.71        23.51 o                         
   8   4   7        105.65         79.59        13.29 o                         
   9   4   7         20.65         32.52        16.38 o                         
  10   4   7         54.42         53.08        25.04 o                         
 -10   5   7        239.12        269.91        22.87 o                         
  -9   5   7        311.89        295.78        22.22 o                         
  -8   5   7       1023.47       1131.77        55.53 o                         
  -7   5   7       2278.55       2347.68        57.48 o                         
  -6   5   7         63.38         55.24         7.49 o                         
  -5   5   7       2345.08       2236.65        39.71 o                         
  -4   5   7        459.29        482.50        17.37 o                         
  -3   5   7          1.15          2.95         3.12 o                         
  -2   5   7       2177.87       2223.99        33.35 o                         
  -1   5   7        602.29        558.85        12.99 o                         
   0   5   7        494.08        545.49        15.24 o                         
   1   5   7         75.16        103.67         7.35 o                         
   2   5   7       9545.21       9565.21       120.44 o                         
   3   5   7       1073.28       1007.21        18.66 o                         
   4   5   7       1837.01       1733.54        26.55 o                         
   5   5   7       2885.23       2815.49        39.53 o                         
   6   5   7         71.41         61.53         8.34 o                         
   7   5   7       1523.11       1479.22        37.68 o                         
   8   5   7        465.58        479.03        30.26 o                         
   9   5   7         34.02         20.14        14.52 o                         
  10   5   7        321.49        256.37        46.35 o                         
 -10   6   7        529.55        572.20        33.46 o                         
  -9   6   7         42.07         28.13        10.52 o                         
  -8   6   7        697.55        762.54        32.96 o                         
  -7   6   7        303.56        302.87        16.91 o                         
  -6   6   7        506.83        476.09        18.49 o                         
  -5   6   7        704.35        688.02        21.44 o                         
  -4   6   7        871.77        898.22        20.78 o                         
  -3   6   7       3858.65       4140.42        56.30 o                         
  -2   6   7       2475.22       2619.39        36.13 o                         
  -1   6   7       1771.65       1824.98        25.62 o                         
   0   6   7        833.46        909.10        21.18 o                         
   1   6   7        186.14        169.82         8.10 o                         
   2   6   7        190.50        145.90         8.24 o                         
   3   6   7       1349.77       1338.67        21.78 o                         
   4   6   7       1543.70       1486.45        24.09 o                         
   5   6   7        342.88        291.92        13.34 o                         
   6   6   7        464.92        490.92        22.97 o                         
   7   6   7        145.00        156.95        11.60 o                         
   8   6   7       1070.86       1107.09        46.31 o                         
   9   6   7         12.51         18.84        16.17 o                         
 -10   7   7        752.98        797.93        52.00 o                         
  -9   7   7       2506.73       2644.00        68.03 o                         
  -8   7   7          6.34         -1.37         8.27 o                         
  -7   7   7       2681.43       2740.06        56.79 o                         
  -6   7   7          5.61         -1.25         5.74 o                         
  -5   7   7       5787.09       5621.16        69.87 o                         
  -4   7   7       2709.28       2526.34        40.49 o                         
  -3   7   7         30.07         30.05         4.29 o                         
  -2   7   7      11252.03      10577.47       140.17 o                         
  -1   7   7      27600.47      27559.68       201.97 o                         
   0   7   7       2441.45       2347.03        38.21 o                         
   1   7   7       9768.19       9519.69        96.03 o                         
   2   7   7       5537.70       5205.40        66.06 o                         
   3   7   7        865.08        812.62        16.48 o                         
   4   7   7       1242.60       1228.66        23.17 o                         
   5   7   7       2237.47       2203.60        53.32 o                         
   6   7   7        102.68        121.86         8.41 o                         
   7   7   7         42.37         55.58         9.37 o                         
   8   7   7       1724.43       1840.78        91.09 o                         
   9   7   7        238.60        302.82        38.73 o                         
 -10   8   7       1035.45       1083.65        47.64 o                         
  -9   8   7          2.81          0.19         7.50 o                         
  -8   8   7       2174.28       2226.29        60.69 o                         
  -7   8   7        298.87        265.27        15.97 o                         
  -6   8   7        699.58        636.41        24.92 o                         
  -5   8   7         32.17         20.66         7.30 o                         
  -4   8   7        181.64        173.53         9.94 o                         
  -3   8   7        492.53        551.62        17.24 o                         
  -2   8   7       1253.50       1235.43        26.27 o                         
  -1   8   7       2820.31       2966.56        39.09 o                         
   0   8   7       1485.76       1534.32        23.06 o                         
   1   8   7        489.30        548.03        15.47 o                         
   2   8   7         72.02         77.28         5.36 o                         
   3   8   7        914.80        852.66        16.98 o                         
   4   8   7        183.43        166.24         8.38 o                         
   5   8   7        704.50        520.83        59.30 o                         
   6   8   7        374.88        350.21        13.69 o                         
   7   8   7       3918.54       3998.55       107.48 o                         
   8   8   7        209.95        203.43        30.54 o                         
   9   8   7        762.44        920.11        67.43 o                         
 -10   9   7        313.85        293.42        47.35 o                         
  -9   9   7        580.05        571.70        31.01 o                         
  -8   9   7        354.56        359.59        23.92 o                         
  -7   9   7       2711.08       2624.11        54.36 o                         
  -6   9   7          9.90          3.58         5.99 o                         
  -5   9   7       3756.44       3636.26        76.70 o                         
  -4   9   7        245.74        237.43        11.62 o                         
  -3   9   7       2388.17       2301.57        44.75 o                         
  -2   9   7       1261.92       1097.11        31.91 o                         
  -1   9   7       1463.98       1411.61        27.42 o                         
   0   9   7        868.10        878.15        19.99 o                         
   1   9   7       4953.43       4893.50        64.89 o                         
   2   9   7         28.59         48.92         4.38 o                         
   3   9   7        331.29        306.22         8.51 o                         
   4   9   7        293.63        273.39        14.15 o                         
   5   9   7         40.29         12.58        10.36 o                         
   6   9   7         67.19         78.05         7.37 o                         
   7   9   7       1427.19       1393.58        54.27 o                         
   8   9   7        164.80        161.64        28.40 o                         
   9   9   7        165.09        162.75        29.90 o                         
 -10  10   7         63.14         89.84        29.90 o                         
  -9  10   7        760.76        812.25        34.78 o                         
  -8  10   7        450.74        471.57        25.46 o                         
  -7  10   7       1468.19       1526.14        54.54 o                         
  -6  10   7       3293.70       3246.67        63.29 o                         
  -5  10   7       1492.11       1441.35        35.20 o                         
  -4  10   7       5918.02       5603.84        72.32 o                         
  -3  10   7       7391.38       7164.64       130.49 o                         
  -2  10   7        442.47        483.90        14.23 o                         
  -1  10   7          2.71          6.34         5.84 o                         
   0  10   7       5711.56       5938.15        61.90 o                         
   1  10   7       1976.90       1804.80        27.44 o                         
   2  10   7         29.29         32.30         3.61 o                         
   3  10   7       3162.08       3003.81        35.99 o                         
   4  10   7       7896.94       7507.10        99.17 o                         
   5  10   7       1361.99       1376.22        52.25 o                         
   6  10   7       4504.39       4545.89       102.51 o                         
   7  10   7       2430.82       2598.92       107.05 o                         
   8  10   7          1.11          5.98        12.58 o                         
   9  10   7        470.63        592.43        71.82 o                         
  -9  11   7         95.06        125.62        14.96 o                         
  -8  11   7       2008.32       2055.75        60.05 o                         
  -7  11   7          1.67          0.14         8.13 o                         
  -6  11   7       1070.93       1112.90        40.64 o                         
  -5  11   7       2053.24       1995.99        42.92 o                         
  -4  11   7          1.82         -0.90         4.43 o                         
  -3  11   7       2981.40       2944.95        64.79 o                         
  -2  11   7        116.66         78.95         7.48 o                         
  -1  11   7         14.40          3.69         5.64 o                         
   0  11   7         22.93         24.53         5.55 o                         
   1  11   7        435.15        405.22        16.03 o                         
   2  11   7         48.05         43.63         4.01 o                         
   3  11   7        881.64        835.68        18.87 o                         
   4  11   7        814.66        757.79        20.37 o                         
   5  11   7        948.51        926.34        33.05 o                         
   6  11   7         39.90         23.58         6.65 o                         
   7  11   7       1201.78       1332.09        75.28 o                         
   8  11   7         65.35         29.97        16.45 o                         
   9  11   7          5.84        -15.88        19.74 o                         
  -9  12   7       1690.34       1796.64        62.68 o                         
  -8  12   7        811.62        759.57        33.47 o                         
  -7  12   7       2673.14       2808.64        64.65 o                         
  -6  12   7       2972.01       2974.89        64.03 o                         
  -5  12   7        685.57        668.46        22.56 o                         
  -4  12   7       5491.77       5021.60        81.32 o                         
  -3  12   7       5154.95       4991.32       104.80 o                         
  -2  12   7        112.04        104.56         7.92 o                         
  -1  12   7       1697.96       1691.92        35.21 o                         
   0  12   7      11567.32      11795.50       112.96 o                         
   1  12   7        125.15        128.75         7.87 o                         
   2  12   7       1698.55       1614.44        21.28 o                         
   3  12   7         12.55         12.63         5.51 o                         
   4  12   7        553.69        511.06        16.46 o                         
   5  12   7        740.95        689.00        24.80 o                         
   6  12   7       2780.12       2793.60        86.67 o                         
   7  12   7        409.97        429.41        43.52 o                         
   8  12   7         11.72        -14.01        13.21 o                         
  -9  13   7        481.97        570.22        35.48 o                         
  -8  13   7        545.64        543.93        28.89 o                         
  -7  13   7        757.51        816.29        39.28 o                         
  -6  13   7        253.46        262.34        15.75 o                         
  -5  13   7         26.51         34.55         7.55 o                         
  -4  13   7        590.73        597.16        21.17 o                         
  -3  13   7        369.72        333.93        15.27 o                         
  -2  13   7       1028.07       1079.15        24.83 o                         
  -1  13   7        725.88        786.91        24.04 o                         
   0  13   7        229.85        239.94        11.65 o                         
   1  13   7       3006.75       3017.79        38.59 o                         
   2  13   7         72.91         57.21         4.15 o                         
   3  13   7        612.30        568.43        20.98 o                         
   4  13   7        472.99        438.06        15.58 o                         
   5  13   7       1802.93       1705.43        56.37 o                         
   6  13   7        467.63        448.58        24.54 o                         
   7  13   7        109.80        161.29        27.94 o                         
   8  13   7       2151.00       2354.68       134.84 o                         
  -9  14   7         91.41        104.92        23.37 o                         
  -8  14   7          7.28         -7.43         9.28 o                         
  -7  14   7         10.45         -0.34        11.48 o                         
  -6  14   7        283.02        277.57        20.37 o                         
  -5  14   7         75.47         58.99         8.34 o                         
  -4  14   7       3962.99       3876.74        68.20 o                         
  -3  14   7       4968.01       4903.54        69.79 o                         
  -2  14   7        741.64        744.52        24.87 o                         
  -1  14   7        839.60        877.27        21.26 o                         
   0  14   7       4791.60       4894.05        57.56 o                         
   1  14   7        216.48        206.43         9.52 o                         
   2  14   7       2369.70       2306.76        39.49 o                         
   3  14   7        178.01        147.35        11.54 o                         
   4  14   7         33.69         17.49         6.77 o                         
   5  14   7        503.52        482.88        18.20 o                         
   6  14   7        369.23        374.64        33.41 o                         
   7  14   7        123.98         89.66        23.20 o                         
   8  14   7          1.63         -8.45        12.01 o                         
  -9  15   7       1924.26       1824.26        90.52 o                         
  -8  15   7       1729.53       1746.73        62.61 o                         
  -7  15   7       1248.43       1245.72        50.61 o                         
  -6  15   7        185.95        185.71        19.75 o                         
  -5  15   7       6066.21       5955.88        94.51 o                         
  -4  15   7       1840.22       1883.47        40.82 o                         
  -3  15   7        121.41        126.50        12.97 o                         
  -2  15   7       5308.92       5436.52        69.60 o                         
  -1  15   7        410.77        402.92        14.68 o                         
   0  15   7        506.12        472.38        17.11 o                         
   1  15   7       1250.52       1230.35        24.85 o                         
   2  15   7       7378.69       7358.61        85.12 o                         
   3  15   7        234.14        255.59        15.07 o                         
   4  15   7        479.75        472.63        20.99 o                         
   5  15   7       2373.32       2246.96        52.26 o                         
   6  15   7       1301.04       1401.12        54.77 o                         
   7  15   7         51.24         34.45        15.36 o                         
  -8  16   7         73.55         58.81        14.99 o                         
  -7  16   7         21.18         24.95         9.62 o                         
  -6  16   7        703.24        705.71        37.12 o                         
  -5  16   7       1075.20       1086.73        34.84 o                         
  -4  16   7       1680.96       1829.89        45.21 o                         
  -3  16   7         98.77         99.46        10.44 o                         
  -2  16   7          5.28         14.44         6.68 o                         
  -1  16   7        369.49        392.27        15.66 o                         
   0  16   7       1801.39       1781.27        37.85 o                         
   1  16   7         93.10         81.81        10.05 o                         
   2  16   7        122.29        122.98        11.41 o                         
   3  16   7       2422.87       2326.57        45.91 o                         
   4  16   7         10.78          4.41         6.15 o                         
   5  16   7        347.62        339.25        22.79 o                         
   6  16   7       1586.75       1618.22        61.28 o                         
   7  16   7         72.47         47.81        17.81 o                         
  -8  17   7        274.25        245.04        34.51 o                         
  -7  17   7       2279.66       2323.88        73.26 o                         
  -6  17   7        259.54        290.34        24.67 o                         
  -5  17   7       5791.28       6200.00       124.25 o                         
  -4  17   7        117.39        121.27        15.45 o                         
  -3  17   7         13.54         19.24         9.53 o                         
  -2  17   7       2046.70       2042.66        50.80 o                         
  -1  17   7        715.42        739.02        25.20 o                         
   0  17   7        538.70        522.02        20.01 o                         
   1  17   7        278.95        265.98        12.83 o                         
   2  17   7       3249.23       3299.78        52.08 o                         
   3  17   7         70.52         65.44        11.14 o                         
   4  17   7       1210.33       1269.02        40.48 o                         
   5  17   7       1167.27       1138.43        54.39 o                         
   6  17   7        182.69        199.21        33.69 o                         
   7  17   7        642.11        718.47        59.54 o                         
  -8  18   7        504.14        535.36        50.92 o                         
  -7  18   7       1238.05       1444.36        61.68 o                         
  -6  18   7        747.44        817.43        42.08 o                         
  -5  18   7        382.44        377.99        27.89 o                         
  -4  18   7        473.52        486.32        30.03 o                         
  -3  18   7        956.32       1010.88        42.16 o                         
  -2  18   7         96.67        110.87        12.70 o                         
  -1  18   7       2284.69       2279.07        47.38 o                         
   0  18   7        399.95        420.73        18.38 o                         
   1  18   7       1319.95       1341.78        32.34 o                         
   2  18   7        544.26        546.97        21.79 o                         
   3  18   7       3247.47       3206.67        74.73 o                         
   4  18   7        228.33        270.82        19.05 o                         
   5  18   7        607.17        641.35        32.20 o                         
   6  18   7        866.97        853.04        62.70 o                         
  -7  19   7        157.54        180.31        20.57 o                         
  -6  19   7         76.47         73.81        14.56 o                         
  -5  19   7          7.83          0.56         9.51 o                         
  -4  19   7        141.64        183.48        20.53 o                         
  -3  19   7        104.70         87.07        13.86 o                         
  -2  19   7         76.90         90.51        10.19 o                         
  -1  19   7        257.93        277.59        16.30 o                         
   0  19   7       1765.95       1700.73        39.47 o                         
   1  19   7       3645.61       3820.78        62.25 o                         
   2  19   7        471.81        445.98        18.76 o                         
   3  19   7        123.06        138.49        13.23 o                         
   4  19   7        200.45        174.33        14.60 o                         
   5  19   7          1.99         -9.20        13.49 o                         
   6  19   7         15.90          9.24        13.11 o                         
  -7  20   7       1118.69       1230.70        64.06 o                         
  -6  20   7         39.42         21.09         9.66 o                         
  -5  20   7        473.36        454.55        31.56 o                         
  -4  20   7        181.48        174.64        20.45 o                         
  -3  20   7       4091.35       4388.39       118.53 o                         
  -2  20   7        212.52        217.58        15.28 o                         
  -1  20   7        320.49        308.57        17.40 o                         
   0  20   7       1164.69       1237.43        51.70 o                         
   1  20   7         37.16         31.13         9.29 o                         
   2  20   7       2769.98       2885.91        65.13 o                         
   3  20   7        459.96        466.48        26.03 o                         
   4  20   7       1242.40       1265.01        55.91 o                         
   5  20   7          0.30         -8.03        13.31 o                         
  -6  21   7         48.30         38.45        20.14 o                         
  -5  21   7         39.15         26.49        11.64 o                         
  -4  21   7        491.04        529.52        37.60 o                         
  -3  21   7       1574.03       1647.47        57.92 o                         
  -2  21   7          7.27         -3.93         6.50 o                         
  -1  21   7          2.23         -2.32         6.92 o                         
   0  21   7        150.43        147.97        13.06 o                         
   1  21   7       1061.95       1062.34        41.46 o                         
   2  21   7         35.53         29.19         9.29 o                         
   3  21   7        134.59        115.25        13.34 o                         
   4  21   7          1.80          9.93        14.27 o                         
   5  21   7        880.11        938.46        54.73 o                         
  -5  22   7        531.50        533.76        35.66 o                         
  -4  22   7        653.14        643.43        40.31 o                         
  -3  22   7        137.23        176.64        17.31 o                         
  -2  22   7        644.10        703.60        30.52 o                         
  -1  22   7         25.77         17.13        10.07 o                         
   0  22   7        513.00        492.42        26.62 o                         
   1  22   7        377.73        384.87        23.56 o                         
   2  22   7        432.05        449.42        25.53 o                         
   3  22   7          1.52         -4.78        10.39 o                         
   4  22   7        205.75        209.01        26.22 o                         
   5  22   7        337.56        409.73        63.81 o                         
  -5  23   7          5.79        -33.91        22.60 o                         
  -4  23   7         22.15          3.18        15.10 o                         
  -3  23   7        132.44        172.18        18.77 o                         
  -2  23   7         12.58          8.23         9.79 o                         
  -1  23   7         65.11         43.62        12.04 o                         
   0  23   7        545.37        584.69        29.48 o                         
   1  23   7         74.62         93.23        12.75 o                         
   2  23   7        767.97        736.25        41.20 o                         
   3  23   7        257.68        311.05        27.79 o                         
   4  23   7         29.80         37.77        25.11 o                         
  -4  24   7         10.27          8.45        11.34 o                         
  -3  24   7         57.60         77.41        18.17 o                         
  -2  24   7         44.48         31.88        10.98 o                         
  -1  24   7        259.83        246.14        24.84 o                         
   0  24   7        338.69        322.52        31.24 o                         
   1  24   7        137.32        114.14        17.56 o                         
   2  24   7        299.45        283.57        29.74 o                         
   3  24   7         20.05         10.36        13.14 o                         
  -3  25   7        245.09        249.79        42.49 o                         
  -2  25   7       1260.49       1330.27        66.75 o                         
  -1  25   7        504.66        489.34        64.02 o                         
   0  25   7        131.80        107.22        20.89 o                         
   1  25   7          0.40          9.15        18.58 o                         
   2  25   7        265.95        279.83        37.74 o                         
 -10   0   8       2314.19       2402.90       136.91 o                         
  -9   0   8        515.13        505.27       113.16 o                         
  -8   0   8        140.33        136.33        20.01 o                         
  -7   0   8        125.74        171.04        13.90 o                         
  -6   0   8       5703.35       5557.35       157.89 o                         
  -5   0   8          8.69         10.47         4.10 o                         
  -4   0   8        320.40        298.60        18.87 o                         
  -3   0   8        558.84        486.74        22.34 o                         
  -2   0   8       6933.76       6894.34       145.35 o                         
  -1   0   8       5009.41       5435.10        67.38 o                         
   0   0   8       2063.41       1735.57        38.96 o                         
   1   0   8      10045.99       9652.83       120.57 o                         
   2   0   8       7142.40       7508.95       200.50 o                         
   3   0   8      29535.86      29269.99       326.20 o                         
   4   0   8        531.19        499.42        17.00 o                         
   5   0   8        115.49        108.10        13.10 o                         
   6   0   8       1969.66       2043.02        57.70 o                         
   7   0   8          0.50          1.31        13.16 o                         
   8   0   8        118.23        144.03        43.06 o                         
   9   0   8         29.35         16.91        16.02 o                         
 -10   1   8        164.97        137.87        24.25 o                         
  -9   1   8       1092.16       1114.83        90.26 o                         
  -8   1   8          4.85         -0.04         7.02 o                         
  -7   1   8          4.20         -0.74         5.44 o                         
  -6   1   8      11168.17      11212.12       183.15 o                         
  -5   1   8       1569.39       1455.80        22.80 o                         
  -4   1   8        511.26        475.74        15.87 o                         
  -3   1   8       1630.63       1423.36        28.27 o                         
  -2   1   8      13755.93      14040.60       218.52 o                         
  -1   1   8       1164.62       1155.52        17.75 o                         
   0   1   8       5664.64       5620.71        59.76 o                         
   1   1   8        583.26        611.55        12.49 o                         
   2   1   8       4088.71       4335.16        53.98 o                         
   3   1   8       9654.18       9896.55       128.68 o                         
   4   1   8       3736.46       4024.38        48.02 o                         
   5   1   8         63.99         50.21         4.54 o                         
   6   1   8         70.81         79.74         6.94 o                         
   7   1   8        642.92        720.52        28.08 o                         
   8   1   8         34.07          2.60         9.14 o                         
   9   1   8          0.03         -5.38         8.32 o                         
 -10   2   8        509.30        492.21        42.23 o                         
  -9   2   8        152.80        148.49        14.51 o                         
  -8   2   8        980.97        991.05        33.10 o                         
  -7   2   8          7.63         17.66         8.96 o                         
  -6   2   8       1972.94       1912.85        43.99 o                         
  -5   2   8        203.10        200.35         8.76 o                         
  -4   2   8        759.06        627.59        14.71 o                         
  -3   2   8       3487.09       3223.38        44.43 o                         
  -2   2   8       1186.09       1292.97        24.91 o                         
  -1   2   8      15349.83      15427.64       132.04 o                         
   0   2   8       5296.47       5497.33        55.51 o                         
   1   2   8         28.75         45.93         4.47 o                         
   2   2   8      10127.72      10309.69       102.73 o                         
   3   2   8       6157.89       6237.06        61.13 o                         
   4   2   8        130.00        116.87         7.23 o                         
   5   2   8          7.64         13.67         3.10 o                         
   6   2   8          6.93          3.80         3.99 o                         
   7   2   8        259.48        245.57        20.49 o                         
   8   2   8       1237.73       1327.79        54.54 o                         
   9   2   8        877.20        869.76        65.24 o                         
 -10   3   8         49.00          6.70        36.41 o                         
  -9   3   8        968.21        978.11        35.32 o                         
  -8   3   8        539.63        601.95        36.66 o                         
  -7   3   8        527.95        463.41        27.51 o                         
  -6   3   8        954.00        943.41        24.70 o                         
  -5   3   8       3631.36       3517.39        47.66 o                         
  -4   3   8       6649.20       6408.67        66.74 o                         
  -3   3   8       2669.18       2665.29        39.06 o                         
  -2   3   8       7211.58       7195.71        78.47 o                         
  -1   3   8       5314.41       5261.59        55.18 o                         
   0   3   8       2461.87       2367.47        31.54 o                         
   1   3   8       6639.65       6562.20        67.71 o                         
   2   3   8        189.51        224.57         8.34 o                         
   3   3   8         41.16         43.82         5.67 o                         
   4   3   8       3909.87       3811.73        48.31 o                         
   5   3   8        859.19        841.76        19.05 o                         
   6   3   8        765.31        743.27        20.81 o                         
   7   3   8        518.90        509.22        22.78 o                         
   8   3   8       2946.31       3291.73        89.78 o                         
   9   3   8          4.82        -24.24        26.75 o                         
 -10   4   8         81.31         53.90        14.09 o                         
  -9   4   8          0.74         -4.29         8.57 o                         
  -8   4   8       1538.48       1620.89        85.00 o                         
  -7   4   8       1568.52       1643.65        52.39 o                         
  -6   4   8        225.03        191.66        18.66 o                         
  -5   4   8        281.41        291.94        14.69 o                         
  -4   4   8       6882.19       6452.68        69.06 o                         
  -3   4   8        911.36        951.84        21.86 o                         
  -2   4   8       4730.18       4480.47        50.12 o                         
  -1   4   8       2187.51       1908.34        28.28 o                         
   0   4   8       2425.57       2361.99        33.86 o                         
   1   4   8       7892.24       7826.53        91.82 o                         
   2   4   8       3980.63       4088.43        48.46 o                         
   3   4   8        153.47        188.68         7.74 o                         
   4   4   8         35.20         35.97         4.22 o                         
   5   4   8         94.53         81.66         9.40 o                         
   6   4   8        137.92         96.40         6.58 o                         
   7   4   8        248.55        236.26        15.24 o                         
   8   4   8        309.29        357.52        27.74 o                         
   9   4   8        454.52        455.38        67.53 o                         
 -10   5   8        109.19         93.19        22.30 o                         
  -9   5   8        336.89        328.92        29.58 o                         
  -8   5   8       1357.41       1583.00        99.07 o                         
  -7   5   8        492.52        539.95        26.64 o                         
  -6   5   8         27.79         22.92         6.22 o                         
  -5   5   8       2045.64       1902.50        36.97 o                         
  -4   5   8       4514.15       4484.16        55.71 o                         
  -3   5   8        489.34        500.77        13.17 o                         
  -2   5   8        746.57        704.32        16.13 o                         
  -1   5   8      11429.10      11284.89        99.00 o                         
   0   5   8         43.21         28.40         4.10 o                         
   1   5   8       8686.92       8577.91        95.67 o                         
   2   5   8       1440.81       1322.23        28.80 o                         
   3   5   8         72.50         67.15         4.64 o                         
   4   5   8       9023.88       8662.05       115.93 o                         
   5   5   8       1572.67       1530.56        30.31 o                         
   6   5   8        634.21        646.13        23.82 o                         
   7   5   8        105.45        112.84        12.15 o                         
   8   5   8       1698.70       1704.24        59.95 o                         
   9   5   8          2.10        -27.23        18.15 o                         
 -10   6   8        523.07        514.80        36.87 o                         
  -9   6   8        980.24        923.84        89.34 o                         
  -8   6   8        199.01        197.12        19.72 o                         
  -7   6   8       6056.97       6001.56       115.74 o                         
  -6   6   8        532.38        518.33        19.39 o                         
  -5   6   8       4176.60       4056.28        90.45 o                         
  -4   6   8       3562.48       3383.16        45.96 o                         
  -3   6   8        144.66        128.95         6.94 o                         
  -2   6   8       3165.03       3089.76        40.90 o                         
  -1   6   8       1371.39       1539.50        24.56 o                         
   0   6   8       5679.06       5855.88        67.47 o                         
   1   6   8         32.56         27.26         5.28 o                         
   2   6   8          3.73          7.56         4.22 o                         
   3   6   8       1510.01       1488.19        23.61 o                         
   4   6   8         15.35         22.88         3.57 o                         
   5   6   8       1909.93       1915.96        32.69 o                         
   6   6   8        648.35        618.81        18.11 o                         
   7   6   8         55.31         44.07         8.33 o                         
   8   6   8          0.81        -12.58        14.97 o                         
   9   6   8        301.85        379.54        42.56 o                         
 -10   7   8        156.01        214.28        25.47 o                         
  -9   7   8        852.61        965.42        71.17 o                         
  -8   7   8         25.32         23.36         8.97 o                         
  -7   7   8          3.77          2.95         6.16 o                         
  -6   7   8       2183.71       2155.10        56.45 o                         
  -5   7   8       1093.40       1044.77        32.38 o                         
  -4   7   8        839.66        924.07        20.09 o                         
  -3   7   8         35.25         32.92         4.48 o                         
  -2   7   8        710.04        704.57        16.64 o                         
  -1   7   8        956.19        975.43        18.54 o                         
   0   7   8         37.83         52.92         6.31 o                         
   1   7   8       3077.88       3140.97        42.91 o                         
   2   7   8        542.20        526.02        16.78 o                         
   3   7   8        543.71        514.71        12.86 o                         
   4   7   8        552.30        570.93        15.10 o                         
   5   7   8       1053.72       1060.57        32.99 o                         
   6   7   8        120.29        119.24         8.55 o                         
   7   7   8        433.64        445.09        22.19 o                         
   8   7   8         18.93          9.76        14.32 o                         
   9   7   8         91.03         93.65        23.98 o                         
 -10   8   8        457.12        515.78        45.31 o                         
  -9   8   8         79.61         89.88        19.68 o                         
  -8   8   8        292.38        284.98        23.88 o                         
  -7   8   8        188.45        189.49        14.26 o                         
  -6   8   8        572.02        581.79        34.55 o                         
  -5   8   8        165.19        189.40        14.32 o                         
  -4   8   8         53.56         45.62         6.27 o                         
  -3   8   8       8764.21       8530.24       137.57 o                         
  -2   8   8        717.73        729.05        16.93 o                         
  -1   8   8       4860.62       4844.56        55.36 o                         
   0   8   8        999.10        991.08        24.78 o                         
   1   8   8        224.28        195.99         9.47 o                         
   2   8   8        231.52        218.46         9.69 o                         
   3   8   8       1804.86       1710.06        24.53 o                         
   4   8   8        216.61        177.63         8.69 o                         
   5   8   8         26.27         13.36         7.18 o                         
   6   8   8        733.46        704.75        20.37 o                         
   7   8   8        538.14        562.38        48.26 o                         
   8   8   8          0.72          1.62        14.31 o                         
   9   8   8        378.80        313.02        51.93 o                         
 -10   9   8        472.26        414.88        56.65 o                         
  -9   9   8       2170.85       2334.95        97.40 o                         
  -8   9   8       2050.05       2201.12        66.49 o                         
  -7   9   8        385.90        351.16        19.11 o                         
  -6   9   8        764.22        729.36        39.03 o                         
  -5   9   8        695.30        740.84        24.62 o                         
  -4   9   8       3798.11       3662.47        58.17 o                         
  -3   9   8       1251.17       1221.29        26.27 o                         
  -2   9   8       5090.56       4969.29        67.64 o                         
  -1   9   8       2403.35       2289.60        38.31 o                         
   0   9   8       2602.15       2389.45        29.08 o                         
   1   9   8        255.56        251.56        10.83 o                         
   2   9   8        357.55        335.37        11.37 o                         
   3   9   8       4017.83       3852.99        41.79 o                         
   4   9   8       2968.07       2848.34        51.65 o                         
   5   9   8         93.53         89.87        14.50 o                         
   6   9   8        467.59        438.68        23.24 o                         
   7   9   8       1875.55       2015.14        93.65 o                         
   8   9   8        226.69        204.33        48.43 o                         
   9   9   8        140.56        122.32        34.34 o                         
  -9  10   8         16.60          5.61         9.69 o                         
  -8  10   8          1.83          2.45         7.65 o                         
  -7  10   8        892.64        859.39        44.76 o                         
  -6  10   8        163.53        161.24        20.34 o                         
  -5  10   8        106.09        108.28        10.17 o                         
  -4  10   8       1224.50       1190.81        40.71 o                         
  -3  10   8       2380.75       2141.77        55.51 o                         
  -2  10   8       3077.15       2803.39        56.62 o                         
  -1  10   8       4431.31       4454.71        55.66 o                         
   0  10   8       2250.81       2325.42        31.55 o                         
   1  10   8       4909.54       5009.77        54.92 o                         
   2  10   8         32.00         24.11         3.80 o                         
   3  10   8       1322.61       1279.01        20.83 o                         
   4  10   8         24.70         23.88         5.56 o                         
   5  10   8          0.80         -4.56         3.04 o                         
   6  10   8       2448.09       2480.00        75.94 o                         
   7  10   8        808.21        918.82        62.95 o                         
   8  10   8         17.93         -1.43        12.97 o                         
   9  10   8         12.94        -35.84        23.89 o                         
  -9  11   8          1.90          1.78         9.63 o                         
  -8  11   8        787.93        804.35        34.12 o                         
  -7  11   8          1.60         -2.27        12.41 o                         
  -6  11   8       1772.32       1855.90        69.07 o                         
  -5  11   8         83.50        100.75        10.20 o                         
  -4  11   8          1.93         -1.08         4.53 o                         
  -3  11   8         48.50         37.37         5.32 o                         
  -2  11   8        191.05        215.65        10.02 o                         
  -1  11   8       2149.30       2090.16        40.06 o                         
   0  11   8         25.57         28.95         4.41 o                         
   1  11   8         94.33         92.45         5.72 o                         
   2  11   8        407.81        380.50        10.51 o                         
   3  11   8        445.83        466.92        15.65 o                         
   4  11   8        374.28        386.72        18.89 o                         
   5  11   8        222.92        231.75        16.64 o                         
   6  11   8        171.26        172.34        18.50 o                         
   7  11   8        166.36        192.77        48.50 o                         
   8  11   8         21.46          7.98        22.68 o                         
  -9  12   8         56.70         62.36        13.86 o                         
  -8  12   8        147.46        160.95        19.23 o                         
  -7  12   8         85.99         93.49        17.14 o                         
  -6  12   8        114.29        119.97        13.07 o                         
  -5  12   8        767.90        780.21        28.81 o                         
  -4  12   8         65.07         48.34         6.64 o                         
  -3  12   8       3676.96       3568.36        90.65 o                         
  -2  12   8        726.45        748.48        21.44 o                         
  -1  12   8         58.85         56.26         7.89 o                         
   0  12   8        425.40        445.62        14.19 o                         
   1  12   8        938.98        979.60        19.09 o                         
   2  12   8        390.99        377.72        11.15 o                         
   3  12   8         16.75         11.56         4.74 o                         
   4  12   8          0.03          0.79         3.34 o                         
   5  12   8       1199.46       1085.66        36.58 o                         
   6  12   8         31.62         18.45        13.22 o                         
   7  12   8       1193.23       1228.95        74.51 o                         
   8  12   8        112.95        127.48        34.26 o                         
  -9  13   8         88.68         67.72        20.28 o                         
  -8  13   8       1466.61       1573.68        65.47 o                         
  -7  13   8         16.49         16.45        10.54 o                         
  -6  13   8          3.80          7.40         7.22 o                         
  -5  13   8        102.85         86.64         9.12 o                         
  -4  13   8       1018.29       1020.46        25.77 o                         
  -3  13   8        853.63        788.84        23.50 o                         
  -2  13   8         17.04          9.01         4.96 o                         
  -1  13   8       3881.89       3919.58        57.09 o                         
   0  13   8       1202.36       1244.89        27.09 o                         
   1  13   8       1219.37       1243.93        27.76 o                         
   2  13   8        527.53        543.63        12.25 o                         
   3  13   8       3286.34       3101.85        49.76 o                         
   4  13   8       1101.99       1034.83        24.15 o                         
   5  13   8        200.03        176.25        15.90 o                         
   6  13   8         77.52         70.66        21.03 o                         
   7  13   8         62.23         86.28        22.00 o                         
   8  13   8        507.95        557.38        69.96 o                         
  -9  14   8        181.40        139.75        25.19 o                         
  -8  14   8         35.58         15.56        10.91 o                         
  -7  14   8         18.44         16.07        10.65 o                         
  -6  14   8       1142.95       1094.83        44.29 o                         
  -5  14   8         22.14         24.98         6.05 o                         
  -4  14   8         54.71         48.61         8.13 o                         
  -3  14   8         20.32         38.29         7.71 o                         
  -2  14   8       2297.56       2307.06        44.49 o                         
  -1  14   8         84.64         80.67         8.24 o                         
   0  14   8         24.28         24.83         6.97 o                         
   1  14   8       3753.78       3685.29        43.46 o                         
   2  14   8        208.84        209.99         7.12 o                         
   3  14   8       1719.17       1684.00        38.49 o                         
   4  14   8         82.35         78.87        10.91 o                         
   5  14   8         13.07          3.46         8.40 o                         
   6  14   8        791.72        728.68        55.42 o                         
   7  14   8         31.91         41.75        22.25 o                         
  -8  15   8        461.25        477.61        33.06 o                         
  -7  15   8         70.56         58.70        12.75 o                         
  -6  15   8       3275.29       3203.27       116.94 o                         
  -5  15   8        157.71        142.01        13.32 o                         
  -4  15   8       3496.03       3390.03        81.43 o                         
  -3  15   8         39.84         17.22         6.60 o                         
  -2  15   8        509.32        526.76        20.65 o                         
  -1  15   8       3189.73       3168.91        48.14 o                         
   0  15   8        141.27        147.46        10.26 o                         
   1  15   8        730.78        714.18        19.32 o                         
   2  15   8       1007.97        971.18        24.87 o                         
   3  15   8        145.82        135.64        10.54 o                         
   4  15   8        102.65         84.71         9.64 o                         
   5  15   8        506.77        504.19        29.62 o                         
   6  15   8        124.50        105.41        24.63 o                         
   7  15   8        137.40        123.91        25.15 o                         
  -8  16   8          1.36         -1.38         9.85 o                         
  -7  16   8          0.59          2.61        10.82 o                         
  -6  16   8          0.09        -11.12        10.72 o                         
  -5  16   8        928.38        921.30        42.23 o                         
  -4  16   8         34.15         67.19        11.07 o                         
  -3  16   8        760.76        728.12        34.69 o                         
  -2  16   8       1283.19       1274.87        35.92 o                         
  -1  16   8         19.98          6.59         4.92 o                         
   0  16   8        209.92        180.07        16.23 o                         
   1  16   8         44.16         32.48         7.95 o                         
   2  16   8       1098.39       1044.18        28.33 o                         
   3  16   8        691.92        674.72        25.22 o                         
   4  16   8         28.83         18.31         6.50 o                         
   5  16   8       2145.28       2057.06        57.38 o                         
   6  16   8        522.91        528.45        49.36 o                         
   7  16   8          3.79         -3.73        33.76 o                         
  -8  17   8        782.14        935.74        67.13 o                         
  -7  17   8         11.66         10.40        11.09 o                         
  -6  17   8          2.78          4.33        10.01 o                         
  -5  17   8        537.79        652.07        36.43 o                         
  -4  17   8        827.28        863.31        40.17 o                         
  -3  17   8        238.22        224.30        22.25 o                         
  -2  17   8         19.13         18.76         7.38 o                         
  -1  17   8         37.11         40.38         6.81 o                         
   0  17   8         15.24          8.99         4.73 o                         
   1  17   8          2.86         -1.62         5.01 o                         
   2  17   8         24.78         33.89         6.90 o                         
   3  17   8        500.08        433.39        20.79 o                         
   4  17   8         16.19          6.70         6.61 o                         
   5  17   8         10.33          1.42        11.60 o                         
   6  17   8        946.60       1021.63        68.98 o                         
  -7  18   8          4.37          6.31        11.28 o                         
  -6  18   8        393.05        432.63        31.36 o                         
  -5  18   8         67.90         61.74        12.21 o                         
  -4  18   8        917.20       1029.02        45.16 o                         
  -3  18   8         57.42         45.21        10.39 o                         
  -2  18   8       1313.99       1346.64        37.18 o                         
  -1  18   8       1041.12       1065.50        31.46 o                         
   0  18   8          6.84         17.51         5.41 o                         
   1  18   8        928.25        951.88        25.25 o                         
   2  18   8        166.50        162.59        12.92 o                         
   3  18   8        298.64        314.05        18.22 o                         
   4  18   8        309.17        293.56        23.25 o                         
   5  18   8        889.63        887.47        50.91 o                         
   6  18   8        169.76        155.69        29.10 o                         
  -7  19   8          9.13         10.48        19.90 o                         
  -6  19   8         22.46         29.60        10.86 o                         
  -5  19   8        554.12        633.20        36.99 o                         
  -4  19   8       3561.71       3693.84        93.01 o                         
  -3  19   8       2205.41       2272.52        67.74 o                         
  -2  19   8          6.31         10.57         5.83 o                         
  -1  19   8       1519.23       1545.78        39.19 o                         
   0  19   8        121.00        124.43        10.49 o                         
   1  19   8       2342.77       2379.20        46.09 o                         
   2  19   8        395.70        343.65        20.56 o                         
   3  19   8         80.45         76.05         9.90 o                         
   4  19   8       1248.01       1222.28        47.38 o                         
   5  19   8        206.98        196.78        25.27 o                         
  -6  20   8         62.21         63.08        17.47 o                         
  -5  20   8        110.44        117.29        17.11 o                         
  -4  20   8       1508.10       1644.99        59.57 o                         
  -3  20   8          2.31         -4.02         9.32 o                         
  -2  20   8        950.89       1004.15        36.54 o                         
  -1  20   8        253.55        236.03        16.23 o                         
   0  20   8          6.01          0.96         4.85 o                         
   1  20   8         51.46         59.75        10.36 o                         
   2  20   8         32.94         26.58         7.87 o                         
   3  20   8        243.19        221.99        24.28 o                         
   4  20   8         15.57         37.18        11.60 o                         
   5  20   8        323.58        295.18        26.09 o                         
  -6  21   8         71.42          4.38        55.94 o                         
  -5  21   8         42.32         30.05        21.52 o                         
  -4  21   8        218.87        274.30        24.96 o                         
  -3  21   8         95.29        110.11        13.77 o                         
  -2  21   8          2.48          3.65         6.38 o                         
  -1  21   8          0.60          0.96         5.89 o                         
   0  21   8         15.22         23.90         7.97 o                         
   1  21   8        373.98        385.21        22.91 o                         
   2  21   8       1223.55       1229.75        52.70 o                         
   3  21   8        656.78        608.69        37.80 o                         
   4  21   8       1804.86       1875.70        72.38 o                         
   5  21   8         12.30        -27.33        24.32 o                         
  -5  22   8        607.94        675.67        59.70 o                         
  -4  22   8        321.81        328.86        27.68 o                         
  -3  22   8       1094.35       1091.42        41.77 o                         
  -2  22   8         41.11         38.61         8.16 o                         
  -1  22   8        646.88        648.77        30.90 o                         
   0  22   8        520.56        552.39        38.27 o                         
   1  22   8       1034.70       1075.69        49.52 o                         
   2  22   8        214.02        187.26        23.77 o                         
   3  22   8        643.57        761.32        43.06 o                         
   4  22   8         16.67          9.96        14.53 o                         
  -4  23   8        244.22        208.44        39.34 o                         
  -3  23   8         48.29         38.98         9.88 o                         
  -2  23   8       2608.67       2691.28        82.79 o                         
  -1  23   8         83.15         63.88        21.97 o                         
   0  23   8       1457.88       1527.10        63.64 o                         
   1  23   8         91.97        140.89        19.65 o                         
   2  23   8        179.71        166.13        22.57 o                         
   3  23   8        944.97        891.66        59.17 o                         
  -3  24   8         38.87         94.71        25.32 o                         
  -2  24   8          0.50         11.93        13.44 o                         
  -1  24   8       2386.18       2397.57        86.80 o                         
   0  24   8        194.59        208.78        23.25 o                         
   1  24   8          3.38         -6.32        22.11 o                         
   2  24   8        787.21        803.93        53.70 o                         
  -2  25   8       2332.33       2189.87       128.18 o                         
  -1  25   8         11.59        -21.89        16.74 o                         
   0  25   8        153.29        166.81        36.77 o                         
   1  25   8        315.53        290.35        38.22 o                         
 -10   1   9        165.10        114.57        25.11 o                         
  -9   1   9         24.72          5.79        12.69 o                         
  -8   1   9        385.66        392.39        20.63 o                         
  -7   1   9          5.95         -1.75         4.03 o                         
  -6   1   9         10.21         16.10         3.60 o                         
  -5   1   9       1874.38       1886.61        36.15 o                         
  -4   1   9        509.08        535.76        17.50 o                         
  -3   1   9      10255.88       9853.53       202.55 o                         
  -2   1   9        832.75        812.70        28.90 o                         
  -1   1   9       4072.06       4306.47        42.62 o                         
   0   1   9       2539.48       2388.56        38.09 o                         
   1   1   9        781.19        832.73        15.52 o                         
   2   1   9        701.98        752.69        17.56 o                         
   3   1   9        430.28        477.68        16.30 o                         
   4   1   9         29.33         29.36         4.02 o                         
   5   1   9         31.96         14.58         3.18 o                         
   6   1   9         43.81         66.08         9.27 o                         
   7   1   9         64.22         60.60         8.29 o                         
   8   1   9        211.77        190.69        20.86 o                         
   9   1   9        602.97        632.02        35.83 o                         
 -10   2   9          3.29         -7.42        22.25 o                         
  -9   2   9        110.86         87.12        17.27 o                         
  -8   2   9        374.20        396.77        19.91 o                         
  -7   2   9        247.29        238.57        12.51 o                         
  -6   2   9        200.62        225.62         9.74 o                         
  -5   2   9       6481.94       6290.99        61.42 o                         
  -4   2   9       1062.40       1046.92        24.86 o                         
  -3   2   9       1316.34       1291.42        26.34 o                         
  -2   2   9       2951.24       2999.74        43.36 o                         
  -1   2   9        113.22         61.54         4.48 o                         
   0   2   9          0.18          1.96         2.55 o                         
   1   2   9        371.86        391.50        10.03 o                         
   2   2   9      10092.00      10039.19        93.65 o                         
   3   2   9        308.87        317.77        11.48 o                         
   4   2   9       3106.30       3095.06        48.86 o                         
   5   2   9          1.08          6.00         3.40 o                         
   6   2   9          9.65         12.65         4.22 o                         
   7   2   9       1534.86       1586.13        59.80 o                         
   8   2   9         86.18        102.54        16.20 o                         
   9   2   9        194.92        210.22        27.91 o                         
 -10   3   9         16.04         12.60        14.49 o                         
  -9   3   9         69.92         68.73        15.71 o                         
  -8   3   9        163.78        176.05        13.99 o                         
  -7   3   9        418.55        409.65        19.80 o                         
  -6   3   9        168.56        181.51        12.74 o                         
  -5   3   9       1318.59       1326.57        26.75 o                         
  -4   3   9       1675.03       1711.37        27.40 o                         
  -3   3   9      12259.77      11685.68       137.77 o                         
  -2   3   9       2425.96       2473.18        38.12 o                         
  -1   3   9        846.10        943.82        17.01 o                         
   0   3   9       5268.14       5173.01        50.66 o                         
   1   3   9       3270.41       3391.31        44.20 o                         
   2   3   9       1550.22       1488.69        20.27 o                         
   3   3   9       4021.94       4044.70        52.33 o                         
   4   3   9       2595.39       2643.15        35.74 o                         
   5   3   9       2421.23       2251.51        40.37 o                         
   6   3   9       1337.89       1353.62        29.25 o                         
   7   3   9          3.31         -8.99         7.73 o                         
   8   3   9        382.49        423.87        30.61 o                         
   9   3   9       1291.13       1397.89       215.45 o                         
 -10   4   9        333.60        344.52        31.50 o                         
  -9   4   9         44.88         40.79        12.46 o                         
  -8   4   9        713.62        727.98        47.87 o                         
  -7   4   9       1443.90       1470.26        39.77 o                         
  -6   4   9         65.48         66.74         9.38 o                         
  -5   4   9         43.85         47.32         6.41 o                         
  -4   4   9         90.00        102.34         7.13 o                         
  -3   4   9       3127.06       3206.36        44.01 o                         
  -2   4   9        286.17        218.04         8.40 o                         
  -1   4   9          3.50         12.66         3.26 o                         
   0   4   9       5484.81       5827.27        70.30 o                         
   1   4   9        417.60        450.39        15.23 o                         
   2   4   9        324.21        307.66        12.17 o                         
   3   4   9       1493.71       1480.66        24.31 o                         
   4   4   9        728.98        742.74        16.91 o                         
   5   4   9        171.25        177.02        12.03 o                         
   6   4   9        765.69        664.46        17.15 o                         
   7   4   9        107.79         67.70        12.29 o                         
   8   4   9          7.49          0.54         9.16 o                         
   9   4   9        163.74        131.03        27.44 o                         
 -10   5   9        101.75         76.90        19.73 o                         
  -9   5   9       2016.92       2008.63        97.48 o                         
  -8   5   9        473.12        470.13        30.93 o                         
  -7   5   9        496.21        540.68        33.47 o                         
  -6   5   9        334.43        313.70        20.57 o                         
  -5   5   9        141.42        167.12        10.03 o                         
  -4   5   9        968.70        922.34        21.28 o                         
  -3   5   9        355.16        356.76        11.46 o                         
  -2   5   9       2191.91       2079.75        31.23 o                         
  -1   5   9       1375.78       1383.60        25.63 o                         
   0   5   9        362.69        374.54        12.25 o                         
   1   5   9        254.67        195.66         9.91 o                         
   2   5   9       1149.31       1206.12        25.13 o                         
   3   5   9        618.99        570.93        13.13 o                         
   4   5   9        978.84        966.96        19.33 o                         
   5   5   9       1473.28       1533.55        30.85 o                         
   6   5   9        376.09        367.11        12.97 o                         
   7   5   9         34.82         20.16         9.27 o                         
   8   5   9          0.82        -19.17        14.23 o                         
   9   5   9        118.04         87.13        26.61 o                         
 -10   6   9        173.89        164.25        27.36 o                         
  -9   6   9        567.82        563.03        47.13 o                         
  -8   6   9         21.19         30.20         8.73 o                         
  -7   6   9        196.56        209.75        15.09 o                         
  -6   6   9          9.30          7.32         8.26 o                         
  -5   6   9       8606.43       8672.89        97.55 o                         
  -4   6   9        496.21        502.04        15.93 o                         
  -3   6   9         82.22         85.58         6.81 o                         
  -2   6   9       3312.82       3209.49        42.56 o                         
  -1   6   9       9170.47       8800.09        91.67 o                         
   0   6   9        687.24        778.69        20.55 o                         
   1   6   9       3422.53       3497.23        61.28 o                         
   2   6   9       3512.06       3368.39        46.30 o                         
   3   6   9        265.14        292.81        10.80 o                         
   4   6   9       3589.29       3495.69        43.47 o                         
   5   6   9       1273.35       1265.01        27.63 o                         
   6   6   9       2738.89       2673.58        57.30 o                         
   7   6   9       1152.99       1215.64        47.35 o                         
   8   6   9        380.85        471.82        47.19 o                         
   9   6   9        111.41        158.51        37.91 o                         
 -10   7   9        147.51        151.00        25.85 o                         
  -9   7   9        224.65        166.66        26.48 o                         
  -8   7   9         58.79         66.16        15.39 o                         
  -7   7   9        718.83        667.89        35.02 o                         
  -6   7   9        893.95        862.17        41.21 o                         
  -5   7   9         10.66         14.75         5.98 o                         
  -4   7   9        205.45        208.26         9.54 o                         
  -3   7   9        120.14        135.62         7.57 o                         
  -2   7   9       4855.67       4874.99        52.94 o                         
  -1   7   9       1426.69       1332.76        23.31 o                         
   0   7   9        125.79        102.17         8.46 o                         
   1   7   9        323.97        349.41        13.43 o                         
   2   7   9       2250.03       2238.50        36.62 o                         
   3   7   9          1.25          4.23         2.84 o                         
   4   7   9        473.97        424.81        13.69 o                         
   5   7   9       2646.77       2594.83        40.42 o                         
   6   7   9        184.26        186.59        11.43 o                         
   7   7   9       2492.81       2665.75       111.09 o                         
   8   7   9          0.92         -6.48        14.13 o                         
   9   7   9        372.46        368.39        55.37 o                         
 -10   8   9        149.81        190.08        79.04 o                         
  -9   8   9         16.95          7.47        12.30 o                         
  -8   8   9         62.71         77.88        15.99 o                         
  -7   8   9       3414.39       3403.50        77.22 o                         
  -6   8   9       3958.08       3941.92        99.90 o                         
  -5   8   9       2853.61       2794.07        55.82 o                         
  -4   8   9        162.06        135.75         8.27 o                         
  -3   8   9       5801.95       5698.11        84.52 o                         
  -2   8   9       8094.84       7909.64       177.85 o                         
  -1   8   9      14147.08      14288.41       108.96 o                         
   0   8   9       1081.45       1072.66        23.07 o                         
   1   8   9        834.45        784.55        19.65 o                         
   2   8   9       4701.12       4446.70        56.49 o                         
   3   8   9         71.54         62.25         4.99 o                         
   4   8   9       1003.69       1040.62        22.00 o                         
   5   8   9        272.03        306.61        13.73 o                         
   6   8   9       1968.82       1928.97        66.46 o                         
   7   8   9       1240.56       1250.62        73.70 o                         
   8   8   9        772.64        845.93        88.84 o                         
   9   8   9         62.87         65.95        26.32 o                         
  -9   9   9        338.16        320.49        36.29 o                         
  -8   9   9          2.38         11.78        12.39 o                         
  -7   9   9        246.85        282.85        26.62 o                         
  -6   9   9       1394.12       1497.18        58.83 o                         
  -5   9   9        271.40        274.41        19.72 o                         
  -4   9   9       2060.98       1916.91        60.75 o                         
  -3   9   9        246.34        230.71        11.16 o                         
  -2   9   9        648.79        667.74        15.03 o                         
  -1   9   9        185.16        188.55        11.82 o                         
   0   9   9        988.30        980.92        24.35 o                         
   1   9   9        988.49        951.13        21.10 o                         
   2   9   9        309.75        333.06        12.47 o                         
   3   9   9        224.49        199.55         9.99 o                         
   4   9   9       1757.09       1731.45        37.78 o                         
   5   9   9        726.01        758.85        26.01 o                         
   6   9   9        404.63        399.67        25.13 o                         
   7   9   9       2015.48       2119.51        97.97 o                         
   8   9   9         82.56         58.59        19.56 o                         
  -9  10   9        921.33        823.64        48.09 o                         
  -8  10   9       1039.95       1066.95        52.86 o                         
  -7  10   9       1316.38       1415.94        59.58 o                         
  -6  10   9         72.87         53.97        20.97 o                         
  -5  10   9       2123.81       2063.64        48.46 o                         
  -4  10   9       1047.99        955.58        27.69 o                         
  -3  10   9       1070.50       1096.53        38.15 o                         
  -2  10   9       1047.05        960.21        18.97 o                         
  -1  10   9       1079.62       1129.84        24.09 o                         
   0  10   9        171.21        145.04         9.60 o                         
   1  10   9         56.49         80.29         7.53 o                         
   2  10   9       1389.22       1402.83        26.46 o                         
   3  10   9        520.98        486.56        14.48 o                         
   4  10   9        633.91        674.50        16.45 o                         
   5  10   9       3328.13       3187.31        55.60 o                         
   6  10   9          4.70         15.61         7.62 o                         
   7  10   9         59.56         27.52        14.23 o                         
   8  10   9         73.52         78.91        35.91 o                         
  -9  11   9        464.59        458.36        32.29 o                         
  -8  11   9        970.14        979.76        51.77 o                         
  -7  11   9       2593.05       2780.63        87.12 o                         
  -6  11   9       3206.88       3284.56        77.40 o                         
  -5  11   9        367.57        366.39        18.01 o                         
  -4  11   9       2794.51       2595.36        64.89 o                         
  -3  11   9       3635.87       3547.59        79.45 o                         
  -2  11   9         46.90         58.98         6.01 o                         
  -1  11   9       3704.19       3752.48        50.77 o                         
   0  11   9      11802.66      11553.81       116.74 o                         
   1  11   9       4517.22       4352.05        54.89 o                         
   2  11   9        403.99        391.07        13.64 o                         
   3  11   9        551.03        533.12        14.58 o                         
   4  11   9       8113.91       8034.42       150.50 o                         
   5  11   9        286.82        250.10        13.55 o                         
   6  11   9       3367.18       3548.63       126.65 o                         
   7  11   9        631.27        625.95        52.99 o                         
   8  11   9        413.83        465.82        48.04 o                         
  -9  12   9         45.73         22.70        14.74 o                         
  -8  12   9       1885.87       1957.80        66.08 o                         
  -7  12   9         26.03         20.62        11.60 o                         
  -6  12   9        104.95         95.79        14.10 o                         
  -5  12   9          4.40          8.49         5.31 o                         
  -4  12   9       2582.86       2459.87        46.57 o                         
  -3  12   9       1361.17       1272.96        30.84 o                         
  -2  12   9       2147.23       1941.63        52.31 o                         
  -1  12   9        194.26        208.25         9.73 o                         
   0  12   9       1936.88       1840.67        27.32 o                         
   1  12   9        234.69        209.29        11.03 o                         
   2  12   9        659.15        641.59        19.08 o                         
   3  12   9       2437.45       2324.95        38.59 o                         
   4  12   9        194.35        188.87        14.32 o                         
   5  12   9       3990.28       4118.95       195.78 o                         
   6  12   9        407.06        458.95        43.40 o                         
   7  12   9        946.96       1052.38        85.12 o                         
   8  12   9        610.71        843.07        85.70 o                         
  -9  13   9        160.60        186.84        30.78 o                         
  -8  13   9        829.94        814.56        42.39 o                         
  -7  13   9          1.95        -17.68        12.87 o                         
  -6  13   9        958.55        974.30        41.77 o                         
  -5  13   9       2579.97       2680.09        49.80 o                         
  -4  13   9        451.58        451.04        18.98 o                         
  -3  13   9       2920.80       2766.83        54.81 o                         
  -2  13   9       1362.73       1324.58        38.69 o                         
  -1  13   9        551.50        577.25        17.43 o                         
   0  13   9       4773.70       4771.00        68.36 o                         
   1  13   9        740.71        739.31        16.27 o                         
   2  13   9        366.94        382.81        11.69 o                         
   3  13   9         72.69         69.26         6.16 o                         
   4  13   9       1223.76       1217.52        36.73 o                         
   5  13   9         31.89         17.71         7.80 o                         
   6  13   9        574.23        548.94        94.49 o                         
   7  13   9        329.31        296.11        37.87 o                         
  -8  14   9       1238.60       1442.64        63.89 o                         
  -7  14   9        139.60        158.89        19.15 o                         
  -6  14   9        298.39        289.92        30.87 o                         
  -5  14   9       3403.58       3290.49        85.38 o                         
  -4  14   9       3849.39       3806.30        76.86 o                         
  -3  14   9        205.28        208.05        14.30 o                         
  -2  14   9       2656.44       2635.02        46.98 o                         
  -1  14   9        310.83        299.96        15.21 o                         
   0  14   9         22.01         26.18         5.61 o                         
   1  14   9        880.71        861.33        20.06 o                         
   2  14   9       1273.91       1270.84        20.55 o                         
   3  14   9        895.75        915.31        23.21 o                         
   4  14   9          8.17         -3.83         9.19 o                         
   5  14   9       2425.82       2384.04       100.82 o                         
   6  14   9       3012.68       3027.37       119.39 o                         
   7  14   9        157.88        176.10        38.91 o                         
  -8  15   9        242.68        244.63        28.88 o                         
  -7  15   9        421.26        455.81        32.12 o                         
  -6  15   9        971.61       1070.11        47.06 o                         
  -5  15   9        243.93        234.43        21.12 o                         
  -4  15   9        188.86        191.44        15.54 o                         
  -3  15   9        125.58        119.91        10.98 o                         
  -2  15   9       3462.96       3445.97        63.53 o                         
  -1  15   9         77.41         75.19         9.16 o                         
   0  15   9         26.47         28.10         8.72 o                         
   1  15   9        691.86        715.35        17.24 o                         
   2  15   9       3063.16       3030.12        37.14 o                         
   3  15   9        964.95        967.92        28.55 o                         
   4  15   9        114.91        117.35        10.57 o                         
   5  15   9        148.85        123.34        24.67 o                         
   6  15   9        125.09        115.63        24.73 o                         
   7  15   9        722.86        762.81        81.98 o                         
  -8  16   9        450.03        454.07        46.94 o                         
  -7  16   9       1937.78       2064.27        73.62 o                         
  -6  16   9        173.66        193.43        21.15 o                         
  -5  16   9       2612.84       2776.74        77.32 o                         
  -4  16   9         63.52         59.66         9.15 o                         
  -3  16   9        664.05        649.05        25.16 o                         
  -2  16   9        691.92        650.69        25.96 o                         
  -1  16   9        352.03        351.59        16.03 o                         
   0  16   9          1.73          3.55         3.95 o                         
   1  16   9         56.49         48.87         5.26 o                         
   2  16   9       5799.16       5802.36        78.69 o                         
   3  16   9        688.14        723.55        25.13 o                         
   4  16   9       2872.67       2691.69        76.97 o                         
   5  16   9        952.52        918.91        62.48 o                         
   6  16   9        567.84        491.37        47.85 o                         
  -7  17   9        368.47        384.41        30.40 o                         
  -6  17   9       1949.83       2282.38        72.58 o                         
  -5  17   9          0.69          0.00         8.74 o                         
  -4  17   9       1261.01       1314.12        51.18 o                         
  -3  17   9        218.66        190.95        23.25 o                         
  -2  17   9         83.26        115.35        11.12 o                         
  -1  17   9        168.37        169.14        12.59 o                         
   0  17   9         27.66         22.26         5.28 o                         
   1  17   9       2184.80       2232.19        57.19 o                         
   2  17   9       1827.37       1908.64        46.20 o                         
   3  17   9       1273.72       1284.55        46.53 o                         
   4  17   9        325.60        284.30        22.72 o                         
   5  17   9        513.62        536.05        48.88 o                         
   6  17   9         32.90         10.39        16.43 o                         
  -7  18   9        982.68       1188.19        63.04 o                         
  -6  18   9        654.62        688.91        39.86 o                         
  -5  18   9        109.86        111.95        16.35 o                         
  -4  18   9        517.52        531.25        33.06 o                         
  -3  18   9        679.01        717.99        37.97 o                         
  -2  18   9         44.33         27.93         7.31 o                         
  -1  18   9       2612.54       2696.09        53.04 o                         
   0  18   9        235.47        236.44        13.77 o                         
   1  18   9        207.93        209.81        11.61 o                         
   2  18   9        600.88        664.41        43.39 o                         
   3  18   9        874.49        852.47        38.67 o                         
   4  18   9        100.18         95.42        14.49 o                         
   5  18   9        372.57        317.58        38.72 o                         
  -6  19   9         64.08         75.51        15.98 o                         
  -5  19   9         26.74         33.15        13.59 o                         
  -4  19   9        150.11        152.11        21.57 o                         
  -3  19   9       3045.41       3097.40        81.90 o                         
  -2  19   9          6.89         -3.80         5.80 o                         
  -1  19   9       1015.93       1083.20        32.56 o                         
   0  19   9       1199.66       1250.58        42.94 o                         
   1  19   9       1178.93       1221.54        43.58 o                         
   2  19   9        363.10        326.95        26.64 o                         
   3  19   9          2.27          6.75         8.16 o                         
   4  19   9        709.73        674.50        36.13 o                         
   5  19   9        152.14        148.35        19.82 o                         
  -6  20   9        398.74        328.29        41.73 o                         
  -5  20   9         96.70         66.85        13.76 o                         
  -4  20   9       1004.42       1083.33        48.81 o                         
  -3  20   9        205.50        192.09        20.61 o                         
  -2  20   9          7.41         -1.76         6.18 o                         
  -1  20   9         11.68          9.70         5.87 o                         
   0  20   9          3.21         -0.02         8.49 o                         
   1  20   9        506.83        472.89        32.42 o                         
   2  20   9         69.98         60.62        14.32 o                         
   3  20   9          7.12         -8.74         9.49 o                         
   4  20   9        990.38       1034.29        46.72 o                         
   5  20   9         16.96          7.01        19.31 o                         
  -5  21   9         83.42        106.50        27.90 o                         
  -4  21   9         14.62          0.75        15.24 o                         
  -3  21   9       2722.11       2996.53        71.05 o                         
  -2  21   9         27.29         12.70         6.57 o                         
  -1  21   9        395.11        397.36        23.68 o                         
   0  21   9       1095.35       1201.41        50.11 o                         
   1  21   9        434.13        389.10        30.66 o                         
   2  21   9         55.29         55.52        13.76 o                         
   3  21   9          1.60         -5.01        11.90 o                         
   4  21   9       1329.39       1418.67        54.17 o                         
  -5  22   9         88.30         70.82        28.33 o                         
  -4  22   9          0.73        -30.39        20.26 o                         
  -3  22   9        965.65       1019.24        40.19 o                         
  -2  22   9         38.26         16.97         7.54 o                         
  -1  22   9          0.61        -14.18         9.46 o                         
   0  22   9        883.25        957.99        68.99 o                         
   1  22   9         74.53         44.39        12.11 o                         
   2  22   9        586.29        593.13        38.43 o                         
   3  22   9        277.81        316.77        28.68 o                         
   4  22   9          1.26         30.04        28.76 o                         
  -4  23   9        295.79        289.42        50.07 o                         
  -3  23   9          1.14         10.44        15.59 o                         
  -2  23   9          0.79         23.25        10.32 o                         
  -1  23   9        140.47        118.28        21.22 o                         
   0  23   9        192.68        222.28        24.32 o                         
   1  23   9        247.54        289.14        44.29 o                         
   2  23   9         34.90         25.93        13.27 o                         
   3  23   9         70.62         20.17        25.89 o                         
  -2  24   9          8.17         48.50        22.75 o                         
  -1  24   9         11.36         19.17        18.74 o                         
   0  24   9         22.48         49.87        22.32 o                         
   1  24   9        152.57        150.65        27.61 o                         
 -10   0  10       3846.45       3763.29       191.99 o                         
  -9   0  10        130.97         79.40        33.05 o                         
  -8   0  10        643.26        641.04        62.52 o                         
  -7   0  10       1095.22       1043.07        56.51 o                         
  -6   0  10         16.61         23.96        10.14 o                         
  -5   0  10       4487.69       4449.08        83.81 o                         
  -4   0  10        151.12        103.79        18.90 o                         
  -3   0  10       1208.63       1342.00        41.00 o                         
  -2   0  10       2585.28       2649.19        89.04 o                         
  -1   0  10       2982.13       2993.07        61.33 o                         
   0   0  10        149.37        132.15        11.30 o                         
   1   0  10        268.95        290.97        13.29 o                         
   2   0  10       3580.24       3671.67        64.64 o                         
   3   0  10       2248.78       2306.42        57.98 o                         
   4   0  10         73.62         78.43        10.40 o                         
   5   0  10       2888.89       2827.31        49.61 o                         
   6   0  10        283.72        277.25        17.70 o                         
   7   0  10        605.04        617.61        47.92 o                         
   8   0  10        625.82        613.28        59.59 o                         
   9   0  10        220.78        249.93        39.06 o                         
 -10   1  10       2744.63       2568.19       109.20 o                         
  -9   1  10        152.77        103.42        22.80 o                         
  -8   1  10        328.32        263.52        26.76 o                         
  -7   1  10        598.67        626.64        15.30 o                         
  -6   1  10       4286.89       4119.18        68.18 o                         
  -5   1  10        438.81        390.33        16.37 o                         
  -4   1  10        975.01        954.58        24.29 o                         
  -3   1  10       5027.48       5133.38        62.68 o                         
  -2   1  10        325.02        234.33        11.67 o                         
  -1   1  10        831.10        858.36        15.76 o                         
   0   1  10       4411.37       4207.98        53.79 o                         
   1   1  10       7361.05       7109.33        60.81 o                         
   2   1  10        676.37        737.99        16.52 o                         
   3   1  10      12516.03      12453.50       126.23 o                         
   4   1  10         16.52         14.01         7.49 o                         
   5   1  10        242.28        245.95         9.13 o                         
   6   1  10        681.61        724.82        24.85 o                         
   7   1  10       3214.26       3455.12        92.61 o                         
   8   1  10        173.50        178.69        19.56 o                         
   9   1  10        357.99        348.36        46.64 o                         
 -10   2  10        147.72        138.27        27.25 o                         
  -9   2  10        347.33        310.93        35.62 o                         
  -8   2  10        837.28        854.06        47.10 o                         
  -7   2  10       1197.37       1190.79        48.28 o                         
  -6   2  10        153.29        130.21        12.41 o                         
  -5   2  10       3946.53       3837.09        56.89 o                         
  -4   2  10        580.61        539.87        17.05 o                         
  -3   2  10        964.77        971.42        21.83 o                         
  -2   2  10      11824.14      12309.19       169.38 o                         
  -1   2  10        889.77        891.50        22.15 o                         
   0   2  10       1375.17       1306.80        23.93 o                         
   1   2  10        287.08        274.01        10.99 o                         
   2   2  10       1523.04       1550.35        24.71 o                         
   3   2  10         45.61         53.87         6.28 o                         
   4   2  10        257.01        252.76        11.06 o                         
   5   2  10         49.17         51.29         7.07 o                         
   6   2  10         20.79         28.56         4.84 o                         
   7   2  10       1091.99       1122.23        49.06 o                         
   8   2  10       2079.48       2079.87        81.90 o                         
   9   2  10        550.60        582.27        62.80 o                         
 -10   3  10          5.21         -9.32        18.03 o                         
  -9   3  10         80.58         98.81        20.04 o                         
  -8   3  10        386.02        427.24        34.18 o                         
  -7   3  10        535.27        568.79        34.12 o                         
  -6   3  10       2914.40       2951.66        72.52 o                         
  -5   3  10       2640.88       2482.13        47.95 o                         
  -4   3  10        390.94        372.07        14.29 o                         
  -3   3  10       6265.44       6252.09        78.84 o                         
  -2   3  10        172.25        219.23         8.06 o                         
  -1   3  10       2616.16       2578.73        31.58 o                         
   0   3  10        281.38        223.30         8.44 o                         
   1   3  10       1477.86       1444.21        26.78 o                         
   2   3  10         10.70          9.08         2.09 o                         
   3   3  10        119.00        134.15         7.69 o                         
   4   3  10       1247.15       1213.74        23.24 o                         
   5   3  10         18.31          7.87         4.43 o                         
   6   3  10        114.27         67.74         5.45 o                         
   7   3  10        191.07        192.76        21.94 o                         
   8   3  10         50.27         74.25        15.20 o                         
   9   3  10       1412.22       1472.70       103.01 o                         
 -10   4  10          4.94        -24.49        16.33 o                         
  -9   4  10          4.51          3.52        13.31 o                         
  -8   4  10       1128.30       1337.34       151.79 o                         
  -7   4  10        511.05        489.93        31.28 o                         
  -6   4  10         10.16          1.26         4.39 o                         
  -5   4  10       1138.17       1098.00        25.71 o                         
  -4   4  10       9803.51       9602.71       117.36 o                         
  -3   4  10        941.48       1012.21        22.34 o                         
  -2   4  10       3408.11       3442.78        51.38 o                         
  -1   4  10       6122.79       5862.42        69.75 o                         
   0   4  10        917.41        860.07        19.44 o                         
   1   4  10       4863.36       4856.13        65.18 o                         
   2   4  10       1414.55       1357.36        27.58 o                         
   3   4  10       5408.01       5427.16        58.06 o                         
   4   4  10       1566.19       1492.78        36.33 o                         
   5   4  10       2191.83       2270.82        37.78 o                         
   6   4  10        555.14        526.80        16.09 o                         
   7   4  10         25.33         40.29        11.36 o                         
   8   4  10       6047.65       6337.63       253.15 o                         
   9   4  10         31.82         20.60        14.45 o                         
 -10   5  10          7.09         17.18        12.38 o                         
  -9   5  10       2850.18       2929.31       108.36 o                         
  -8   5  10         62.58         79.48        30.69 o                         
  -7   5  10       1577.01       1580.07        57.55 o                         
  -6   5  10        602.07        670.56        23.93 o                         
  -5   5  10        179.82        175.84        14.46 o                         
  -4   5  10       2438.39       2414.60        39.25 o                         
  -3   5  10         61.72         69.20         6.36 o                         
  -2   5  10        433.98        340.81        12.71 o                         
  -1   5  10        122.26        127.28         7.71 o                         
   0   5  10       1674.54       1552.48        26.89 o                         
   1   5  10        865.63        826.14        21.68 o                         
   2   5  10       1454.78       1446.65        28.94 o                         
   3   5  10        904.86        911.10        27.19 o                         
   4   5  10         22.25         29.44         4.37 o                         
   5   5  10        795.18        800.11        18.76 o                         
   6   5  10          7.26          1.82         4.57 o                         
   7   5  10         73.05         78.45        13.39 o                         
   8   5  10        164.94        158.35        29.88 o                         
   9   5  10         15.53        -32.40        21.60 o                         
 -10   6  10          3.81          3.62        12.48 o                         
  -9   6  10        187.18        220.62        31.00 o                         
  -8   6  10        963.64       1029.88        67.03 o                         
  -7   6  10        140.78        131.18        17.82 o                         
  -6   6  10       1078.29       1019.60        34.26 o                         
  -5   6  10        207.58        231.30        12.85 o                         
  -4   6  10       2220.58       2155.00        38.17 o                         
  -3   6  10         22.92          8.18         4.38 o                         
  -2   6  10        238.52        226.82        10.98 o                         
  -1   6  10       7267.44       7282.62        84.30 o                         
   0   6  10       3861.75       3724.31        52.75 o                         
   1   6  10       4098.17       4036.77        53.20 o                         
   2   6  10        927.85        896.63        22.46 o                         
   3   6  10        822.94        772.14        24.37 o                         
   4   6  10       6783.69       6772.54        76.40 o                         
   5   6  10        861.50        972.02        20.77 o                         
   6   6  10         30.58         16.64         9.08 o                         
   7   6  10         68.69         22.58        15.72 o                         
   8   6  10       1302.37       1574.96        86.34 o                         
  -9   7  10       2371.56       2556.23       212.74 o                         
  -8   7  10        411.20        403.88        40.29 o                         
  -7   7  10        869.64        864.88        77.04 o                         
  -6   7  10       1856.06       1909.25        72.04 o                         
  -5   7  10       1393.04       1393.09        37.66 o                         
  -4   7  10       1101.68       1150.83        27.43 o                         
  -3   7  10        121.79        125.63         7.39 o                         
  -2   7  10       1747.86       1737.07        44.76 o                         
  -1   7  10        553.97        539.31        14.47 o                         
   0   7  10       1982.85       2063.68        37.38 o                         
   1   7  10       1703.57       1686.93        31.91 o                         
   2   7  10       1754.08       1748.33        34.44 o                         
   3   7  10       1603.15       1545.50        35.58 o                         
   4   7  10       1566.44       1612.86        28.81 o                         
   5   7  10        274.38        268.83        14.12 o                         
   6   7  10        237.44        250.90        20.78 o                         
   7   7  10        149.94        155.92        29.34 o                         
   8   7  10          0.46        -27.27        18.18 o                         
  -9   8  10        242.67        207.91        30.48 o                         
  -8   8  10          1.63          5.81        12.59 o                         
  -7   8  10        398.74        428.96        45.97 o                         
  -6   8  10         30.60          5.38        21.25 o                         
  -5   8  10        922.77        925.47        30.17 o                         
  -4   8  10         11.44          6.39         4.90 o                         
  -3   8  10        195.70        190.85         9.38 o                         
  -2   8  10       1156.93       1155.86        22.59 o                         
  -1   8  10        699.82        689.30        22.80 o                         
   0   8  10        821.17        745.17        20.76 o                         
   1   8  10        989.14       1029.30        23.56 o                         
   2   8  10        136.68        135.47         9.81 o                         
   3   8  10       1234.12       1246.89        31.57 o                         
   4   8  10        939.97        908.54        22.49 o                         
   5   8  10         97.50         94.08        10.10 o                         
   6   8  10        100.87         85.05        15.26 o                         
   7   8  10        877.33        844.84        64.45 o                         
   8   8  10        134.93        134.65        38.56 o                         
  -9   9  10        287.37        266.09        34.84 o                         
  -8   9  10        249.50        278.07        27.88 o                         
  -7   9  10          4.50         16.46        13.82 o                         
  -6   9  10       1061.62       1114.37        51.68 o                         
  -5   9  10         29.49         10.13         6.57 o                         
  -4   9  10          0.56         -6.44         4.30 o                         
  -3   9  10       4682.81       4510.48       143.25 o                         
  -2   9  10       4047.11       4023.99        87.21 o                         
  -1   9  10       2415.34       2337.79        50.26 o                         
   0   9  10        140.66        145.99         9.26 o                         
   1   9  10        864.67        786.23        23.54 o                         
   2   9  10        651.88        652.64        20.79 o                         
   3   9  10       2823.57       2749.75        55.37 o                         
   4   9  10       1334.66       1399.83        27.14 o                         
   5   9  10        145.24        140.04        11.00 o                         
   6   9  10       3884.87       4247.73       140.87 o                         
   7   9  10       3617.59       3991.18       157.73 o                         
   8   9  10          2.32         16.10        12.90 o                         
  -9  10  10          4.49          4.72        17.17 o                         
  -8  10  10        197.19        184.47        24.29 o                         
  -7  10  10        390.83        408.00        33.10 o                         
  -6  10  10        925.32        976.06        38.96 o                         
  -5  10  10       2090.97       2124.50        49.19 o                         
  -4  10  10        600.53        518.50        22.02 o                         
  -3  10  10         13.38         20.80         6.49 o                         
  -2  10  10       2594.81       2576.49        49.53 o                         
  -1  10  10        250.91        211.86        10.74 o                         
   0  10  10        790.03        749.03        21.68 o                         
   1  10  10       1309.90       1281.76        33.25 o                         
   2  10  10         11.94          9.71         4.94 o                         
   3  10  10       2853.68       2871.14        50.73 o                         
   4  10  10          0.23          8.00         4.12 o                         
   5  10  10         12.69          1.10         7.92 o                         
   6  10  10        463.24        472.79        68.24 o                         
   7  10  10         16.75         30.19        17.60 o                         
   8  10  10        258.97        174.82        38.48 o                         
  -9  11  10         26.57         26.82        14.85 o                         
  -8  11  10        237.67        213.87        25.68 o                         
  -7  11  10         63.70         64.96        15.66 o                         
  -6  11  10        257.86        208.73        19.43 o                         
  -5  11  10        118.87        113.44        10.63 o                         
  -4  11  10       3352.12       3223.17        86.62 o                         
  -3  11  10         18.53         22.50         4.45 o                         
  -2  11  10        140.32        116.82        13.38 o                         
  -1  11  10        526.74        515.30        14.34 o                         
   0  11  10          8.27         14.47         5.31 o                         
   1  11  10        878.24        862.42        22.70 o                         
   2  11  10        370.52        355.17        14.95 o                         
   3  11  10        439.20        460.07        17.95 o                         
   4  11  10         11.07         14.56         3.66 o                         
   5  11  10        150.96        129.53        16.76 o                         
   6  11  10         51.19         78.64        20.39 o                         
   7  11  10        271.93        343.55        40.60 o                         
   8  11  10         84.08         49.07        20.60 o                         
  -9  12  10        182.90        139.00        26.60 o                         
  -8  12  10        839.11        790.96        47.88 o                         
  -7  12  10         36.90         17.02        11.19 o                         
  -6  12  10         52.17         63.75        16.75 o                         
  -5  12  10        498.48        442.58        18.72 o                         
  -4  12  10         48.93         61.25         7.36 o                         
  -3  12  10        530.17        495.83        18.61 o                         
  -2  12  10          0.84          0.84         5.08 o                         
  -1  12  10       1222.80       1236.41        24.70 o                         
   0  12  10       1076.06       1052.11        32.29 o                         
   1  12  10        847.92        836.02        22.75 o                         
   2  12  10        877.81        802.17        22.51 o                         
   3  12  10        148.57        151.67         9.44 o                         
   4  12  10        393.83        432.67        26.29 o                         
   5  12  10        141.49        152.21        26.01 o                         
   6  12  10        182.31        176.76        29.87 o                         
   7  12  10        239.85        289.96        37.54 o                         
  -8  13  10         25.10         10.32        10.44 o                         
  -7  13  10         31.36         33.08        16.31 o                         
  -6  13  10        806.75        789.05        46.08 o                         
  -5  13  10          0.19         -1.12         6.72 o                         
  -4  13  10         92.91         66.42         8.22 o                         
  -3  13  10          9.28          9.94         6.28 o                         
  -2  13  10        309.54        309.66        14.46 o                         
  -1  13  10       2406.42       2419.25        41.21 o                         
   0  13  10          1.00          3.57         7.39 o                         
   1  13  10        871.89        795.47        24.81 o                         
   2  13  10        268.68        264.08        15.77 o                         
   3  13  10        741.64        701.94        33.35 o                         
   4  13  10        381.51        402.75        27.49 o                         
   5  13  10        902.26       1013.07        64.43 o                         
   6  13  10        341.31        357.09        40.41 o                         
   7  13  10        356.05        347.40        45.85 o                         
  -8  14  10         49.71         42.15        16.00 o                         
  -7  14  10        286.94        247.09        33.93 o                         
  -6  14  10        805.93        789.47        46.40 o                         
  -5  14  10         75.54         62.10        11.42 o                         
  -4  14  10       1296.97       1275.60        31.64 o                         
  -3  14  10         34.58         18.54         5.99 o                         
  -2  14  10         10.13         21.49         5.73 o                         
  -1  14  10        851.63        853.33        21.60 o                         
   0  14  10       1201.27       1249.81        23.87 o                         
   1  14  10        148.00        142.21        11.03 o                         
   2  14  10        465.62        484.78        18.11 o                         
   3  14  10       1428.23       1443.83        38.17 o                         
   4  14  10        360.31        277.06        29.89 o                         
   5  14  10        916.35        901.57        61.64 o                         
   6  14  10         39.03          9.21        15.40 o                         
  -8  15  10        277.00        226.99        34.87 o                         
  -7  15  10          0.23        -17.08        11.39 o                         
  -6  15  10         21.55         22.35        12.76 o                         
  -5  15  10        764.03        822.10        47.54 o                         
  -4  15  10       1708.40       1591.57        54.48 o                         
  -3  15  10        352.16        325.43        18.85 o                         
  -2  15  10       2837.09       2836.32        56.20 o                         
  -1  15  10        267.49        293.47        13.42 o                         
   0  15  10         21.77         24.18         4.81 o                         
   1  15  10       2711.50       2820.16        58.22 o                         
   2  15  10         29.45         24.91         4.87 o                         
   3  15  10       2968.85       2973.79        66.61 o                         
   4  15  10         23.10          3.92        10.00 o                         
   5  15  10         66.20         47.81        19.53 o                         
   6  15  10       1211.88       1330.50       150.57 o                         
  -7  16  10          1.24         -7.16        11.51 o                         
  -6  16  10        109.55        142.63        18.33 o                         
  -5  16  10       2086.28       2189.01        69.20 o                         
  -4  16  10        204.02        206.40        31.86 o                         
  -3  16  10        720.45        748.38        29.73 o                         
  -2  16  10         56.63         79.02         9.31 o                         
  -1  16  10         46.62         32.45         5.97 o                         
   0  16  10        114.37         89.24         8.74 o                         
   1  16  10        981.92       1004.83        37.71 o                         
   2  16  10       2111.64       2046.30        51.96 o                         
   3  16  10        680.82        676.32        33.82 o                         
   4  16  10        100.15        110.18        17.37 o                         
   5  16  10        149.47        109.78        24.46 o                         
   6  16  10        534.20        604.57        84.84 o                         
  -7  17  10        658.21        722.65        49.08 o                         
  -6  17  10        498.71        548.23        35.48 o                         
  -5  17  10         11.60         17.72        10.63 o                         
  -4  17  10        465.73        466.92        30.91 o                         
  -3  17  10          3.36         -5.54         9.85 o                         
  -2  17  10        121.82        140.73        12.30 o                         
  -1  17  10         93.28        106.36        11.17 o                         
   0  17  10         23.61         17.98         4.90 o                         
   1  17  10         80.42         76.21         9.25 o                         
   2  17  10        463.00        473.07        25.05 o                         
   3  17  10         73.69         47.57        11.25 o                         
   4  17  10         18.24          8.87         9.58 o                         
   5  17  10        231.20        192.81        31.12 o                         
  -7  18  10         41.05         45.78        31.62 o                         
  -6  18  10        228.97        191.96        26.35 o                         
  -5  18  10       1059.90       1140.08        50.43 o                         
  -4  18  10       3045.90       3245.93       125.05 o                         
  -3  18  10        496.86        538.35        32.94 o                         
  -2  18  10        283.56        292.70        18.35 o                         
  -1  18  10        434.28        459.15        28.88 o                         
   0  18  10        169.14        154.44        15.11 o                         
   1  18  10        812.40        826.46        36.44 o                         
   2  18  10         83.56         77.82        11.27 o                         
   3  18  10        689.67        704.01        35.77 o                         
   4  18  10        863.17        952.08        42.51 o                         
   5  18  10       2015.02       2048.02        80.90 o                         
  -6  19  10        123.04         91.17        23.96 o                         
  -5  19  10        154.91        150.58        19.62 o                         
  -4  19  10       1211.20       1326.59        61.48 o                         
  -3  19  10        505.22        525.78        45.11 o                         
  -2  19  10       1668.44       1695.38        52.93 o                         
  -1  19  10        354.70        373.52        22.91 o                         
   0  19  10        670.48        649.58        28.67 o                         
   1  19  10         12.48          9.93         8.07 o                         
   2  19  10        143.43        154.46        19.77 o                         
   3  19  10         68.51         62.33        14.20 o                         
   4  19  10        481.18        484.11        31.34 o                         
   5  19  10        263.65        300.29        53.93 o                         
  -5  20  10         37.18         37.98        11.79 o                         
  -4  20  10         37.93         38.17        12.29 o                         
  -3  20  10        789.12        754.37        33.52 o                         
  -2  20  10        190.25        192.82        17.49 o                         
  -1  20  10        278.53        298.94        20.94 o                         
   0  20  10        388.42        427.90        29.80 o                         
   1  20  10        148.69        167.66        18.23 o                         
   2  20  10        902.25        894.50        46.33 o                         
   3  20  10        400.74        285.79        24.06 o                         
   4  20  10       1676.87       1646.73        58.51 o                         
  -5  21  10         20.25         37.34        26.32 o                         
  -4  21  10       2815.84       3047.86       135.31 o                         
  -3  21  10        726.88        769.82        45.53 o                         
  -2  21  10        149.73        152.77        16.03 o                         
  -1  21  10         95.60        116.18        17.45 o                         
   0  21  10       2058.20       2326.50        68.27 o                         
   1  21  10        875.42        971.74        48.56 o                         
   2  21  10        593.85        588.50        38.44 o                         
   3  21  10        812.89        751.31        43.73 o                         
   4  21  10         11.48          2.72        25.47 o                         
  -4  22  10        144.16        124.75        36.48 o                         
  -3  22  10        130.20        118.10        16.70 o                         
  -2  22  10        336.09        342.03        28.42 o                         
  -1  22  10        252.88        262.59        24.69 o                         
   0  22  10         89.19         91.45        17.32 o                         
   1  22  10         26.83         22.67        11.78 o                         
   2  22  10       1294.69       1449.29        61.28 o                         
   3  22  10        294.25        187.99        50.50 o                         
  -2  23  10        291.12        237.77        44.64 o                         
  -1  23  10        970.58        973.13        55.88 o                         
   0  23  10        495.31        514.02        43.81 o                         
   1  23  10        160.32         71.33        27.33 o                         
   2  23  10         46.89        143.78        47.64 o                         
 -10   1  11        305.62        273.10        60.02 o                         
  -9   1  11        754.32        668.32        55.14 o                         
  -8   1  11          6.49         18.06        13.08 o                         
  -7   1  11        445.03        445.02        21.63 o                         
  -6   1  11       1604.90       1564.85        40.18 o                         
  -5   1  11        194.30        205.20        12.43 o                         
  -4   1  11        796.34        820.30        23.17 o                         
  -3   1  11        471.46        441.09        14.17 o                         
  -2   1  11         14.08         14.43         3.75 o                         
  -1   1  11         73.63         51.88         4.18 o                         
   0   1  11        102.18         95.64         6.97 o                         
   1   1  11        101.62         97.16         7.36 o                         
   2   1  11       9267.73       9459.19        87.27 o                         
   3   1  11         38.63         42.22         5.63 o                         
   4   1  11       1005.92       1029.40        22.24 o                         
   5   1  11          6.57          0.96         3.37 o                         
   6   1  11         93.45         87.55        10.04 o                         
   7   1  11       1539.19       1688.09        57.46 o                         
   8   1  11         40.15         34.77        11.01 o                         
 -10   2  11        120.15         77.28        32.76 o                         
  -9   2  11       1061.82       1174.21        78.56 o                         
  -8   2  11         43.70         42.45        14.78 o                         
  -7   2  11        138.82        135.31        13.76 o                         
  -6   2  11         21.72         19.96         7.36 o                         
  -5   2  11        853.89        823.61        24.50 o                         
  -4   2  11        732.14        758.88        22.16 o                         
  -3   2  11       5652.09       5408.76        77.24 o                         
  -2   2  11        196.89        185.64         8.90 o                         
  -1   2  11        412.14        493.25        11.76 o                         
   0   2  11       2041.35       2040.61        30.54 o                         
   1   2  11        542.71        493.75        12.76 o                         
   2   2  11       3971.05       3937.03        44.22 o                         
   3   2  11        928.23        943.46        19.18 o                         
   4   2  11       5098.28       5323.61        63.59 o                         
   5   2  11        737.85        714.12        20.77 o                         
   6   2  11       1426.56       1524.38        57.08 o                         
   7   2  11         48.14         67.78        14.12 o                         
   8   2  11         91.10         92.76        21.03 o                         
  -9   3  11        209.42        201.31        25.92 o                         
  -8   3  11       1864.26       1972.22        75.06 o                         
  -7   3  11          3.24          6.42         7.45 o                         
  -6   3  11        409.22        422.80        25.20 o                         
  -5   3  11        763.58        763.05        28.83 o                         
  -4   3  11       1159.02       1139.71        27.57 o                         
  -3   3  11        197.11        209.31        10.47 o                         
  -2   3  11        292.43        270.70         8.77 o                         
  -1   3  11        656.70        560.91        13.13 o                         
   0   3  11         51.60         66.07         4.74 o                         
   1   3  11        429.56        423.01        13.83 o                         
   2   3  11        468.14        462.64        11.91 o                         
   3   3  11        966.22        944.44        18.30 o                         
   4   3  11        471.43        512.33        17.24 o                         
   5   3  11        120.87        110.27         8.50 o                         
   6   3  11         19.03         18.38         6.98 o                         
   7   3  11       2263.58       2336.90        74.10 o                         
   8   3  11        233.81        255.01        35.44 o                         
  -9   4  11        634.67        569.90        41.11 o                         
  -8   4  11        692.26        635.92        42.23 o                         
  -7   4  11         17.31         11.00        10.59 o                         
  -6   4  11        110.26        101.29        15.36 o                         
  -5   4  11          2.38         -0.99         9.00 o                         
  -4   4  11         57.65         57.02         9.27 o                         
  -3   4  11        680.76        689.39        23.65 o                         
  -2   4  11       1305.80       1367.69        24.35 o                         
  -1   4  11       3881.32       3921.08        53.82 o                         
   0   4  11          0.62          5.99         3.66 o                         
   1   4  11       3039.58       2921.80        52.86 o                         
   2   4  11        169.38        161.26        10.06 o                         
   3   4  11        320.39        332.93         9.57 o                         
   4   4  11        875.15        918.67        22.20 o                         
   5   4  11        316.71        310.38        12.53 o                         
   6   4  11        548.11        513.84        31.41 o                         
   7   4  11         11.36         27.74        12.73 o                         
   8   4  11        404.37        456.75        46.98 o                         
  -9   5  11          0.65         17.46        15.85 o                         
  -8   5  11         77.57         78.60        31.69 o                         
  -7   5  11        426.36        423.80        30.74 o                         
  -6   5  11        311.47        268.20        24.87 o                         
  -5   5  11       1148.26       1161.21        32.26 o                         
  -4   5  11        191.63        181.14        10.42 o                         
  -3   5  11        477.31        462.67        17.34 o                         
  -2   5  11        432.75        407.58        15.74 o                         
  -1   5  11        630.51        601.50        17.45 o                         
   0   5  11        209.93        203.40         9.69 o                         
   1   5  11        433.34        445.19        15.89 o                         
   2   5  11       2770.71       2779.10        43.75 o                         
   3   5  11        103.36         98.00         8.46 o                         
   4   5  11        794.81        786.64        19.64 o                         
   5   5  11          2.59          5.75         3.08 o                         
   6   5  11         45.37         39.76        13.38 o                         
   7   5  11          0.43        -10.07        16.29 o                         
   8   5  11         37.17         27.33        16.17 o                         
  -9   6  11        142.88        180.97        24.67 o                         
  -8   6  11        167.63        193.45        28.69 o                         
  -7   6  11        124.33        120.83        23.23 o                         
  -6   6  11       1189.48       1266.56        37.90 o                         
  -5   6  11        563.00        614.53        22.25 o                         
  -4   6  11        272.24        250.29        13.76 o                         
  -3   6  11         96.79        112.62        10.21 o                         
  -2   6  11       4103.29       4169.83        55.55 o                         
  -1   6  11         63.94         63.73         5.16 o                         
   0   6  11         23.31         15.79         4.35 o                         
   1   6  11         30.12         30.00         5.01 o                         
   2   6  11       3094.90       3052.08        62.27 o                         
   3   6  11        534.97        481.46        18.30 o                         
   4   6  11        281.23        262.37        18.18 o                         
   5   6  11        696.66        740.10        20.61 o                         
   6   6  11        848.09        858.41        39.64 o                         
   7   6  11        699.50        755.44        58.00 o                         
   8   6  11        528.15        624.63        54.47 o                         
  -9   7  11        794.08        799.19        59.53 o                         
  -8   7  11       1099.56       1166.61        69.94 o                         
  -7   7  11        476.23        560.31        46.01 o                         
  -6   7  11       1196.36       1199.08        48.15 o                         
  -5   7  11       1505.27       1528.61        41.14 o                         
  -4   7  11       1330.84       1286.25        36.09 o                         
  -3   7  11       1053.65       1046.40        42.74 o                         
  -2   7  11          9.19          7.29         3.88 o                         
  -1   7  11       6088.71       5873.01        66.21 o                         
   0   7  11        153.69        147.79        11.33 o                         
   1   7  11        148.14        151.82        11.12 o                         
   2   7  11       1290.26       1354.43        33.41 o                         
   3   7  11        224.83        233.02        13.60 o                         
   4   7  11          2.86          0.85         4.49 o                         
   5   7  11       1724.98       1752.15        52.47 o                         
   6   7  11       3094.86       3343.37       102.03 o                         
   7   7  11        350.98        404.74        43.01 o                         
   8   7  11        883.55        931.92        86.84 o                         
  -9   8  11        418.58        390.35        42.01 o                         
  -8   8  11       1047.31       1054.74        66.66 o                         
  -7   8  11       1022.78       1073.08        64.20 o                         
  -6   8  11       1870.90       1803.95        58.15 o                         
  -5   8  11       1078.38       1025.32        32.15 o                         
  -4   8  11        817.22        816.45        32.65 o                         
  -3   8  11        150.76        141.64         9.30 o                         
  -2   8  11       4318.53       4105.35       126.46 o                         
  -1   8  11         36.57         45.56         7.89 o                         
   0   8  11        475.64        473.49        23.08 o                         
   1   8  11       1693.24       1626.49        37.00 o                         
   2   8  11       3204.45       3063.48        53.88 o                         
   3   8  11        726.20        681.97        23.54 o                         
   4   8  11         22.33         27.08         9.37 o                         
   5   8  11       2139.58       2271.79        61.00 o                         
   6   8  11        746.80        749.37        56.17 o                         
   7   8  11        463.76        482.04       106.58 o                         
   8   8  11        151.63        226.61        44.64 o                         
  -9   9  11        389.12        394.57        59.80 o                         
  -8   9  11        105.20        127.48        45.64 o                         
  -7   9  11       1031.76       1199.81        57.34 o                         
  -6   9  11        909.36       1005.76        50.90 o                         
  -5   9  11         60.09         45.56        15.85 o                         
  -4   9  11        936.78        902.61        33.96 o                         
  -3   9  11       3896.05       3817.47        84.01 o                         
  -2   9  11        445.28        463.14        16.29 o                         
  -1   9  11       2208.97       2294.03        59.07 o                         
   0   9  11       2659.94       2615.16        48.59 o                         
   1   9  11        369.74        333.48        16.55 o                         
   2   9  11       1512.83       1417.55        34.88 o                         
   3   9  11       4090.71       4126.12        65.69 o                         
   4   9  11         16.06         17.69         5.85 o                         
   5   9  11       1688.44       1663.00        81.33 o                         
   6   9  11        428.68        445.52        43.79 o                         
   7   9  11         38.90         29.79        16.23 o                         
   8   9  11        184.57        139.63        36.05 o                         
  -9  10  11       1115.01        965.82        93.71 o                         
  -8  10  11         50.92         61.18        17.04 o                         
  -7  10  11        886.96        859.89        48.60 o                         
  -6  10  11       1844.49       1801.43        69.64 o                         
  -5  10  11          8.59          5.97         7.43 o                         
  -4  10  11       1002.44        975.21        30.18 o                         
  -3  10  11        507.10        500.90        20.58 o                         
  -2  10  11        480.29        447.68        17.94 o                         
  -1  10  11        508.05        538.87        24.97 o                         
   0  10  11       1352.49       1270.72        35.61 o                         
   1  10  11       2404.64       2338.30        44.14 o                         
   2  10  11         27.78         14.58         5.48 o                         
   3  10  11        783.95        757.03        24.96 o                         
   4  10  11       1515.56       1517.72        53.50 o                         
   5  10  11        318.10        282.99        34.44 o                         
   6  10  11        618.54        631.98        52.05 o                         
   7  10  11         29.45         18.48        16.96 o                         
  -8  11  11        961.40       1040.50        56.19 o                         
  -7  11  11        988.25       1079.98        55.36 o                         
  -6  11  11         34.84         32.80        12.79 o                         
  -5  11  11         92.18         94.08        13.93 o                         
  -4  11  11        345.86        336.60        16.42 o                         
  -3  11  11       2993.94       2999.95        64.55 o                         
  -2  11  11        379.07        362.32        15.46 o                         
  -1  11  11         38.19         28.93         8.37 o                         
   0  11  11       9715.83       9320.25       184.11 o                         
   1  11  11        164.32        159.42        11.20 o                         
   2  11  11          3.18          3.03         4.59 o                         
   3  11  11       3890.40       3949.58        66.92 o                         
   4  11  11         76.07         96.34        20.26 o                         
   5  11  11       1074.08       1038.52        64.76 o                         
   6  11  11        342.51        335.16        41.99 o                         
   7  11  11       1692.66       1903.87        97.21 o                         
  -8  12  11        312.53        393.15        35.11 o                         
  -7  12  11         33.39         41.41        13.70 o                         
  -6  12  11         11.65         13.41        11.13 o                         
  -5  12  11       1053.36       1147.11        37.50 o                         
  -4  12  11       2003.94       1965.02        40.85 o                         
  -3  12  11        743.62        772.29        20.97 o                         
  -2  12  11        294.04        259.90        15.23 o                         
  -1  12  11        448.93        425.26        11.52 o                         
   0  12  11       1537.68       1486.89        44.70 o                         
   1  12  11       6711.45       6651.48       114.98 o                         
   2  12  11         22.83          9.30         5.71 o                         
   3  12  11        447.43        473.73        24.94 o                         
   4  12  11       4135.16       4362.73        97.44 o                         
   5  12  11         76.14         41.39        27.61 o                         
   6  12  11        508.81        526.32        48.99 o                         
   7  12  11         19.97         36.77        21.75 o                         
  -8  13  11        758.71        676.64        57.36 o                         
  -7  13  11        538.71        558.03        40.48 o                         
  -6  13  11        633.23        721.42        45.37 o                         
  -5  13  11        523.86        425.09        53.77 o                         
  -4  13  11        923.00       1004.31        48.97 o                         
  -3  13  11          5.46          2.82         4.71 o                         
  -2  13  11          0.53          1.56         4.87 o                         
  -1  13  11        941.61        955.86        20.06 o                         
   0  13  11         53.79         40.03         9.62 o                         
   1  13  11         35.68         33.76         6.89 o                         
   2  13  11        589.38        597.27        21.47 o                         
   3  13  11       1743.49       1707.71        49.27 o                         
   4  13  11       1588.21       1690.40        49.24 o                         
   5  13  11        527.13        545.68        48.17 o                         
   6  13  11        522.14        485.56        47.21 o                         
  -8  14  11        899.98        917.76        69.63 o                         
  -7  14  11       1006.67       1193.17        60.68 o                         
  -6  14  11          7.27         12.15        10.76 o                         
  -5  14  11       5542.43       5795.18       139.14 o                         
  -4  14  11       1226.91       1309.51        40.60 o                         
  -3  14  11        115.38        116.12        10.96 o                         
  -2  14  11        798.61        777.82        25.23 o                         
  -1  14  11       1243.52       1270.41        26.22 o                         
   0  14  11       1380.98       1379.62        45.31 o                         
   1  14  11       1748.63       1725.48        43.17 o                         
   2  14  11       2536.95       2497.83        57.04 o                         
   3  14  11          1.15         -3.04         7.83 o                         
   4  14  11       3532.30       3411.02        89.15 o                         
   5  14  11       1518.40       1616.53        84.49 o                         
   6  14  11         13.00         18.84        15.88 o                         
  -7  15  11        279.15        278.21        30.29 o                         
  -6  15  11         15.51         18.98        13.21 o                         
  -5  15  11        962.02        951.30        52.18 o
[truncated: 129,844 more chars]
